# Supplementary material for: Defects in auxiliary fuel oxidation and mitochondrial pyruvate transport mark transition to overt heart failure in Tgαq*44 mice
Source: J Transl Med. 2026 Mar 3;24:485. doi: 10.1186/s12967-026-07883-y (PMC13063859; doi:10.1186/s12967-026-07883-y)
Supplement: Supplementary file 2 — Supplementary Material 2 [file 12967_2026_7883_MOESM2_ESM.xlsx]

## Sheet: Proteins
	Accession number	Annotation	Acronyms		Tgαq*44 vs. age-matched control FVB mice - ratio						Molecular Function/Metabolic Pathway
Glucose metabolism					4 months	8 months	10 months	12 months	14 months
	Q9WTI7	Unconventional myosin-Ic	MYO1C		0.89	1.27	2.09	2.43	1.67		Glucose transporter recycling/movement of intracellular GLUT4-containing vesicles to the plasma membrane
	Q8BH64	EH domain-containing protein 2	EHD2		1.61	0.8	1.5	1	1.32		Internalization of GLUT4/membrane trafficking between the plasma membrane and endosomes
	P17710	Hexokinase-1	HK1		1.14	1	1.81	1.4	1.84		Canonical glycolysis
	O08528	Hexokinase-2	HK2		1.18	1	1.36	1.22	1.52		Canonical glycolysis
	P06745	Glucose-6-phosphate isomerase	GPI		1.09	1	1.19	1.13	1.49		Canonical glycolysis
	P09411	Phosphoglycerate kinase 1	PGK1		1.05	1	1	1.17	1.31		Canonical glycolysis
	Q9DBJ1	Phosphoglycerate mutase 1	PGAM1		0.89	1	1.27	1.38	1.76		Canonical glycolysis
	P17182	Alpha-enolase	ENOA		1.41	1.25	1.12	1.42	1.24		Canonical glycolysis
	Q64516	Glycerol kinase	GK		1	1.74	2.07	1.98	1		Glycerol-3-phosphate biosynthetic process/glycolysis
	P06151	L-lactate dehydrogenase A chain (LDHA)	LDHA		1.08	1	0.74	1.08	1.78		Lactate biosynthetic process from pyruvate
	P16125	L-lactate dehydrogenase B chain (LDHB)	LDHB		1.07	0.87	0.88	0.94	0.72		Lactate biosynthetic process from pyruvate
	Q9D051	Pyruvate dehydrogenase E1 component subunit beta, mitochondrial	PDHE1-B		1.27	0.87	0.88	1.06	1		Acetyl-CoA biosynthetic process from pyruvate
	Q8BKZ9	Pyruvate dehydrogenase protein X component, mitochondrial	PDHX		1.31	0.85	1.19	1.19	1		Acetyl-CoA biosynthetic process from pyruvate
	O08749	Dihydrolipoyl dehydrogenase, mitochondrial	DLDH		1	0.74	1	0.9	0.95		Regulation of pyruvate dehydrogenase (PDH) complex/pyruvate metabolism
	Q8BFP9	[Pyruvate dehydrogenase (acetyl-transferring)] kinase isozyme 1, mitochondrial	PDK1		1.09	1	1	0.67	1		Inhibition of pyruvate dehydrogenase activity
	Q9JK42	[Pyruvate dehydrogenase (acetyl-transferring)] kinase isozyme 2, mitochondrial	PDK2		0.81	0.82	1	0.81	1		Inhibition of pyruvate dehydrogenase activity
	P53986	Monocarboxylate transporter 1	MCT1		1.56	0.63	0.63	1	0.48		Transport across the plasma membrane of monocarboxylates (lactate, pyruvate, ketones)
	P63030	Mitochondrial pyruvate carrier 1	MPC1		1.01	1	1	1.41	0.42		Mitochondrial pyruvate transmembrane transport
	Q9D023	Mitochondrial pyruvate carrier 2	MPC2		1.37	0.7	0.72	0.71	0.43		Mitochondrial pyruvate transmembrane transport
Pentose phosphate pathway
	Q9CQ60	6-phosphogluconolactonase	6PGL		1.23	1.45	1.61	0.81	1.45		Pentose-phosphate shunt, oxidative branch: step 2/3
	Q93092	Transaldolase	TALDO		0.52	1.32	1.6	1.6	1.3		Pentose-phosphate shunt, non-oxidative branch: step 2/3
	P40142	Transketolase	TKT		1.58	1.54	2.17	3.33	1.58		Non-oxidative branch of the pentose phosphate pathway
Polyol pathway
	P45376	Aldo-keto reductase family 1 member B1	AKR1B1		0.93	1	0.86	0.79	0.72		Glucose flux through polyol pathway
Glycogen biosynthetic process
	Q9R062	Glycogenin-1	GN1		1.48	2.24	2.12	2.74	1.73		Glycogen biosynthesis
	Q9Z1E4	Glycogen [starch] synthase, muscle	GYS1		1.05	1	2.2	2.45	1.8		Glycogen biosynthesis
	Q9D6Y9	1,4-alpha-glucan-branching enzyme	GLGB		0.78	2.18	1	1.54	1.54		Glycogen biosynthesis
Mitochondrion organization
	Q8CGK3	Lon protease homolog, mitochondrial	LONP1		1.24	1.62	1.98	2.06	1.88		Mitochondrion organization/protein quality control
	Q4VAE3	Transmembrane protein 65	TMEM65		0.8	1	0.6	0.6	0.6		Regulation of mitochondrial respiration and mitochondrial DNA copy number maintenance
	Q9CRB8	Mitochondrial fission process protein 1	MTFP1		1	0.98	1	0.74	0.17		Mitochondrial fission/mitochondrion organization
	P67778	Prohibitin 1	PHB1		0.99	0.99	0.82	0.81	1.11		Mitochondrion organization/regulation of mitochondrial integrity and function
	Q9CQN1	Heat shock protein 75 kDa, mitochondrial	HSP75		1.06	1	0.67	0.93	0.79		Maintaining mitochondrial function and polarization/regulation of mitochondrial respiration
Fatty acid metabolism
	P11404	Fatty acid-binding protein, heart	H-FABP		0.88	0.74	0.75	0.74	0.75		Intracellular transport of long-chain fatty acids and their acyl-CoA esters
	P41216	Long-chain-fatty-acid-CoA ligase 1	ACSL1		1.09	0.82	0.82	0.7	0.69		Activation of long-chain fatty acids for degradation via beta-oxidation
	Q8VCW8	Medium-chain acyl-CoA ligase ACSF2, mitochondrial	ACSF2		0.25	0.44	0.46	0.21	0.3		Medium-chain fatty acid activation
	P50544	Very long-chain specific acyl-CoA dehydrogenase, mitochondrial	VLCAD		0.88	0.71	0.64	0.52	0.45		Very long-chain fatty acid catabolic process
	P51174	Long-chain specific acyl-CoA dehydrogenase, mitochondrial	LCAD		0.91	1.23	0.65	1.17	0.69		Long-chain fatty acid catabolic process
	P45952	Medium-chain specific acyl-CoA dehydrogenase, mitochondrial	MCAD		0.9	1	0.65	0.99	0.66		Medium-chain fatty acid catabolic process
	Q07417	Short-chain specific acyl-CoA dehydrogenase, mitochondrial	SCAD		0.85	0.89	0.73	0.84	0.49		Short-chain fatty acid beta-oxidation/butyrate catabolic process
	O35459	Delta(3,5)-Delta(2,4)-dienoyl-CoA isomerase, mitochondrial	ECH1		0.68	0.71	0.39	0.54	0.46		Fatty acid beta-oxidation
	Q9CQ62	2,4-dienoyl-CoA reductase [(3E)-enoyl-CoA-producing], mitochondrial	DECR		0.71	0.73	0.55	0.63	0.5		Fatty acid beta-oxidation
	P42125	Enoyl-CoA delta isomerase 1, mitochondrial	ECI1		1	0.62	0.85	0.92	0.92		Fatty acid beta-oxidation
	Q9WUR2	Enoyl-CoA delta isomerase 2	ECI2		0.9	0.67	0.8	0.64	0.73		Fatty acid beta-oxidation
	Q3TLP5	Enoyl-CoA hydratase domain-containing protein 2, mitochondrial	ECHDC2		0.83	1	0.69	0.52	0.46		Fatty acid beta-oxidation
	P50171	(3R)-3-hydroxyacyl-CoA dehydrogenase	HADH		1.02	0.6	0.76	0.63	0.75		Fatty acid beta-oxidation
	Q8BWT1	3-ketoacyl-CoA thiolase, mitochondrial	KAT		1.01	0.73	0.65	0.62	0.59		Fatty acid beta-oxidation
	Q8BMS1	Trifunctional enzyme subunit alpha, mitochondrial	HADHA		0.97	0.7	0.84	0.74	0.65		Fatty acid beta-oxidation
	Q99JY0	Trifunctional enzyme subunit beta, mitochondrial	HADHB		0.92	0.64	0.84	0.8	0.56		Fatty acid beta-oxidation
	Q924X2	Carnitine O-palmitoyltransferase 1, muscle isoform	CPT1B		0.79	0.86	0.76	0.78	0.68		Fatty acid transport/beta-oxidation
	P52825	Carnitine O-palmitoyltransferase 2, mitochondrial	CPT2		0.84	0.84	0.5	0.62	0.48		Fatty acid transport/beta-oxidation
	Q9Z2Z6	Mitochondrial carnitine/acylcarnitine carrier protein	CAC		1.12	0.78	0.46	0.38	0.44		Transport of acylcarnitines of different length across the mitochondrial inner membrane
	P47934	Carnitine O-acetyltransferase	CAT		0.86	0.75	0.67	0.73	0.69		Interconversion of acetyl-CoA and acetylcarnitine/positive regulator of PDH
	Q9QYR9	Acyl-coenzyme A thioesterase 2, mitochondrial	ACOT2		0.82	0.76	0.66	0.56	0.34		Acyl-CoA metabolic process/active on substrates with chains: C14-C20
	Q9R0X4	Acyl-coenzyme A thioesterase 9, mitochondrial	ACOT9		1.86	1.55	5.67	3.33	5.67		Acyl-CoA metabolic process/major mitochondrial ACOT
	Q99J39	Malonyl-CoA decarboxylase, mitochondrial	MCD		0.65	0.37	0.72	0.69	0.65		Malonyl-CoA catabolic process/positive regulation of fatty acid oxidation
	Q8BRK8	5'-AMP-activated protein kinase catalytic subunit alpha-2	AMPKA2		0.79	1.57	1	1	1		Regulation of cellular energy metabolism
	Q2TPA8	Hydroxysteroid dehydrogenase-like protein 2	HSDL2		0.74	0.54	0.38	0.23	0.31		Regulation of lipid metabolism
Lipid droplets
	Q9DBG5	Perilipin-3	PLIN3		1.15	0.77	0.61	0.52	0.99		Formation and maintenance of lipid storage droplets/lipid storage/regulation of sequestering of triglycerides
Tricarboxylic acid cycle
	Q9CZU6	Citrate synthase, mitochondrial	CS		1.05	0.83	1.2	0.87	0.76		Tricarboxylic acid cycle
	P54071	Isocitrate dehydrogenase [NADP], mitochondrial	IDH		1	0.77	0.91	0.88	0.84		Tricarboxylic acid cycle
	Q60597	2-oxoglutarate dehydrogenase complex component E1	OGDH-E1		0.94	0.88	0.81	0.99	0.83		Tricarboxylic acid cycle
	Q9Z2I9	Succinate--CoA ligase [ADP-forming] subunit beta, mitochondrial	A-SCS		1	0.8	0.81	0.9	0.68		Tricarboxylic acid cycle
	Q9Z2I8	Succinate--CoA ligase [GDP-forming] subunit beta, mitochondrial	G-SCS		1	1	0.64	0.53	0.71		Tricarboxylic acid cycle
	P97807	Fumarate hydratase, mitochondrial	FH		1	0.91	0.91	1.15	0.72		Tricarboxylic acid cycle
Oxidative phosphorylation
	Q91YT0	NADH dehydrogenase [ubiquinone] flavoprotein 1, mitochondrial	NDUFV1		0.95	0.91	0.83	0.78	0.83		Mitochondrial electron transport, NADH to ubiquinone
	Q9D6J6	NADH dehydrogenase [ubiquinone] flavoprotein 2, mitochondrial	NDUFV2		1	0.82	1	0.77	0.63		Mitochondrial electron transport, NADH to ubiquinone
	Q9CQ54	NADH dehydrogenase [ubiquinone] 1 subunit C2	NDUC2		0.59	1	0.7	0.68	0.68		Mitochondrial electron transport, NADH to ubiquinone
	Q9Z1P6	NADH dehydrogenase [ubiquinone] 1 alpha subcomplex subunit 7	NDUFA7		0.82	0.69	0.69	0.38	0.55		Mitochondrial electron transport, NADH to ubiquinone
	Q9DCJ5	NADH dehydrogenase [ubiquinone] 1 alpha subcomplex subunit 8	NDUFA8		0.88	0.99	0.79	0.7	0.7		Mitochondrial electron transport, NADH to ubiquinone
	Q9D8B4	NADH dehydrogenase [ubiquinone] 1 alpha subcomplex subunit 11	NDUFA11		0.72	0.7	0.99	0.99	0.72		Transfer of electrons from NADH to the respiratory chain
	Q7TMF3	NADH dehydrogenase [ubiquinone] 1 alpha subcomplex subunit 12	NDUFA12		1.16	0.6	0.77	1.13	0.67		Transfer of electrons from NADH to the respiratory chain
	Q9ERS2	NADH dehydrogenase [ubiquinone] 1 alpha subcomplex subunit 13	NDUFA13		0.78	0.74	1	0.59	0.77		Transfer of electrons from NADH to the respiratory chain
	Q3UIU2	NADH dehydrogenase [ubiquinone] 1 beta subcomplex subunit 6	NDUFB6		1	0.99	1.41	1	0.83		Mitochondrial electron transport, NADH to ubiquinone
	Q9D6J5	NADH dehydrogenase [ubiquinone] 1 beta subcomplex subunit 8, mitochondrial	NDUFB8		0.88	1	0.76	0.67	0.59		Mitochondrial electron transport, NADH to ubiquinone
	Q9CQJ8	NADH dehydrogenase [ubiquinone] 1 beta subcomplex subunit 9	NDUFB9		1	1	0.61	0.54	0.54		Mitochondrial electron transport, NADH to ubiquinone
	Q921G7	Electron transfer flavoprotein-ubiquinone oxidoreductase, mitochondrial	ETF-QO		0.89	0.92	0.65	0.73	0.62		Accepting of electrons from ETF and reducing of ubiquinone
	Q8K2B3	Succinate dehydrogenase [ubiquinone] flavoprotein subunit, mitochondrial	SDHA		0.84	0.87	0.81	0.99	0.97		Mitochondrial electron transport, succinate to ubiquinone
	Q9CZ13	Cytochrome b-c1 complex subunit 1, mitochondrial	UQCRC1		0.95	0.82	1.1	0.95	0.95		Mitochondrial electron transport, ubiquinol to cytochrome c
	Q9DB77	Cytochrome b-c1 complex subunit 2, mitochondrial	UQCRC2		1.1	0.9	0.8	0.95	1.17		Mitochondrial electron transport, ubiquinol to cytochrome c
	Q03265	ATP synthase subunit alpha, mitochondrial	ATP5F1A		0.93	0.8	0.73	0.89	0.89		Proton motive force-driven mitochondrial ATP synthesis
	Q9CQQ7	ATP synthase F(0) complex subunit B1, mitochondrial	ATP5PB		1.17	0.99	0.85	0.67	0.85		Proton motive force-driven mitochondrial ATP synthesis
	Q06185	ATP synthase subunit e, mitochondrial	ATP5ME		0.59	0.6	0.59	0.59	0.59		Proton motive force-driven mitochondrial ATP synthesis
	Q924D0	Reticulon-4-interacting protein 1, mitochondrial	RT4I1		0.54	0.69	1	0.65	0.52		Antioxidant NADPH oxidoreductase supporting oxidative phosphorylation
	Q8R1S0	Ubiquinone biosynthesis monooxygenase COQ6, mitochondrial	COQ6		1	1	0.79	0.71	0.27		Ubiquinone biosynthetic process
	Q60936	Atypical kinase COQ8A, mitochondrial	COQ8A		0.86	0.68	0.63	0.74	0.74		Ubiquinone biosynthetic process
BCAA catabolic process
	O35855	Branched-chain-amino-acid aminotransferase, mitochondrial (BCAT2)	BCAT2		1.07	0.84	1.17	0.48	0.61		Branched-chain amino acid catabolic process
	P53395	Lipoamide acyltransferase component of branched-chain alpha-keto acid dehydrogenase complex, mitochondrial	DBT		0.88	0.56	0.5	0.67	0.31		Branched-chain amino acid catabolic process
	P50136	2-oxoisovalerate dehydrogenase subunit alpha, mitochondrial	BCKDHA		0.7	0.68	0.51	0.22	0.51		Branched-chain amino acid catabolic process
	Q9JHI5	Isovaleryl-CoA dehydrogenase, mitochondrial	IVD		0.83	0.7	0.68	0.69	0.54		Leucine catabolic process
	Q3ULD5	Methylcrotonoyl-CoA carboxylase beta chain, mitochondrial	MCCB		1.52	0.8	0.74	0.56	0.61		Leucine catabolic process
	Q9JLZ3	Methylglutaconyl-CoA hydratase, mitochondrial	AUHM		0.62	0.78	0.41	0.49	0.26		Leucine catabolic process/detoxification of itaconate
	Q99L13	3-hydroxyisobutyrate dehydrogenase, mitochondrial	HIBADH		0.92	0.61	0.62	0.57	0.46		Valine catabolic process
	Q9EQ20	Methylmalonate-semialdehyde dehydrogenase [acylating], mitochondrial	MMSDH		0.63	0.82	0.62	0.71	0.51		Valine catabolic process
	Q91ZA3	Propionyl-CoA carboxylase alpha chain, mitochondrial	PCCA		0.71	0.84	0.71	0.9	0.65		Catabolism of odd chain fatty acids, branched-chain amino acids (isoleucine, valine)
	Q99MN9	Propionyl-CoA carboxylase beta chain, mitochondrial	PCCB		0.77	0.89	0.68	0.69	0.71		Catabolism of odd chain fatty acids, branched-chain amino acids (isoleucine, valine)
	Q9D1I5	Methylmalonyl-CoA epimerase, mitochondrial	MCEE		0.55	0.6	0.39	0.39	0.34		Breakdown of odd-numbered fatty acids and the amino acids: valine, isoleucine
	P16332	Methylmalonyl-CoA mutase, mitochondrial	MCM		0.86	1	0.62	0.56	0.54		Branched-chain amino acid catabolism/succinyl-CoA biosynthesis
Purine/pyrimidine metabolism
	Q9DCL9	Bifunctional phosphoribosylaminoimidazole carboxylase/phosphoribosylaminoimidazole succinocarboxamide synthetase	PAICS		0.47	1.58	1	3.33	1.58		'De novo' AMP/IMP/XMP biosynthetic process/GMP biosynthesis/purine nucleobase biosynthesis
	P28650	Adenylosuccinate synthetase isozyme 1	ADSS1		0.58	1.83	1	0.91	1.24		'De novo' AMP biosynthetic process
	Q9WTP6	Adenylate kinase 2, mitochondrial	AK2		0.54	1.31	1	0.76	0.88		Adenine nucleotide metabolism/AMP de novo biosynthesis pathway
	Q01768	Nucleoside diphosphate kinase B	NDKB		1.15	0.77	1.3	0.89	1.15		Synthesis of nucleoside triphosphates other than ATP
	P07310	Creatine kinase M-type	CKM		1.17	0.9	0.73	0.69	0.73		Phosphocreatine biosynthetic process
NAD biosynthesis
	Q99KQ4	Nicotinamide phosphoribosyltransferase	NAMPT		0.81	0.81	0.66	0.6	0.53		NAD biosynthesis
	P14152	Malate dehydrogenase, cytoplasmic	MDHC		1.08	0.86	0.85	0.99	1		NAD/NADH-dependent interconversion of malate and oxaloacetate
Ketone body catabolism
	Q80XN0	D-beta-hydroxybutyrate dehydrogenase, mitochondrial (BDH1)	BDH1		1.07	0.99	0.88	0.51	0.34		Ketone body catabolic process
	Q8QZT1	Acetyl-CoA acetyltransferase, mitochondrial (ACAT1)	ACAT1		1	0.81	0.8	0.76	0.59		Ketone body catabolic process
Aspartate/Glutamate metabolism
	Q8C0M9	Isoaspartyl peptidase/L-asparaginase	ASRGL1		1	0.58	1.57	0.78	0.29		Asparagine catabolic process via L-aspartate
	P26443	Glutamate dehydrogenase 1, mitochondrial (GLUD1)	GDH1		0.79	0.88	0.79	1.18	1.16		Glutamate catabolic process
	Q8BH86	D-glutamate cyclase, mitochondrial	DGLUCY		0.59	0.45	0.28	0.28	0.28		Conversion of D-glutamate to 5-oxo-D-proline
	Q8CHT0	Delta-1-pyrroline-5-carboxylate dehydrogenase, mitochondrial	P5CDH		0.55	0.74	1	0.55	1.21		Proline catabolic process to glutamate
Kynurenine catabolic process
	Q71RI9	Kynurenine-oxoglutarate transaminase 3	KAT3		0.66	0.58	0.3	0.13	0.21		L-kynurenine catabolic process
Phenylalanine/tyrosine catabolic process
	Q9WVL0	Maleylacetoacetate isomerase	MAAI		0.5	0.46	0.28	0.46	0.35		L-phenylalanine/tyrosine catabolic process
	P35505	Fumarylacetoacetase	FAA		0.64	0.16	0.29	0.35	0.31		L-phenylalanine/tyrosine catabolic process
