# Supplementary material for: Defects in auxiliary fuel oxidation and mitochondrial pyruvate transport mark transition to overt heart failure in Tgαq*44 mice
Source: J Transl Med. 2026 Mar 3;24:485. doi: 10.1186/s12967-026-07883-y (PMC13063859; doi:10.1186/s12967-026-07883-y)
Supplement: Supplementary file 3 — Supplementary Material 3 [file 12967_2026_7883_MOESM3_ESM.xlsx]

## Sheet: Tg_all proteins
Index	Description	Family		4 months											10 months										14 months											Kruskal_H	Kruskal_p	Dunn's test with Bonferroni adjustment
				emPAI						Median	IQR	Max	Min		emPAI					Median	IQR	Max	Min		emPAI						Median	IQR	Max	Min				4 mths vs 10 mths		4 mths vs 14 mths		10 mths vs 14 mths
				1	2	3	4	5	6						1	2	3	4	5						1	2	3	4	5	6								p-value	z_adjusted	p-value	z_adjusted	p-value	z_adjusted
P51667	Myosin regulatory light chain 2, ventricular/cardiac muscle isoform OS=Mus musculus OX=10090 GN=Myl2 PE=1 SV=3	13		601.82	488.62	596.03	743.25	248.29	482.41	542.325	116.41	743.25	248.29		386.66	198.91	198.91	198.91	246.23	198.91	47.32	386.66	198.91		482.41	926.77	743.25	1452.22	596.03	1167.93	835.01	474.805	1452.22	482.41		11.0207	0.00404472	0.108091	2.09659	0.619675	-1.26309	0.00289136	-3.30089
P62897	Cytochrome c, somatic OS=Mus musculus OX=10090 GN=Cycs PE=1 SV=2	36		267.38	269.93	265.64	265.64	188.21	188.21	265.64	59.378	269.93	188.21		132.4	93.05	132.4	65.31	64.98	93.05	67.09	132.4	64.98		267.38	187.06	187.06	266.88	265.64	267.38	266.26	60.55	267.38	187.06		10.1896	0.00612839	0.0108957	2.90848	1	0.230222	0.0215018	-2.68897
P58771	Tropomyosin alpha-1 chain OS=Mus musculus OX=10090 GN=Tpm1 PE=1 SV=1	14		168.82	221.31	216.47	216.47	192.09	282.79	216.47	21.915	282.79	168.82		130.37	168.82	148.37	130.37	129.25	130.37	18	168.82	129.25		192.09	147.06	190.31	130.06	216.47	248.6	191.2	52.502	248.6	130.06		7.57445	0.0226583	0.0179877	2.748	0.717627	1.17697	0.311969	-1.62581
P04247	Myoglobin OS=Mus musculus OX=10090 GN=Mb PE=1 SV=3	3		78.56	129.65	162.79	99.79	164	128.39	129.02	47.565	164	78.56		100.46	164	128.39	100.46	127.48	127.48	27.93	164	100.46		78.56	78.06	99.79	78.42	127.48	128.39	89.175	42.103	128.39	78.06		4.31755	0.115466
Q9CPQ1	Cytochrome c oxidase subunit 6C OS=Mus musculus OX=10090 GN=Cox6c PE=1 SV=3	161		121.83	122.61	121.35	45.78	74.92	121.83	121.59	35.302	122.61	45.78		121.83	45.93	197.72	74.92	196.87	121.83	121.95	197.72	45.93		74.92	121.35	45.78	74.84	121.35	45.93	74.88	56.585	121.35	45.78		3.17839	0.20409
Q02566	Myosin-6 OS=Mus musculus OX=10090 GN=Myh6 PE=1 SV=2	1		102.77	96.36	99.86	96.12	122.06	117.49	101.315	16.575	122.06	96.12		98.91	83.25	75.63	67.4	77.88	77.88	7.62	98.91	67.4		89.88	96.12	120.86	114.96	130.43	108.84	111.9	20.085	130.43	89.88		7.54978	0.0229397	0.0596048	2.32883	1	-0.171604	0.0380602	-2.49244
P09542	Myosin light chain 3 OS=Mus musculus OX=10090 GN=Myl3 PE=1 SV=4	19		84.81	85.64	101.53	84.2	102.3	84.81	85.225	12.748	102.3	84.2		84.81	102.3	70.28	70.28	84.2	84.2	14.53	102.3	70.28		102.3	69.79	101.53	84.64	84.2	102.3	93.085	17.798	102.3	69.79		1.35712	0.507347
P02088	Hemoglobin subunit beta-1 OS=Mus musculus OX=10090 GN=Hbb-b1 PE=1 SV=2	9		81.54	82.25	81.03	81.03	106	81.54	81.54	0.915	106	81.03		81.54	81.54	81.54	81.54	62.3	81.54	0	81.54	62.3		137.72	105.3	81.03	81.39	136.76	81.54	93.42	47.467	137.72	81.03		1.27549	0.528484
P04117	Fatty acid-binding protein, adipocyte OS=Mus musculus OX=10090 GN=Fabp4 PE=1 SV=3	78		87.93	66.72	49.48	65.8	49.75	66.18	65.99	12.823	87.93	49.48		49.75	49.75	37.34	49.75	49.48	49.75	0.27	49.75	37.34		37.34	49.48	65.8	66.07	87.39	66.18	65.935	12.593	87.39	37.34		3.61318	0.164213
P19123	Troponin C, slow skeletal and cardiac muscles OS=Mus musculus OX=10090 GN=Tnnc1 PE=1 SV=1	55		56.01	71	55.67	69.91	56.01	70.37	62.96	14.245	71	55.67		56.01	56.01	70.37	56.01	69.91	56.01	13.9	70.37	56.01		44.54	87.75	55.67	70.24	55.67	70.37	62.955	14.668	87.75	44.54		0.193477	0.907793
Q91Z83	Myosin-7 OS=Mus musculus OX=10090 GN=Myh7 PE=2 SV=1	1		49.14	42.5	54.73	48.74	69.59	65.68	51.935	14.102	69.59	42.5		70.94	58.49	61.98	59.63	56.89	59.63	3.49	70.94	56.89		70.94	71.68	90.26	96.26	93.79	82.76	86.51	18.457	96.26	70.94		11.4438	0.00327355	1	-0.872628	0.00301555	-3.28907	0.070837	-2.26338
P02089	Hemoglobin subunit beta-2 OS=Mus musculus OX=10090 GN=Hbb-b2 PE=1 SV=2	9		48.11	48.48	36.69	36.69	48.11	48.11	48.11	8.565	48.48	36.69		48.11	48.11	48.11	48.11	36.69	48.11	0	48.11	36.69		48.11	47.84	47.84	48.03	36.69	48.11	47.935	0.25	48.11	36.69		1.10988	0.574107
P68134	Actin, alpha skeletal muscle OS=Mus musculus OX=10090 GN=Acta1 PE=1 SV=1	4		38.58	47.74	38.31	46.94	57.91	38.58	42.76	8.96	57.91	38.31		52.33	42.72	34.83	31.44	51.95	42.72	17.12	52.33	31.44		52.33	42.42	42.42	47.19	63.57	64.07	49.76	17.148	64.07	42.42		2.46626	0.29138
P62737	Actin, aortic smooth muscle OS=Mus musculus OX=10090 GN=Acta2 PE=1 SV=1	4		38.58	43.12	38.31	42.42	47.29		42.42	4.54	47.29	38.31		42.72	34.83	31.44	25.59		33.135	6.825	42.72	25.59		42.72	38.31	38.31	42.63	51.95	52.33	42.675	10.252	52.33	38.31		4.20946	0.121879
P50752	Troponin T, cardiac muscle OS=Mus musculus OX=10090 GN=Tnnt2 PE=1 SV=2	33		29.07	42.15	41.48	32.61	29.07	41.77	37.045	11.743	42.15	29.07		22.78	22.78	22.78	17.81	25.59	22.78	0	25.59	17.81		29.07	32.61	22.65	36.96	25.59	32.82	30.84	6.307	36.96	22.65		8.844	0.0120102	0.00902158	2.967	0.648624	1.23667	0.221387	-1.78788
P62806	Histone H4 OS=Mus musculus OX=10090 GN=H4c1 PE=1 SV=2	179		36.62	36.85	76.33	36.47	25.17	25.17	36.545	8.798	76.33	25.17		17.21	36.62	11.67	25.17	25.08	25.08	7.96	36.62	11.67		11.67	25.08	17.15	25.15	25.08	25.17	25.08	6	25.17	11.67		8.02633	0.0180761	0.113872	2.07532	0.0217799	2.68468	1	0.484424
P16858	Glyceraldehyde-3-phosphate dehydrogenase OS=Mus musculus OX=10090 GN=Gapdh PE=1 SV=2	15		32.1	32.38	31.9	35.96	28.46	32.1	32.1	0.36	35.96	28.46		28.46	28.46	25.21	25.21	19.65	25.21	3.25	28.46	19.65		32.1	35.96	40.52	51.68	45.65	51.78	43.085	13.072	51.78	32.1		12.438	0.00199119	0.17987	1.88111	0.253263	-1.72559	0.00126375	-3.5264
P11404	Fatty acid-binding protein, heart OS=Mus musculus OX=10090 GN=Fabp3 PE=1 SV=5	65		37.34	21	20.79	20.79	27.96	27.96	24.48	7.118	37.34	20.79		20.88	20.88	27.96	20.88	15.46	20.88	0	27.96	15.46		20.88	11.44	20.79	20.85	27.83	20.88	20.865	0.075	27.83	11.44		2.12657	0.34532
P10649	Glutathione S-transferase Mu 1 OS=Mus musculus OX=10090 GN=Gstm1 PE=1 SV=2	123		33.26	14.44	20.05	23.71	14.35	23.85	21.88	7.973	33.26	14.35		33.26	20.16	20.16	17.02	23.71	20.16	3.55	33.26	17.02		20.16	16.93	33.06	17	28.01	20.16	20.16	8.258	33.06	16.93		0.311774	0.855656
P60710	Actin, cytoplasmic 1 OS=Mus musculus OX=10090 GN=Actb PE=1 SV=1	4		19.2	17.4	21.2	21.2	19.2	21.33	20.2	2	21.33	17.4		17.28	15.53	17.28	12.53	13.88	15.53	3.4	17.28	12.53		21.33	19.09	23.54	26.24	23.54	29.16	23.54	3.682	29.16	19.09		12.1167	0.00233822	0.105891	2.10493	0.455099	-1.43355	0.0015511	-3.47177
Q9D855	Cytochrome b-c1 complex subunit 7 OS=Mus musculus OX=10090 GN=Uqcrb PE=1 SV=3	156		20.12	27.83	14.51	27.53	20.12	14.57	20.12	9.72	27.83	14.51		20.12	20.12	14.57	20.12	10.44	20.12	5.55	20.12	10.44		10.48	14.51	27.53	14.55	27.53	27.66	21.04	13.01	27.66	10.48		0.788186	0.674291
P48962	ADP/ATP translocase 1 OS=Mus musculus OX=10090 GN=Slc25a4 PE=1 SV=4	17		20.12	20.27	20.01	26.07	20.12	20.12	20.12	0.113	26.07	20.01		20.12	15.38	20.12	15.38	13.36	15.38	4.74	20.12	13.36		17.6	20.01	29.74	20.09	26.07	26.23	23.08	6.16	29.74	17.6		4.13081	0.126767
Q7TMF3	NADH dehydrogenase [ubiquinone] 1 alpha subcomplex subunit 12 OS=Mus musculus OX=10090 GN=Ndufa12 PE=1 SV=2	190		22.59	10.43	22.48	22.48	13.51	13.51	17.995	8.97	22.59	10.43		13.51	10.37	13.51	7.92	13.45	13.45	3.14	13.51	7.92		13.51	10.33	13.45	10.36	13.45	17.5	13.45	2.362	17.5	10.33		4.62672	0.0989284
P23927	Alpha-crystallin B chain OS=Mus musculus OX=10090 GN=Cryab PE=1 SV=2	86		21.51	17.4	13.8	17.21	11.08	21.51	17.305	5.83	21.51	11.08		11.08	17.29	17.29	8.81	13.8	13.8	6.21	17.29	8.81		21.51	17.21	26.56	21.48	26.56	17.29	21.495	6.96	26.56	17.21		5.67629	0.0585343
Q8BWT1	3-ketoacyl-CoA thiolase, mitochondrial OS=Mus musculus OX=10090 GN=Acaa2 PE=1 SV=3	40		15.29	19.03	20.85	18.78	12.35	15.29	17.035	3.678	20.85	12.35		8.9	11.08	9.94	9.94	8.86	9.94	1.04	11.08	8.86		7.11	11.03	13.68	8.89	16.91	12.35	11.69	3.922	16.91	7.11		8.95121	0.0113833	0.0124381	2.86683	0.102259	2.11905	1	-0.846398
P56480	ATP synthase subunit beta, mitochondrial OS=Mus musculus OX=10090 GN=Atp5f1b PE=1 SV=2	5		17.69	17.83	15	16.25	17.69	16.34	17.015	1.418	17.83	15		17.69	16.34	15.09	15.09	19.04	16.34	2.6	19.04	15.09		16.34	16.25	16.25	17.67	16.25	13.92	16.25	0.067	17.67	13.92		1.44074	0.486573
Q9JI91	Alpha-actinin-2 OS=Mus musculus OX=10090 GN=Actn2 PE=1 SV=2	11		17.64	17.03	14.13	16.8	16.9	16.19	16.85	0.655	17.64	14.13		14.85	14.22	13.03	12.47	14.13	14.13	1.19	14.85	12.47		13.03	16.8	18.3	19.19	13.53	18.42	17.55	4.043	19.19	13.03		4.92136	0.0853768
Q99LY9	NADH dehydrogenase [ubiquinone] iron-sulfur protein 5 OS=Mus musculus OX=10090 GN=Ndufs5 PE=1 SV=3	217		16.87	33.12	16.8	23.51	5.83	11.97	16.835	8.673	33.12	5.83		8.41	11.97	8.41	8.41	8.39	8.41	0	11.97	8.39		8.41	3.95	8.39	16.85	5.82	11.97	8.4	4.618	16.85	3.95		4.63288	0.0986243
Q9ERS2	NADH dehydrogenase [ubiquinone] 1 alpha subcomplex subunit 13 OS=Mus musculus OX=10090 GN=Ndufa13 PE=1 SV=3	154		14.01	14.09	23.45	13.95	23.57	18.2	16.145	8.108	23.57	13.95		23.57	10.74	23.57	18.2	13.95	18.2	9.62	23.57	10.74		18.2	13.95	13.95	18.18	10.69	10.74	13.95	5.58	18.2	10.69		3.18059	0.203865
P68372	Tubulin beta-4B chain OS=Mus musculus OX=10090 GN=Tubb4b PE=1 SV=1	31		16.37	15.08	13.61	16.28	17.89	14.97	15.68	1.35	17.89	13.61		19.54	17.89	23.3	16.37	14.89	17.89	3.17	23.3	14.89		21.34	19.43	17.79	19.51	19.43	23.3	19.47	1.453	23.3	17.79		7.23777	0.0268126	0.331811	-1.59549	0.0231125	-2.66477	1	-0.945271
P54071	Isocitrate dehydrogenase [NADP], mitochondrial OS=Mus musculus OX=10090 GN=Idh2 PE=1 SV=3	16		15.44	13.03	15.35	16.75	16.85	14.14	15.395	1.98	16.85	13.03		14.14	14.14	14.14	14.14	11.78	14.14	0	14.14	11.78		14.14	12.87	11.78	14.12	15.35	14.14	14.13	0.958	15.35	11.78		4.62093	0.099215
Q01768	Nucleoside diphosphate kinase B OS=Mus musculus OX=10090 GN=Nme2 PE=1 SV=1	134		9.87	12.87	16.44	12.75	16.52	16.52	14.655	3.72	16.52	9.87		12.8	12.8	12.8	16.52	16.44	12.8	3.64	16.52	12.8		9.87	12.75	16.44	12.78	9.83	9.87	11.31	2.902	16.44	9.83		4.79065	0.0911428
P31001	Desmin OS=Mus musculus OX=10090 GN=Des PE=1 SV=3	26		11.51	12.62	14.77	13.57	17.56	16.15	14.17	2.948	17.56	11.51		17.56	14.85	17.56	10.56	13.57	14.85	3.99	17.56	10.56		24.45	22.38	28.61	36.7	36.51	31.25	29.93	9.705	36.7	22.38		11.1582	0.00377589	1	-0.300705	0.00646912	-3.0678	0.0260457	-2.62433
Q99JY0	Trifunctional enzyme subunit beta, mitochondrial OS=Mus musculus OX=10090 GN=Hadhb PE=1 SV=1	32		16.52	16.64	12.64	13.8	12.71	13.88	13.84	2.877	16.64	12.64		10.64	12.71	11.63	13.88	11.57	11.63	1.14	13.88	10.64		8.11	10.58	11.57	9.71	10.58	12.71	10.58	1.395	12.71	8.11		9.25917	0.00975882	0.44064	1.45064	0.00702958	3.04289	0.44064	1.45064
P07724	Albumin OS=Mus musculus OX=10090 GN=Alb PE=1 SV=3	7		12.92	16.81	12.85	11.29	14.69	15.66	13.805	2.55	16.81	11.29		14.69	13.78	12.92	12.92	12.05	12.92	0.86	14.69	12.05		16.68	14.61	17.67	16.66	12.05	14.69	15.675	2.045	17.67	12.05		2.49781	0.286819
Q99LX0	Parkinson disease protein 7 homolog OS=Mus musculus OX=10090 GN=Park7 PE=1 SV=1	124		13.65	17.12	13.59	21.03	13.65	10.91	13.65	2.648	21.03	10.91		13.65	6.88	8.69	10.91	8.66	8.69	2.25	13.65	6.88		6.88	5.39	13.59	10.9	10.87	10.91	10.885	3.03	13.59	5.39		7.79189	0.0203241	0.083591	2.1992	0.0314353	2.55963	1	0.241309
P05064	Fructose-bisphosphate aldolase A OS=Mus musculus OX=10090 GN=Aldoa PE=1 SV=2	30		11.73	14.85	13.09	13.09	13.16	13.16	13.125	0.07	14.85	11.73		13.16	13.16	13.16	11.73	10.4	13.16	1.43	13.16	10.4		10.45	10.4	18.35	11.72	20.51	13.16	12.44	6.285	20.51	10.4		0.246444	0.884067
P19536	Cytochrome c oxidase subunit 5B, mitochondrial OS=Mus musculus OX=10090 GN=Cox5b PE=1 SV=1	87		13.02	13.09	12.97	9.42	13.02	13.02	13.02	0.037	13.09	9.42		9.45	13.02	17.8	13.02	12.97	13.02	0.05	17.8	9.45		6.8	17.72	12.97	13	17.72	24.2	15.36	4.742	24.2	6.8		0.284534	0.867389
P01942	Hemoglobin subunit alpha OS=Mus musculus OX=10090 GN=Hba PE=1 SV=2	37		14.56	14.64	10.79	10.79	14.56	10.82	12.69	3.763	14.64	10.79		14.56	10.82	14.56	10.82	7.96	10.82	3.74	14.56	7.96		14.56	10.79	14.5	14.54	14.5	14.56	14.52	0.055	14.56	10.79		0.297064	0.861972
Q9D023	Mitochondrial pyruvate carrier 2 OS=Mus musculus OX=10090 GN=Mpc2 PE=1 SV=1	274		12.47	12.54	9.06	12.42	12.47	9.09	12.445	2.548	12.54	9.06		4.66	6.56	6.56	6.56	12.42	6.56	0	12.42	4.66		2.18	4.65	6.54	6.55	3.23	3.24	3.945	2.835	6.55	2.18		12.4547	0.00197473	0.305676	1.63575	0.00125273	3.52872	0.251561	1.72875
Q9DCW4	Electron transfer flavoprotein subunit beta OS=Mus musculus OX=10090 GN=Etfb PE=1 SV=3	49		14.03	16.58	10.07	10.07	11.93	11.93	11.93	2.97	16.58	10.07		8.57	7.23	11.93	8.57	8.53	8.57	0.04	11.93	7.23		14.03	10.07	10.07	14.01	11.87	11.93	11.9	2.97	14.03	10.07		6.40772	0.0406051	0.0549103	2.35942	1	0.31874	0.119488	-2.05552
P19783	Cytochrome c oxidase subunit 4 isoform 1, mitochondrial OS=Mus musculus OX=10090 GN=Cox4i1 PE=1 SV=2	95		9.46	12.01	9.42	11.89	15.02	11.94	11.915	1.925	15.02	9.42		9.46	11.94	9.46	11.94	11.89	11.89	2.48	11.94	9.46		9.46	9.42	11.89	11.93	9.42	9.46	9.46	1.853	11.93	9.42		2.76871	0.250486
Q9DCX2	ATP synthase subunit d, mitochondrial OS=Mus musculus OX=10090 GN=Atp5pd PE=1 SV=3	125		13.36	13.44	13.3	10.46	10.5	10.5	11.9	2.845	13.44	10.46		13.36	13.36	10.5	10.5	10.46	10.5	2.86	13.36	10.46		8.21	10.46	10.46	10.49	16.85	10.5	10.475	0.037	16.85	8.21		2.11799	0.346805
P07310	Creatine kinase M-type OS=Mus musculus OX=10090 GN=Ckm PE=1 SV=1	20		9.35	10.48	12.8	14.21	11.58	11.58	11.58	1.74	14.21	9.35		9.35	7.52	11.58	8.39	6.7	8.39	1.83	11.58	6.7		11.58	10.36	14.21	10.4	9.31	9.35	10.38	1.683	14.21	9.31		5.66325	0.0589169
P50544	Very long-chain specific acyl-CoA dehydrogenase, mitochondrial OS=Mus musculus OX=10090 GN=Acadvl PE=1 SV=3	25		10.41	11.94	11.05	11.79	14.36	11.11	11.45	0.837	14.36	10.41		8	9.13	11.85	8	10.36	9.13	2.36	11.85	8		8.55	5.66	5.28	6.52	6.07	5.3	5.865	1.018	8.55	5.28		11.8236	0.00270726	0.440553	1.45074	0.00179694	3.43208	0.205542	1.82161
P35700	Peroxiredoxin-1 OS=Mus musculus OX=10090 GN=Prdx1 PE=1 SV=1	140		8.36	8.41	18.64	10.24	12.59	15.38	11.415	5.815	18.64	8.36		12.59	12.59	10.28	8.36	10.24	10.28	2.35	12.59	8.36		6.77	10.24	15.31	12.58	15.31	10.28	11.43	4.378	15.31	6.77		0.210021	0.900315
Q9CPQ8	ATP synthase subunit g, mitochondrial OS=Mus musculus OX=10090 GN=Atp5mg PE=1 SV=1	114		11.37	7.67	11.34	11.34	11.37	7.64	11.34	2.775	11.37	7.64		11.37	7.64	11.37	11.37	7.62	11.37	3.73	11.37	7.62		11.37	7.62	11.34	7.63	11.34	5.03	9.485	3.717	11.37	5.03		1.81673	0.403183
P97450	ATP synthase-coupling factor 6, mitochondrial OS=Mus musculus OX=10090 GN=Atp5pf PE=1 SV=1	175		8.97	12.92	12.81	8.95	8.97	12.85	10.89	3.87	12.92	8.95		8.97	12.85	12.85	12.85	12.81	12.85	0.04	12.85	8.97		18.24	8.95	8.95	12.84	12.81	8.97	10.89	3.877	18.24	8.95		1.23519	0.539239
Q06185	ATP synthase subunit e, mitochondrial OS=Mus musculus OX=10090 GN=Atp5me PE=1 SV=2	147		10.79	10.83	10.77	18.27	18.31	10.79	10.81	5.62	18.31	10.77		18.31	18.31	10.79	10.79	10.77	10.79	7.52	18.31	10.77		10.79	10.77	10.77	10.78	18.27	10.79	10.785	0.018	18.27	10.77		1.9631	0.37473
Q99KI0	Aconitate hydratase, mitochondrial OS=Mus musculus OX=10090 GN=Aco2 PE=1 SV=1	12		10.69	10.77	10.08	10.64	11.28	12.55	10.73	0.5	12.55	10.08		11.28	9.09	10.69	8.6	11.84	10.69	2.19	11.84	8.6		12.55	11.22	13.16	12.53	15.41	13.95	12.855	1.217	15.41	11.22		7.84387	0.0198027	1	0.420469	0.0765299	-2.23359	0.0323063	-2.55011
O55143	Sarcoplasmic/endoplasmic reticulum calcium ATPase 2 OS=Mus musculus OX=10090 GN=Atp2a2 PE=1 SV=2	6		9.29	10.98	10.42	9.62	11.35	10.9	10.66	1.14	11.35	9.29		10.07	8.92	8.57	8.57	9.24	8.92	0.67	10.07	8.57		7.27	9.24	10.42	8.21	9.62	8.92	9.08	1.137	10.42	7.27		7.41669	0.0245181	0.0595621	2.32909	0.0561649	2.35103	1	-0.0874777
P31786	Acyl-CoA-binding protein OS=Mus musculus OX=10090 GN=Dbi PE=1 SV=2	268		6.74	6.76	10.62	10.62	10.65	10.65	10.62	2.918	10.65	6.74		6.74	6.74	6.74	6.74	6.72	6.74	0	6.74	6.72		10.65	16.49	10.62	10.64	6.72	6.74	10.63	2.938	16.49	6.72		5.47116	0.0648565
Q9CQQ7	ATP synthase F(0) complex subunit B1, mitochondrial OS=Mus musculus OX=10090 GN=Atp5pb PE=1 SV=1	83		9.06	7.76	12.37	10.58	10.63	10.63	10.605	1.19	12.37	7.76		7.71	7.71	9.06	7.71	9.02	7.71	1.31	9.06	7.71		10.63	9.02	10.58	7.7	7.68	9.06	9.04	2.17	10.63	7.68		5.23059	0.0731462
P99024	Tubulin beta-5 chain OS=Mus musculus OX=10090 GN=Tubb5 PE=1 SV=1	31		10.54	10.61	9.56	8.7	11.55	10.54	10.54	0.787	11.55	8.7		13.86	13.86	15.16	13.86	11.49	13.86	0	15.16	11.49		13.86	15.08	13.78	12.64	15.08	15.16	14.47	1.28	15.16	12.64		10.6056	0.00497773	0.032367	-2.54946	0.00819005	-2.99661	1	-0.307693
Q9CQX8	Alpha-ketoglutarate dehydrogenase component 4 OS=Mus musculus OX=10090 GN=Mrps36 PE=1 SV=1	314		8.19	12.36	8.17	12.27	18.26	8.19	10.23	4.147	18.26	8.17		12.31	12.31	8.19	8.19	12.27	12.27	4.12	12.31	8.19		5.35	8.17	3.38	8.19	5.34	5.35	5.35	2.123	8.19	3.38		9.07441	0.0107033	1	-0.132781	0.0294559	2.58215	0.0283966	2.59477
Q9D051	Pyruvate dehydrogenase E1 component subunit beta, mitochondrial OS=Mus musculus OX=10090 GN=Pdhb PE=1 SV=1	39		9.57	8.55	10.72	8.46	10.77	10.77	10.145	1.953	10.77	8.46		6.67	9.57	6.67	7.53	8.46	7.53	1.79	9.57	6.67		8.5	8.46	7.5	6.66	7.5	8.5	7.98	0.99	8.5	6.66		7.72408	0.0210251	0.059517	2.32938	0.0436883	2.44307	1	0
Q03265	ATP synthase subunit alpha, mitochondrial OS=Mus musculus OX=10090 GN=Atp5f1a PE=1 SV=1	10		10.05	10.93	10	10	11.72	10.05	10.05	0.698	11.72	10		7.33	8.59	8.59	7.33	9.25	8.59	1.26	9.25	7.33		9.29	10	11.66	10.84	13.58	11.72	11.25	1.495	13.58	9.29		10.2607	0.00591441	0.0278198	2.60181	1	-0.402139	0.00850075	-2.98524
O70250	Phosphoglycerate mutase 2 OS=Mus musculus OX=10090 GN=Pgam2 PE=1 SV=3	101		12.56	12.65	9.11	9.11	10.74	9.15	9.945	2.985	12.65	9.11		12.56	9.15	10.74	7.78	10.69	10.69	1.59	12.56	7.78		9.15	12.5	14.6	12.55	10.69	9.15	11.595	3.003	14.6	9.15		0.615129	0.735236
P52480	Pyruvate kinase PKM OS=Mus musculus OX=10090 GN=Pkm PE=1 SV=4	29		9.9	7.82	10.66	8.39	9.9	9.9	9.9	1.133	10.66	7.82		7.16	7.77	9.9	7.77	9.09	7.77	1.32	9.9	7.16		8.43	8.39	8.39	10.7	8.39	9.14	8.41	0.572	10.7	8.39		3.10977	0.211214
P56391	Cytochrome c oxidase subunit 6B1 OS=Mus musculus OX=10090 GN=Cox6b1 PE=1 SV=2	103		9.79	9.83	9.77	6.25	6.26	9.79	9.78	2.652	9.83	6.25		6.26	9.79	9.79	6.26	6.25	6.26	3.53	9.79	6.25		6.26	6.25	9.77	6.26	9.77	9.79	8.015	3.51	9.79	6.25		0.8875	0.641626
P21107	Tropomyosin alpha-3 chain OS=Mus musculus OX=10090 GN=Tpm3 PE=1 SV=3	13		8.85		11.65	10.14	7.68		9.495	1.96	11.65	7.68		11.7		11.7	7.68	8.81	10.255	3.172	11.7	7.68			10.14	10.14	7.67		10.19	10.14	0.63	10.19	7.67		0.363393	0.833854
O08709	Peroxiredoxin-6 OS=Mus musculus OX=10090 GN=Prdx6 PE=1 SV=3	141		9.46	6.51	9.42	11.31	9.46	13.62	9.46	1.418	13.62	6.51		7.84	9.46	9.46	5.32	11.31	9.46	1.62	11.31	5.32		9.46	11.31	7.81	6.47	6.45	4.35	7.14	2.593	11.31	4.35		2.46599	0.291418
P08249	Malate dehydrogenase, mitochondrial OS=Mus musculus OX=10090 GN=Mdh2 PE=1 SV=3	21		7.16	9.37	9.27	11.96	10.59	8.17	9.32	1.84	11.96	7.16		10.59	8.17	7.16	7.16	9.27	8.17	2.11	10.59	7.16		9.31	10.53	8.14	10.57	10.53	9.31	9.92	1.22	10.57	8.14		1.79595	0.407393
P12787	Cytochrome c oxidase subunit 5A, mitochondrial OS=Mus musculus OX=10090 GN=Cox5a PE=1 SV=2	128		8.87	8.92	4.92	8.84	6.66	8.87	8.855	1.665	8.92	4.92		8.87	8.87	4.94	6.66	6.63	6.66	2.24	8.87	4.94		6.66	11.69	11.69	4.93	15.36	11.73	11.69	3.802	15.36	4.93		2.83779	0.241982
Q7TMM9	Tubulin beta-2A chain OS=Mus musculus OX=10090 GN=Tubb2a PE=1 SV=1	34		7.87	8.7	7.84	9.45	9.49		8.7	1.58	9.49	7.84		12.5	9.49		12.5		12.5	1.505	12.5	9.49		12.5	13.61	12.43	13.66	14.89	12.5	13.055	1.148	14.89	12.43		9.65045	0.00802475	0.27953	-1.67887	0.00599496	-3.09048	1	-0.912597
Q9CR61	NADH dehydrogenase [ubiquinone] 1 beta subcomplex subunit 7 OS=Mus musculus OX=10090 GN=Ndufb7 PE=1 SV=3	278		8.58	6.48	8.55	4.78	8.58	8.58	8.565	1.582	8.58	4.78		11.32	8.58	8.58	8.58	8.55	8.58	0	11.32	8.55		6.45	19.27	6.43	11.31	4.78	6.45	6.45	3.66	19.27	4.78		2.02434	0.36343
Q6P8J7	Creatine kinase S-type, mitochondrial OS=Mus musculus OX=10090 GN=Ckmt2 PE=1 SV=1	27		8.86	7.31	9.72	7.99	7.27	8.86	8.425	1.38	9.72	7.27		6.57	10.75	8.03	5.35	5.91	6.57	2.12	10.75	5.35		8.03	7.23	11.77	8.85	10.7	8.03	8.44	2.207	11.77	7.23		2.40164	0.300947
Q8BMS1	Trifunctional enzyme subunit alpha, mitochondrial OS=Mus musculus OX=10090 GN=Hadha PE=1 SV=1	18		8.87	10.57	7.88	7.88	7.47	9.38	8.375	1.373	10.57	7.47		6.27	6.27	6.65	5.91	7.44	6.27	0.38	7.44	5.91		4.93	6.62	7.02	5.24	5.54	7.47	6.08	1.605	7.47	4.93		10.8195	0.00447272	0.0313082	2.56104	0.00720667	3.03539	1	0.333098
Q91VD9	NADH-ubiquinone oxidoreductase 75 kDa subunit, mitochondrial OS=Mus musculus OX=10090 GN=Ndufs1 PE=1 SV=2	28		7.6	7.2	9.02	9.56	8.55	8.06	8.305	1.188	9.56	7.2		7.6	8.06	7.16	8.06	7.56	7.6	0.5	8.06	7.16		6.74	6.71	8.51	7.59	7.56	6.35	7.15	0.865	8.51	6.35		5.27868	0.0714083
P21550	Beta-enolase OS=Mus musculus OX=10090 GN=Eno3 PE=1 SV=3	22		8.31	9.23	8.27	7.48	7.51	8.31	8.29	0.61	9.23	7.48		5.51	4.45	6.79	3.98	4.94	4.94	1.06	6.79	3.98		6.79	7.48	8.27	6.11	6.76	6.12	6.775	1.027	8.27	6.11		11.5268	0.00314047	0.00220046	3.37675	0.164658	1.91978	0.366089	-1.54631
P51881	ADP/ATP translocase 2 OS=Mus musculus OX=10090 GN=Slc25a5 PE=1 SV=3	17		7.61	8.83	7.58	10.05	10.1	7.61	8.22	2.135	10.1	7.58		11.6	7.61	10.1	7.61	5.66	7.61	2.49	11.6	5.66		8.78	8.74	15.15	11.58	11.54	10.1	10.82	2.46	15.15	8.74		3.74929	0.153409
P35486	Pyruvate dehydrogenase E1 component subunit alpha, somatic form, mitochondrial OS=Mus musculus OX=10090 GN=Pdha1 PE=1 SV=1	79		6.54	9.11	6.51	11.13	7.3	10.07	8.205	3.1	11.13	6.51		10.07	12.42	10.07	8.13	9.01	10.07	1.06	12.42	8.13		6.54	8.1	10.02	10.06	9.01	11.19	9.515	1.723	11.19	6.54		1.66551	0.434849
Q91WS0	CDGSH iron-sulfur domain-containing protein 1 OS=Mus musculus OX=10090 GN=Cisd1 PE=1 SV=1	252		4.4	9.64	13.8	4.39	6.56	9.6	8.08	4.69	13.8	4.39		9.6	6.56	6.56	6.56	9.57	6.56	3.01	9.6	6.56		6.56	13.8	13.8	6.56	9.57	13.85	11.685	6.488	13.85	6.56		1.96645	0.374102
P52503	NADH dehydrogenase [ubiquinone] iron-sulfur protein 6, mitochondrial OS=Mus musculus OX=10090 GN=Ndufs6 PE=1 SV=2	142		7.91	7.95	7.89	7.89	7.91	7.91	7.91	0.015	7.95	7.89		7.91	7.91	3.77	7.91	7.89	7.91	0.02	7.91	3.77		7.91	5.51	7.89	5.52	3.76	7.91	6.705	2.393	7.91	3.76		2.90822	0.233608
Q60605	Myosin light polypeptide 6 OS=Mus musculus OX=10090 GN=Myl6 PE=1 SV=3	19		4.48	6.02	7.89	10.33	7.92	7.92	7.905	1.432	10.33	4.48		7.92	10.37	10.37	3.3	7.89	7.92	2.48	10.37	3.3		10.37	7.89	7.89	10.36	7.89	7.92	7.905	1.86	10.37	7.89		0.856266	0.651725
Q9CQR4	Acyl-coenzyme A thioesterase 13 OS=Mus musculus OX=10090 GN=Acot13 PE=1 SV=1	153		7.71	7.75	7.69	5.63	4.07	7.71	7.7	1.565	7.75	4.07		5.65	7.71	7.71	4.07	5.63	5.65	2.08	7.71	4.07		10.42	13.91	4.06	5.64	5.63	10.42	8.03	4.788	13.91	4.06		0.666333	0.716651
Q9DB20	ATP synthase subunit O, mitochondrial OS=Mus musculus OX=10090 GN=Atp5po PE=1 SV=1	67		7.53	6.16	11.14	9.15	7.53	7.53	7.53	1.215	11.14	6.16		7.53	7.53	6.13	6.13	7.5	7.5	1.4	7.53	6.13		9.19	9.15	9.15	6.13	9.15	6.13	9.15	2.265	9.19	6.13		2.9945	0.223744
Q60932	Voltage-dependent anion-selective channel protein 1 OS=Mus musculus OX=10090 GN=Vdac1 PE=1 SV=3	70		10.65	6.95	7.96	7.96	6.91	5.11	7.455	1.04	10.65	5.11		10.65	8	8	8	7.96	8	0	10.65	7.96		6.91	14.02	6.88	7.99	6.88	8	7.45	1.11	14.02	6.88		3.02511	0.220346
Q7TQ48	Sarcalumenin OS=Mus musculus OX=10090 GN=Srl PE=1 SV=2	44		7.07	7.11	7.69	7.69	7.07	7.72	7.4	0.61	7.72	7.07		7.07	7.07	8.42	7.72	6.44	7.07	0.65	8.42	6.44		7.07	5.38	7.69	7.71	6.44	7.07	7.07	0.938	7.71	5.38		1.48163	0.476724
Q9CR21	Acyl carrier protein, mitochondrial OS=Mus musculus OX=10090 GN=Ndufab1 PE=1 SV=1	164		7.34	7.38	4.19	9.52	7.34	4.21	7.34	2.378	9.52	4.19		7.34	5.59	2.25	9.56	5.57	5.59	1.77	9.56	2.25		2.25	2.24	3.1	7.33	3.1	4.21	3.1	1.47	7.33	2.24		5.61648	0.060311
Q9CQZ6	NADH dehydrogenase [ubiquinone] 1 beta subcomplex subunit 3 OS=Mus musculus OX=10090 GN=Ndufb3 PE=1 SV=1	267		7.3	7.33	10.78	7.28	3.1	7.3	7.3	0.037	10.78	3.1		4.83	4.83	10.81	7.3	10.78	7.3	5.95	10.81	4.83		3.1	7.28	7.28	4.83	4.82	3.1	4.825	3.138	7.28	3.1		5.02595	0.0810269
P45952	Medium-chain specific acyl-CoA dehydrogenase, mitochondrial OS=Mus musculus OX=10090 GN=Acadm PE=1 SV=1	53		8.46	6.94	8.42	7.61	5.6	6.9	7.275	1.307	8.46	5.6		6.9	4.04	6.9	4.51	4.5	4.51	2.4	6.9	4.04		5.6	7.61	6.19	5.03	7.61	4.51	5.895	2.083	7.61	4.51		5.8359	0.0540444
Q8BH95	Enoyl-CoA hydratase, mitochondrial OS=Mus musculus OX=10090 GN=Echs1 PE=1 SV=1	116		5.34	9.8	8.38	6.21	7.25	7.25	7.25	1.628	9.8	5.34		8.42	7.25	8.42	7.25	8.38	8.38	1.17	8.42	7.25		8.42	7.22	8.38	8.41	11.2	9.74	8.415	1.022	11.2	7.22		2.82172	0.243933
P17751	Triosephosphate isomerase OS=Mus musculus OX=10090 GN=Tpi1 PE=1 SV=5	54		6.48	6.52	6.46	7.7	7.73	7.73	7.11	1.232	7.73	6.46		6.48	6.48	5.41	5.41	6.46	6.46	1.07	6.48	5.41		6.48	9.16	9.16	6.47	10.85	6.48	7.82	2.68	10.85	6.47		5.98485	0.0501657
Q9CZU6	Citrate synthase, mitochondrial OS=Mus musculus OX=10090 GN=Cs PE=1 SV=1	43		6.63	6.67	7.94	7.94	6.04	7.28	6.975	1.135	7.94	6.04		7.98	7.28	7.28	6.04	4.96	7.28	1.24	7.98	4.96		5.49	6.6	9.52	6.03	7.94	6.04	6.32	1.572	9.52	5.49		0.571808	0.751335
P62962	Profilin-1 OS=Mus musculus OX=10090 GN=Pfn1 PE=1 SV=2	205		5.83	8.02	7.96	10.79	5.83	5.83	6.895	2.175	10.79	5.83		7.99	7.99	10.82	7.99	7.96	7.99	0	10.82	7.96		14.56	5.81	7.96	7.98	7.96	10.82	7.97	2.15	14.56	5.81		1.70305	0.426763
P09411	Phosphoglycerate kinase 1 OS=Mus musculus OX=10090 GN=Pgk1 PE=1 SV=4	73		5.53	9.5	6.15	6.85	6.88	6.88	6.865	0.555	9.5	5.53		5.53	9.44	7.65	6.88	8.46	7.65	1.58	9.44	5.53		7.65	6.85	7.62	10.45	10.41	9.44	8.545	2.54	10.45	6.85		3.48878	0.174752
Q60597	2-oxoglutarate dehydrogenase, mitochondrial OS=Mus musculus OX=10090 GN=Ogdh PE=1 SV=3	24		6.54	6.86	6.79	7.37	8.03	6.54	6.825	0.64	8.03	6.54		6.28	5.3	5.3	5.77	4.63	5.3	0.47	6.28	4.63		4.86	5.5	6.51	4.65	6.51	5.3	5.4	1.287	6.51	4.65		11.1394	0.00381158	0.0104548	2.92137	0.0147934	2.8115	1	-0.240712
P0DN34	NADH dehydrogenase [ubiquinone] 1 beta subcomplex subunit 1 OS=Mus musculus OX=10090 GN=Ndufb1 PE=1 SV=1	385		4.61	4.62	16.68	4.6	16.71	8.97	6.795	10.14	16.71	4.6		4.61	4.61	8.97	4.61	4.6	4.61	0	8.97	4.6		16.71	16.68	8.95	2.16	4.6	2.16	6.775	11.978	16.71	2.16		1.26449	0.531396
P20152	Vimentin OS=Mus musculus OX=10090 GN=Vim PE=1 SV=3	26		4.64	6.76	6.11	8	6.72	6.72	6.72	0.487	8	4.64		8.04	7.35	13.49	7.35	6.11	7.35	0.69	13.49	6.11		9.58	6.11	12.32	9.56	17.24	8.04	9.57	3.215	17.24	6.11		5.74701	0.0565005
Q8QZT1	Acetyl-CoA acetyltransferase, mitochondrial OS=Mus musculus OX=10090 GN=Acat1 PE=1 SV=1	46		5.47	8.45	6.08	7.53	6.8	6.1	6.45	1.263	8.45	5.47		4.37	4.89	4.89	4.89	3.88	4.89	0.52	4.89	3.88		4.89	6.08	6.08	6.1	7.53	6.1	6.09	0.02	7.53	4.89		9.76294	0.00758584	0.00766381	3.0168	1	0.723045	0.0598317	-2.3274
P16125	L-lactate dehydrogenase B chain OS=Mus musculus OX=10090 GN=Ldhb PE=1 SV=2	51		5.97	6	6.79	6.79	5.22	6.81	6.395	0.812	6.81	5.22		5.97	5.97	5.97	5.97	5.95	5.97	0	5.97	5.95		5.97	8.78	8.78	5.21	5.2	4.55	5.59	2.875	8.78	4.55		1.65477	0.437191
Q9D6R2	Isocitrate dehydrogenase [NAD] subunit alpha, mitochondrial OS=Mus musculus OX=10090 GN=Idh3a PE=1 SV=1	84		6.37	6.41	6.34	8.06	4.38	4.97	6.355	1.088	8.06	4.38		4.97	4.97	5.64	4.97	4.95	4.97	0	5.64	4.95		5.64	4.36	4.95	6.36	5.61	4.97	5.29	0.678	6.36	4.36		2.7016	0.259034
Q91WD5	NADH dehydrogenase [ubiquinone] iron-sulfur protein 2, mitochondrial OS=Mus musculus OX=10090 GN=Ndufs2 PE=1 SV=1	74		6.96	5.29	5.24	6.93	6.96	5.78	6.355	1.54	6.96	5.24		6.96	7.62	6.35	6.35	6.32	6.35	0.61	7.62	6.32		4.34	5.76	6.32	3.93	5.24	5.78	5.5	1.21	6.32	3.93		7.13894	0.0281707	0.940565	-1.00786	0.27038	1.69473	0.0260924	2.62372
P70296	Phosphatidylethanolamine-binding protein 1 OS=Mus musculus OX=10090 GN=Pebp1 PE=1 SV=3	187		6.31	6.35	7.89	6.29	3.91	3.91	6.3	1.835	7.89	3.91		4.99	3.91	6.31	6.31	4.98	4.99	1.33	6.31	3.91		4.99	3.9	6.29	4.99	6.29	6.31	5.64	1.3	6.31	3.9		0.761041	0.683506
P41216	Long-chain-fatty-acid--CoA ligase 1 OS=Mus musculus OX=10090 GN=Acsl1 PE=1 SV=2	50		5.54	6.32	6.25	6.25	6.28	5.9	6.25	0.285	6.32	5.54		5.54	5.2	4.87	4	4.26	4.87	0.94	5.54	4		4	5.52	4.26	4.27	5.52	4.87	4.57	1.095	5.52	4		10.7569	0.00461503	0.0209857	2.69707	0.0102921	2.92625	1	0.0930025
P38647	Stress-70 protein, mitochondrial OS=Mus musculus OX=10090 GN=Hspa9 PE=1 SV=3	34		6.46	6.5	6.02	4.91	5.28	6.9	6.24	1.025	6.9	4.91		5.65	4.29	6.46	3.71	4.91	4.91	1.36	6.46	3.71		5.65	5.63	5.26	5.65	4.91	5.65	5.64	0.298	5.65	4.91		3.52426	0.171679
Q9D6J6	NADH dehydrogenase [ubiquinone] flavoprotein 2, mitochondrial OS=Mus musculus OX=10090 GN=Ndufv2 PE=1 SV=2	150		7.37	6.22	7.34	6.17	6.19	6.19	6.205	0.87	7.37	6.17		5.18	7.37	6.19	5.18	6.17	6.17	1.01	7.37	5.18		4.31	3.55	3.55	4.3	4.29	4.31	4.295	0.572	4.31	3.55		11.8351	0.00269177	1	0.844057	0.00256749	3.33408	0.0586522	2.33486
P63038	60 kDa heat shock protein, mitochondrial OS=Mus musculus OX=10090 GN=Hspd1 PE=1 SV=1	41		6.45	7.6	5.93	7.52	4.65	5.95	6.2	1.318	7.6	4.65		4.65	4.65	4.27	5.49	6.42	4.65	0.84	6.42	4.27		4.65	4.63	5.03	4.64	4.25	5.05	4.645	0.303	5.05	4.25		7.28205	0.0262254	0.252206	1.72755	0.0244416	2.64591	1	0.795222
Q91YT0	NADH dehydrogenase [ubiquinone] flavoprotein 1, mitochondrial OS=Mus musculus OX=10090 GN=Ndufv1 PE=1 SV=1	81		5.59	6.8	5.57	6.13	6.15	7.43	6.14	0.913	7.43	5.57		4.59	5.59	4.59	6.15	6.13	5.59	1.54	6.15	4.59		5.07	4.14	7.39	5.07	6.74	6.15	5.61	1.522	7.39	4.14		2.10033	0.34988
P63017	Heat shock cognate 71 kDa protein OS=Mus musculus OX=10090 GN=Hspa8 PE=1 SV=1	35		6.58	5	6.11	7.5	6.14	5.73	6.125	0.645	7.5	5		5.73	5.34	5.34	5.34	6.55	5.34	0.39	6.55	5.34		5.73	4.95	6.55	5.33	5.32	6.58	5.53	1.022	6.58	4.95		1.6182	0.445259
O70468	Myosin-binding protein C, cardiac-type OS=Mus musculus OX=10090 GN=Mybpc3 PE=1 SV=1	8		5.59	5.83	7.86	6.19	6	6.43	6.095	0.497	7.86	5.59		6	6.43	6.21	5.79	5.38	6	0.42	6.43	5.38		5.59	5.97	8.69	6.88	8.13	7.63	7.255	1.808	8.69	5.59		2.41214	0.299372
Q9Z1P6	NADH dehydrogenase [ubiquinone] 1 alpha subcomplex subunit 7 OS=Mus musculus OX=10090 GN=Ndufa7 PE=1 SV=3	137		6.06	4.11	6.04	12.5	6.06	6.06	6.06	0.015	12.5	4.11		4.1	6.06	4.1	8.78	6.04	6.04	1.96	8.78	4.1		4.1	4.09	4.09	4.1	4.09	4.1	4.095	0.01	4.1	4.09		10.16	0.00622002	1	0.813421	0.00586561	3.09695	0.0972078	2.13941
Q8VEM8	Phosphate carrier protein, mitochondrial OS=Mus musculus OX=10090 GN=Slc25a3 PE=1 SV=1	91		6.37	6.41	4.95	5.61	6.37	5.64	6.005	0.753	6.41	4.95		6.37	5.64	4.97	5.64	5.61	5.64	0.03	6.37	4.97		3.36	3.83	6.34	3.35	6.34	4.38	4.105	2.372	6.34	3.35		4.07577	0.130304
Q9CQA3	Succinate dehydrogenase [ubiquinone] iron-sulfur subunit, mitochondrial OS=Mus musculus OX=10090 GN=Sdhb PE=1 SV=1	77		5.07	5.93	5.88	5.88	6.85	9.16	5.905	0.74	9.16	5.07		5.07	5.07	5.07	6.85	7.9	5.07	1.78	7.9	5.07		5.9	5.05	6.82	4.33	6.82	7.93	6.36	1.558	7.93	4.33		0.37061	0.830851
P61014	Cardiac phospholamban OS=Mus musculus OX=10090 GN=Pln PE=1 SV=1	394		5.86	5.88	5.86	12.04	5.86	12.04	5.87	4.64	12.04	5.86		12.04	23.78	12.04	46.1	5.86	12.04	11.74	46.1	5.86		5.86	12.04	12.04	5.86	12.04	12.04	12.04	4.635	12.04	5.86		3.33276	0.18893
P00405	Cytochrome c oxidase subunit 2 OS=Mus musculus OX=10090 GN=Mtco2 PE=1 SV=1	118		4.85	7.11	5.85	5.85	5.87	7.07	5.86	0.92	7.11	4.85		8.48	7.07	5.87	4.85	5.85	5.87	1.22	8.48	4.85		7.07	7.04	3.97	4.85	3.97	3.98	4.415	2.52	7.07	3.97		3.01613	0.221338
Q1XH17	Tripartite motif-containing protein 72 OS=Mus musculus OX=10090 GN=Trim72 PE=1 SV=1	71		7.35	6.17	6.11	5.08	5.1	5.6	5.855	0.93	7.35	5.08		6.72	5.6	5.6	4.21	4.62	5.6	0.98	6.72	4.21		6.14	6.11	7.32	6.13	7.32	5.1	6.135	0.91	7.32	5.1		2.84269	0.24139
Q9DB77	Cytochrome b-c1 complex subunit 2, mitochondrial OS=Mus musculus OX=10090 GN=Uqcrc2 PE=1 SV=1	58		7.15	5.87	5.82	5.82	5.27	5.84	5.83	0.042	7.15	5.27		4.74	3.82	3.82	3.82	4.25	3.82	0.43	4.74	3.82		5.84	6.44	7.12	5.83	5.82	6.47	6.14	0.63	7.12	5.82		10.5114	0.0052178	0.0379145	2.49381	1	-0.632325	0.00587055	-3.0967
P16045	Galectin-1 OS=Mus musculus OX=10090 GN=Lgals1 PE=1 SV=3	247		4.13	5.76	5.72	5.72	5.74	4.13	5.72	1.208	5.76	4.13		4.13	5.74	7.85	5.74	5.72	5.74	0.02	7.85	4.13		7.85	5.72	10.58	7.84	5.72	4.13	6.78	2.128	10.58	4.13		1.41221	0.493564
Q9WUB3	Glycogen phosphorylase, muscle form OS=Mus musculus OX=10090 GN=Pygm PE=1 SV=3	38		5.19	5.22	5.72	5.44	7.38	5.75	5.58	0.467	7.38	5.19		3.19	5.19	6.36	5.46	5.72	5.46	0.53	6.36	3.19		5.75	4.65	6.02	4.43	5.16	6.36	5.455	1.175	6.36	4.43		0.433169	0.805264
Q07417	Short-chain specific acyl-CoA dehydrogenase, mitochondrial OS=Mus musculus OX=10090 GN=Acads PE=1 SV=2	139		5.47	5.5	5.45	6.77	6.1	5.47	5.485	0.48	6.77	5.45		6.8	6.8	7.56	6.1	6.77	6.8	0.03	7.56	6.1		3.89	3.05	5.45	3.45	3.44	5.47	3.67	1.618	5.47	3.05		12.3914	0.00203816	0.265422	-1.7035	0.173959	1.8958	0.00133888	3.51108
P15626	Glutathione S-transferase Mu 2 OS=Mus musculus OX=10090 GN=Gstm2 PE=1 SV=2	123		7.21	4.96	4.92	4.04	5.99	7.21	5.475	1.975	7.21	4.04		5.99	4.94	5.99	4.94	5.96	5.96	1.05	5.99	4.94		4.94	5.96	5.96	5.98	4.92	3.3	5.45	1.035	5.98	3.3		1.35993	0.506634
Q64433	10 kDa heat shock protein, mitochondrial OS=Mus musculus OX=10090 GN=Hspe1 PE=1 SV=2	192		5.47	5.49	5.45	5.45	5.47	5.47	5.47	0.015	5.49	5.45		5.47	5.47	5.47	5.47	5.45	5.47	0	5.47	5.45		5.47	5.45	5.45	5.46	5.45	5.47	5.455	0.017	5.47	5.45		1.96026	0.375262
Q78IK2	ATP synthase membrane subunit K, mitochondrial OS=Mus musculus OX=10090 GN=Atp5mk PE=1 SV=1	216		5.45	5.46	5.45	5.45	5.45	5.45	5.45	0	5.46	5.45		5.45	5.45	5.45	5.45	5.45	5.45	0	5.45	5.45		5.45	11	5.45	5.45	5.45	5.45	5.45	0	11	5.45		0.895833	0.638958
Q9CPP6	NADH dehydrogenase [ubiquinone] 1 alpha subcomplex subunit 5 OS=Mus musculus OX=10090 GN=Ndufa5 PE=1 SV=3	221		5.33	5.35	14.86	3.64	5.33	5.33	5.33	0.015	14.86	3.64		7.61	5.33	7.61	7.61	5.31	7.61	2.28	7.61	5.31		7.61	5.31	7.58	10.69	5.31	7.61	7.595	1.733	10.69	5.31		0.593009	0.743412
P17742	Peptidyl-prolyl cis-trans isomerase A OS=Mus musculus OX=10090 GN=Ppia PE=1 SV=2	202		5.3	5.32	6.9	5.28	5.3	8.98	5.31	1.205	8.98	5.28		6.93	8.98	14.8	11.56	14.74	11.56	5.76	14.8	6.93		8.98	8.94	14.74	6.92	14.74	11.56	10.27	4.995	14.74	6.92		8.76063	0.0125214	0.0223297	-2.67633	0.0509499	-2.38707	1	0.400353
Q9DCJ5	NADH dehydrogenase [ubiquinone] 1 alpha subcomplex subunit 8 OS=Mus musculus OX=10090 GN=Ndufa8 PE=1 SV=3	111		5.29	5.31	5.27	6.69	4.13	6.71	5.3	1.07	6.71	4.13		5.29	5.29	5.29	4.13	6.69	5.29	0	6.69	4.13		4.13	6.69	5.27	6.71	3.17	4.13	4.7	2.205	6.71	3.17		0.987004	0.610485
P51174	Long-chain specific acyl-CoA dehydrogenase, mitochondrial OS=Mus musculus OX=10090 GN=Acadl PE=1 SV=2	52		5.27	5.3	4.72	6.44	6.47	5.27	5.285	0.885	6.47	4.72		3.82	3.42	4.74	3.05	4.25	3.82	0.83	4.74	3.05		5.27	4.25	3.81	3.42	4.72	3.05	4.03	1.085	5.27	3.05		8.94092	0.011442	0.0252652	2.63468	0.0373623	2.49901	1	-0.251965
Q9JJW5	Myozenin-2 OS=Mus musculus OX=10090 GN=Myoz2 PE=1 SV=1	178		5.26	5.29	5.24	5.24	4.44	2.56	5.24	0.615	5.29	2.56		6.21	6.21	5.26	7.31	4.42	6.21	0.95	7.31	4.42		5.26	6.19	5.24	5.26	4.42	4.44	5.25	0.62	6.19	4.42		3.02511	0.220346
Q9DC69	NADH dehydrogenase [ubiquinone] 1 alpha subcomplex subunit 9, mitochondrial OS=Mus musculus OX=10090 GN=Ndufa9 PE=1 SV=2	108		4.37	6.26	5.53	6.2	4.37	4.93	5.23	1.523	6.26	4.37		4.93	4.93	4.37	3.87	3.85	4.37	1.06	4.93	3.85		4.93	3.85	3.85	5.54	4.36	4.93	4.645	0.952	5.54	3.85		3.43824	0.179224
Q8BFR5	Elongation factor Tu, mitochondrial OS=Mus musculus OX=10090 GN=Tufm PE=1 SV=1	98		4.92	5.48	5.99	6.61	2.88	4.44	5.2	1.303	6.61	2.88		4.44	6.02	4.44	5.45	3.98	4.44	1.01	6.02	3.98		4	2.87	4.9	3.59	5.42	4	4	0.983	5.42	2.87		3.13818	0.208234
P05201	Aspartate aminotransferase, cytoplasmic OS=Mus musculus OX=10090 GN=Got1 PE=1 SV=3	63		4.12	5.16	5.12	5.7	5.14	5.72	5.15	0.44	5.72	4.12		5.72	6.36	6.36	5.14	5.12	5.72	1.22	6.36	5.12		4.6	4.1	4.59	4.6	5.12	5.72	4.6	0.398	5.72	4.1		5.386	0.0676775
P14602	Heat shock protein beta-1 OS=Mus musculus OX=10090 GN=Hspb1 PE=1 SV=3	120		5.12	3.27	5.1	7.76	5.12	6.33	5.12	0.923	7.76	3.27		7.79	6.33	7.79	4.1	5.1	6.33	2.69	7.79	4.1		5.12	11.57	14.07	7.78	11.57	7.79	9.68	3.787	14.07	5.12		6.40663	0.0406274	1	-0.713401	0.0399838	-2.47488	0.299101	-1.64631
Q9JKS4	LIM domain-binding protein 3 OS=Mus musculus OX=10090 GN=Ldb3 PE=1 SV=1	59		4.73	4.45	4.12	5.73	5.39	5.75	5.06	1.125	5.75	4.12		5.05	3.87	3.87	5.05	4.41	4.41	1.18	5.05	3.87		3.61	3.85	4.41	4.73	3.59	4.43	4.13	0.755	4.73	3.59		5.68112	0.0583931
Q80XN0	D-beta-hydroxybutyrate dehydrogenase, mitochondrial OS=Mus musculus OX=10090 GN=Bdh1 PE=1 SV=2	105		5.38	4.75	5.36	4.12	4.72	6.12	5.055	0.648	6.12	4.12		5.38	4.72	5.38	5.38	6.09	5.38	0	6.09	4.72		3.13	2.69	2.31	2.7	2.31	1.67	2.5	0.388	3.13	1.67		11.529	0.00313693	1	-0.604022	0.024205	2.6492	0.00524541	3.12993
P99029	Peroxiredoxin-5, mitochondrial OS=Mus musculus OX=10090 GN=Prdx5 PE=1 SV=2	102		5.57	5.6	4.43	6.9	4.44	4.44	5.005	1.152	6.9	4.43		4.44	3.51	3.51	4.44	5.55	4.44	0.93	5.55	3.51		5.57	4.43	4.43	4.44	2.73	3.51	4.43	0.698	5.57	2.73		4.1047	0.128433
Q9CQC7	NADH dehydrogenase [ubiquinone] 1 beta subcomplex subunit 4 OS=Mus musculus OX=10090 GN=Ndufb4 PE=1 SV=3	258		4.19	5.85	5.81	5.81	4.19	4.19	5	1.62	5.85	4.19		5.83	5.83	2.94	4.19	4.18	4.19	1.65	5.83	2.94		5.83	5.81	4.18	7.98	5.81	5.83	5.82	0.02	7.98	4.18		1.60136	0.449024
Q6ZWY9	Histone H2B type 1-C/E/G OS=Mus musculus OX=10090 GN=H2bc4 PE=1 SV=3	129		4.97	4.99	3.43	4.96	4.97	3.44	4.965	1.15	4.99	3.43		4.97	4.97	4.97	4.97	4.96	4.97	0	4.97	4.96		3.44	3.43	3.43	3.43	7.03	3.44	3.435	0.01	7.03	3.43		3.76641	0.152102
P97807	Fumarate hydratase, mitochondrial OS=Mus musculus OX=10090 GN=Fh PE=1 SV=3	75		4.95	4.97	4.93	4.93	5.43	4.5	4.94	0.035	5.43	4.5		4.09	5.43	5.43	4.5	3.7	4.5	1.34	5.43	3.7		4.09	4.08	4.93	3.71	4.48	4.09	4.09	0.3	4.93	3.71		5.47248	0.0648136
P45591	Cofilin-2 OS=Mus musculus OX=10090 GN=Cfl2 PE=1 SV=1	284		4.91	4.93	6.35	2.78	3.73	6.38	4.92	1.97	6.38	2.78		4.91	3.73	4.91	2.79	6.35	4.91	1.18	6.35	2.79		3.73	4.89	4.89	4.9	4.89	3.73	4.89	0.87	4.9	3.73		1.48691	0.475469
P09671	Superoxide dismutase [Mn], mitochondrial OS=Mus musculus OX=10090 GN=Sod2 PE=1 SV=3	132		2.85	4.41	5.36	6.52	4.39	6.54	4.885	1.835	6.54	2.85		3.55	3.55	5.37	2.85	4.37	3.55	0.82	5.37	2.85		3.55	5.36	3.54	2.25	6.52	2.85	3.545	1.885	6.52	2.25		2.34905	0.308966
Q9D172	Glutamine amidotransferase-like class 1 domain-containing protein 3, mitochondrial OS=Mus musculus OX=10090 GN=Gatd3 PE=1 SV=1	122		4.07	4.9	4.86	5.79	3.38	8.16	4.88	1.3	8.16	3.38		4.88	2.78	4.88	4.07	4.86	4.86	0.81	4.88	2.78		3.38	5.79	4.06	4.07	4.06	5.82	4.065	1.3	5.82	3.38		0.922264	0.63057
Q9CQZ5	NADH dehydrogenase [ubiquinone] 1 alpha subcomplex subunit 6 OS=Mus musculus OX=10090 GN=Ndufa6 PE=1 SV=1	229		5.65	5.67	5.63	4.06	4.07	4.07	4.85	1.575	5.67	4.06		4.07	4.07	4.07	2.87	4.06	4.07	0.01	4.07	2.87		4.07	4.06	2.86	4.07	2.86	4.07	4.065	0.91	4.07	2.86		4.74315	0.0933338
Q9DCS9	NADH dehydrogenase [ubiquinone] 1 beta subcomplex subunit 10 OS=Mus musculus OX=10090 GN=Ndufb10 PE=1 SV=3	162		6.09	4.85	6.07	3.78	3.79	4.83	4.84	1.715	6.09	3.78		4.83	7.63	3.79	2.94	4.82	4.82	1.04	7.63	2.94		4.83	3.78	4.82	3.79	4.82	4.83	4.82	0.78	4.83	3.78		1.09578	0.57817
Q9Z2I9	Succinate--CoA ligase [ADP-forming] subunit beta, mitochondrial OS=Mus musculus OX=10090 GN=Sucla2 PE=1 SV=2	72		5.32	4.83	4.79	5.29	4.34	4.34	4.81	0.723	5.32	4.34		3.91	4.34	3.91	3.91	3.9	3.91	0	4.34	3.9		2.82	2.81	2.81	3.51	2.51	3.15	2.815	0.257	3.51	2.51		13.9724	0.000924549	0.274168	1.68811	0.000559876	3.73647	0.182599	1.87447
Q62425	Cytochrome c oxidase subunit NDUFA4 OS=Mus musculus OX=10090 GN=Ndufa4 PE=1 SV=2	218		4.75	4.76	4.74	4.74	4.75	4.75	4.75	0.008	4.76	4.74		4.75	4.75	4.75	4.75	4.74	4.75	0	4.75	4.74		4.75	4.74	7.88	4.74	7.88	4.75	4.75	2.355	7.88	4.74		0.306568	0.857886
Q9CQ54	NADH dehydrogenase [ubiquinone] 1 subunit C2 OS=Mus musculus OX=10090 GN=Ndufc2 PE=1 SV=1	204		4.74	3.3	4.72	6.65	3.29	4.74	4.73	1.085	6.65	3.29		3.29	3.29	3.29	3.29	3.28	3.29	0	3.29	3.28		2.2	2.2	3.28	4.73	4.72	2.2	2.74	2.16	4.73	2.2		6.93502	0.0311946	0.143491	1.97887	0.0404452	2.47078	1	0.376928
P48787	Troponin I, cardiac muscle OS=Mus musculus OX=10090 GN=Tnni3 PE=1 SV=2	96		6.89	3.73	5.62	3.7	5.65	2.96	4.675	1.935	6.89	2.96		4.59	4.59	2.96	3.71	3.7	3.71	0.89	4.59	2.96		3.71	2.96	2.96	4.59	3.7	2.34	3.33	0.748	4.59	2.34		3.43756	0.179285
Q9DCT2	NADH dehydrogenase [ubiquinone] iron-sulfur protein 3, mitochondrial OS=Mus musculus OX=10090 GN=Ndufs3 PE=1 SV=2	145		3	4.29	3.58	5.04	5.06	5.96	4.665	1.297	5.96	3		3	3	3.59	3	3.58	3	0.58	3.59	3		3.59	2.99	4.26	3.59	3.58	3	3.585	0.445	4.26	2.99		4.54281	0.103167
Q9CR62	Mitochondrial 2-oxoglutarate/malate carrier protein OS=Mus musculus OX=10090 GN=Slc25a11 PE=1 SV=3	88		3.92	4.59	4.55	5.27	5.29	4.57	4.58	0.545	5.29	3.92		4.57	4.57	2.85	4.57	4.55	4.57	0.02	4.57	2.85		3.92	4.55	4.55	4.56	4.55	3.92	4.55	0.473	4.56	3.92		3.82984	0.147354
P26883	Peptidyl-prolyl cis-trans isomerase FKBP1A OS=Mus musculus OX=10090 GN=Fkbp1a PE=1 SV=2	392		6.84	4.58	6.82	1.8	2.95	4.56	4.57	2.907	6.84	1.8		6.84	4.56	4.56	6.84	4.55	4.56	2.28	6.84	4.55		4.56	4.55	4.55	2.95	4.55	6.84	4.55	0.007	6.84	2.95		1.57996	0.453854
Q9CQJ8	NADH dehydrogenase [ubiquinone] 1 beta subcomplex subunit 9 OS=Mus musculus OX=10090 GN=Ndufb9 PE=1 SV=3	215		4.44	4.46	4.43	4.43	3.51	6.93	4.435	0.025	6.93	3.51		2.73	2.73	4.44	2.73	5.55	2.73	1.71	5.55	2.73		2.73	2.73	2.73	1.12	2.09	1.56	2.41	1.038	2.73	1.12		9.80197	0.00743926	0.815345	1.09897	0.00578748	3.10093	0.189657	1.85765
P15532	Nucleoside diphosphate kinase A OS=Mus musculus OX=10090 GN=Nme1 PE=1 SV=1	134			5.85		4.36		4.37	4.37	0.745	5.85	4.36		3.22	3.22	3.22	4.37		3.22	0.288	4.37	3.22		3.22	4.36	5.81	4.37	4.36	3.22	4.36	0.862	5.81	3.22		3.375	0.184981
P42125	Enoyl-CoA delta isomerase 1, mitochondrial OS=Mus musculus OX=10090 GN=Eci1 PE=1 SV=2	104		4.37	4.39	4.35	4.35	4.37	4.37	4.37	0.015	4.39	4.35		3.72	4.37	3.72	3.72	3.7	3.72	0	4.37	3.7		3.14	3.7	3.7	3.14	4.35	3.72	3.7	0.435	4.35	3.14		9.70233	0.00781926	0.193728	1.84818	0.00610398	3.08513	0.822695	1.09337
Q99LC5	Electron transfer flavoprotein subunit alpha, mitochondrial OS=Mus musculus OX=10090 GN=Etfa PE=1 SV=2	61		3.71	4.33	4.29	5.71	3.71	4.31	4.3	0.47	5.71	3.71		3.18	3.18	4.98	3.18	3.7	3.18	0.52	4.98	3.18		3.71	3.7	4.96	3.18	3.7	4.98	3.705	0.947	4.98	3.18		3.99632	0.135585
P68368	Tubulin alpha-4A chain OS=Mus musculus OX=10090 GN=Tuba4a PE=1 SV=1	64		4.3	3.5	4.29	4.29	4.76	4.76	4.295	0.355	4.76	3.5		6.4	3.49	5.27	7.05	4.29	5.27	2.11	7.05	3.49		5.27	5.24	5.79	3.87	5.24	4.76	5.24	0.382	5.79	3.87		2.95616	0.228075
O09111	NADH dehydrogenase [ubiquinone] 1 beta subcomplex subunit 11, mitochondrial OS=Mus musculus OX=10090 GN=Ndufb11 PE=1 SV=2	373		4.26	4.28	3.14	7.42	4.26	3.15	4.26	0.848	7.42	3.14		7.45	4.26	4.26	5.67	3.14	4.26	1.41	7.45	3.14		3.15	3.14	1.58	0.61	2.27	2.27	2.27	1.17	3.15	0.61		9.06467	0.0107556	1	-0.313775	0.0391276	2.48261	0.0220308	2.68085
P06151	L-lactate dehydrogenase A chain OS=Mus musculus OX=10090 GN=Ldha PE=1 SV=3	51		3.95	3.97	5.2	4.53	3.95	4.55	4.25	0.59	5.2	3.95		3.41	4.55	2.51	2.51	2.5	2.51	0.9	4.55	2.5		3.95	3.93	6.79	5.21	5.95	5.22	5.215	1.502	6.79	3.93		7.07786	0.0290444	0.248636	1.73422	1	-0.946729	0.0251007	-2.63689
P48036	Annexin A5 OS=Mus musculus OX=10090 GN=Anxa5 PE=1 SV=1	143		3.62	4.22	4.18	4.83	4.85	4.2	4.21	0.493	4.85	3.62		5.58	3.62	4.2	4.2	4.18	4.2	0.02	5.58	3.62		5.58	6.37	5.56	5.57	5.56	6.4	5.575	0.61	6.4	5.56		8.87756	0.0118104	1	0.010955	0.026854	-2.61391	0.036921	-2.50322
P11499	Heat shock protein HSP 90-beta OS=Mus musculus OX=10090 GN=Hsp90ab1 PE=1 SV=3	62		4.06	4.08	4.31	3.56	5.86	5.52	4.195	1.152	5.86	3.56		4.32	4.6	4.6	4.6	3.12	4.6	0.28	4.6	3.12		4.6	4.58	5.18	4.6	4.04	3.81	4.59	0.425	5.18	3.81		0.0134003	0.993322
Q9R0Y5	Adenylate kinase isoenzyme 1 OS=Mus musculus OX=10090 GN=Ak1 PE=1 SV=1	135		3.68	2.19	2.85	5.87	4.68	4.68	4.18	1.622	5.87	2.19		2.86	2.86	2.86	2.86	2.18	2.86	0	2.86	2.18		2.18	2.18	4.66	3.68	2.85	4.68	3.265	2.068	4.68	2.18		2.13199	0.344384
P17182	Alpha-enolase OS=Mus musculus OX=10090 GN=Eno1 PE=1 SV=3	22		3.14	5.49	3.93	3.93	4.41	4.41	4.17	0.48	5.49	3.14		3.14	3.53	3.95	3.53	2.78	3.53	0.39	3.95	2.78		3.14	4.39	4.89	4.9	3.51	4.91	4.64	1.168	4.91	3.14		3.64433	0.161675
Q9D8B4	NADH dehydrogenase [ubiquinone] 1 alpha subcomplex subunit 11 OS=Mus musculus OX=10090 GN=Ndufa11 PE=1 SV=2	208		2.91	7.88	4.12	4.12	2.91	7.85	4.12	3.705	7.88	2.91		5.74	4.13	5.74	4.13	5.72	5.72	1.61	5.74	4.13		5.74	5.72	4.12	4.13	2.9	4.13	4.13	1.2	5.74	2.9		1.5072	0.470668
Q9CZ13	Cytochrome b-c1 complex subunit 1, mitochondrial OS=Mus musculus OX=10090 GN=Uqcrc1 PE=1 SV=2	56		4.27	3.88	4.68	4.25	3.87	3.87	4.065	0.392	4.68	3.87		3.87	4.7	4.7	4.27	4.68	4.68	0.43	4.7	3.87		4.27	4.25	4.25	4.69	4.68	4.7	4.475	0.433	4.7	4.25		3.76549	0.152172
P05977	Myosin light chain 1/3, skeletal muscle isoform OS=Mus musculus OX=10090 GN=Myl1 PE=1 SV=2	19		4.04	4.06	6.52	5.15	4.04	4.04	4.05	0.838	6.52	4.04		8.24	6.55	8.24	6.55	5.15	6.55	1.69	8.24	5.15		6.55	8.21	8.21	8.23	10.27	12.84	8.22	1.55	12.84	6.55		10.8373	0.0044332	0.0787451	-2.22252	0.00420471	-3.19433	1	-0.823154
P07759	Serine protease inhibitor A3K OS=Mus musculus OX=10090 GN=Serpina3k PE=1 SV=2	85		3.2	2.85	4.01	4.01	4.02	5.01	4.01	0.615	5.01	2.85		4.02	2.51	1.45	2.51	2.83	2.51	0.32	4.02	1.45		1.93	2.83	4.48	4.02	4.01	2.84	3.425	1.185	4.48	1.93		4.14061	0.126147
O70433	Four and a half LIM domains protein 2 OS=Mus musculus OX=10090 GN=Fhl2 PE=1 SV=1	167		3.97	3.41	3.96	4.61	2.89	3.97	3.965	0.422	4.61	2.89		1.68	1.68	2.44	2.44	2.03	2.03	0.76	2.44	1.68		2.04	1.09	2.88	1.68	1.37	2.89	1.86	1.222	2.89	1.09		10.7702	0.00458445	0.0208809	2.69874	0.0102325	2.92806	1	0.0930599
Q8K2B3	Succinate dehydrogenase [ubiquinone] flavoprotein subunit, mitochondrial OS=Mus musculus OX=10090 GN=Sdha PE=1 SV=1	47		4.3	3.74	4.6	3.71	4	3.46	3.87	0.507	4.6	3.46		4	4.3	4.61	3.21	3.45	4	0.85	4.61	3.21		3.21	3.2	4.6	3.72	4.6	4.61	4.16	1.262	4.61	3.2		0.0145215	0.992766
P56135	ATP synthase subunit f, mitochondrial OS=Mus musculus OX=10090 GN=Atp5mf PE=1 SV=3	231		2.25	3.82	3.8	3.8	3.81	3.81	3.805	0.01	3.82	2.25		3.81	2.25	3.81	2.25	2.24	2.25	1.56	3.81	2.24		3.81	3.8	2.24	3.8	3.8	3.81	3.8	0.008	3.81	2.24		1.33298	0.513508
Q64105	Sepiapterin reductase OS=Mus musculus OX=10090 GN=Spr PE=1 SV=1	227		2.29	3.44	4.94	4.94	2.29	4.14	3.79	2.162	4.94	2.29		3.43	4.14	2.29	2.82	3.42	3.42	0.61	4.14	2.29		4.14	2.81	1.83	2.29	4.12	3.43	3.12	1.528	4.14	1.83		1.30533	0.520656
Q8QZS1	3-hydroxyisobutyryl-CoA hydrolase, mitochondrial OS=Mus musculus OX=10090 GN=Hibch PE=1 SV=1	170		3.75	3.77	4.22	3.3	4.24	3.75	3.76	0.357	4.24	3.3		3.31	2.55	3.75	4.24	3.3	3.31	0.45	4.24	2.55		2.91	3.3	2.21	2.22	3.74	4.77	3.105	1.237	4.77	2.21		3.30409	0.191658
Q9CQ62	2,4-dienoyl-CoA reductase [(3E)-enoyl-CoA-producing], mitochondrial OS=Mus musculus OX=10090 GN=Decr1 PE=1 SV=1	127		4.63	3.49	4.62	2.98	4.02	2.99	3.755	1.355	4.63	2.98		2.99	1.51	2.55	2.55	2.16	2.55	0.39	2.99	1.51		2.55	2.16	2.16	1.82	1.82	2.99	2.16	0.547	2.99	1.82		9.33964	0.00937394	0.0528418	2.37364	0.0142406	2.82373	1	0.318683
Q8BMF4	Dihydrolipoyllysine-residue acetyltransferase component of pyruvate dehydrogenase complex, mitochondrial OS=Mus musculus OX=10090 GN=Dlat PE=1 SV=2	48		3.4	4	3.97	3.97	3.14	3.4	3.685	0.57	4	3.14		3.14	3.14	3.4	3.4	3.13	3.14	0.26	3.4	3.13		3.4	3.13	3.67	3.68	4.28	3.14	3.535	0.473	4.28	3.13		3.52347	0.171747
P50462	Cysteine and glycine-rich protein 3 OS=Mus musculus OX=10090 GN=Csrp3 PE=1 SV=1	115		4.63	3.66	3.63	4.61	3.65	2.83	3.655	0.738	4.63	2.83		4.63	3.65	4.63	3.65	3.63	3.65	0.98	4.63	3.63		2.83	3.63	5.8	3.64	7.24	4.63	4.135	1.875	7.24	2.83		0.380092	0.826921
Q61941	NAD(P) transhydrogenase, mitochondrial OS=Mus musculus OX=10090 GN=Nnt PE=1 SV=2	23		4.11	3.94	3.56	3.56	3.4	3.74	3.65	0.33	4.11	3.4		2.8	3.57	3.4	3.09	3.23	3.23	0.31	3.57	2.8		3.4	3.39	3.73	2.79	3.08	2.94	3.235	0.422	3.73	2.79		6.91821	0.0314579	0.11324	2.0776	0.0480718	2.40837	1	0.218694
Q8CAQ8	MICOS complex subunit Mic60 OS=Mus musculus OX=10090 GN=Immt PE=1 SV=1	82		3.09	3.1	3.98	3.74	4.25	3.52	3.63	0.715	4.25	3.09		3.3	2.89	2.89	3.3	3.08	3.08	0.41	3.3	2.89		2.7	2.88	3.74	3.75	5.09	4	3.745	0.843	5.09	2.7		2.93694	0.230277
Q921I1	Serotransferrin OS=Mus musculus OX=10090 GN=Tf PE=1 SV=1	68		2.63	4.03	2.25	3.49	3.75	4.58	3.62	1.115	4.58	2.25		3.5	4.01	2.83	4.01	4.27	4.01	0.51	4.27	2.83		4.58	3.74	4.87	3.5	4.27	4.01	4.14	0.695	4.87	3.5		2.32913	0.312058
Q91VR2	ATP synthase subunit gamma, mitochondrial OS=Mus musculus OX=10090 GN=Atp5f1c PE=1 SV=1	69		3.62	4.27	3.61	3.61	3.62	4.25	3.62	0.48	4.27	3.61		3.07	3.07	3.07	3.07	3.06	3.07	0	3.07	3.06		3.07	3.06	3.06	3.06	3.06	3.07	3.06	0.007	3.07	3.06		12.5836	0.00185145	0.0481789	2.40756	0.00175882	3.43789	1	0.870338
P48678	Prelamin-A/C OS=Mus musculus OX=10090 GN=Lmna PE=1 SV=2	126		4.2	4.52	2.9	3.13	3.14	3.91	3.525	0.995	4.52	2.9		4.2	3.91	4.5	4.82	4.18	4.2	0.32	4.82	3.91		4.5	4.18	3.89	3.38	4.48	4.82	4.33	0.533	4.82	3.38		2.75249	0.252525
P06745	Glucose-6-phosphate isomerase OS=Mus musculus OX=10090 GN=Gpi PE=1 SV=4	76		2.83	3.71	3.68	3.37	2.83	4.02	3.525	0.738	4.02	2.83		3.38	3.69	4.02	3.38	4.35	3.69	0.64	4.35	3.38		4.02	3.68	3.68	4.01	4.35	4.36	4.015	0.505	4.36	3.68		3.9682	0.137504
Q9CQ75	NADH dehydrogenase [ubiquinone] 1 alpha subcomplex subunit 2 OS=Mus musculus OX=10090 GN=Ndufa2 PE=1 SV=3	395		3.45	3.46	3.44	3.44	3.45	2.06	3.445	0.01	3.46	2.06		2.06	2.06	2.06	2.06	2.06	2.06	0	2.06	2.06		2.06	1.11	2.06	2.06	2.06	2.06	2.06	0	2.06	1.11		11.0258	0.00403436	0.031822	2.55538	0.00616604	3.08212	1	0.383306
Q9QYG0	Protein NDRG2 OS=Mus musculus OX=10090 GN=Ndrg2 PE=1 SV=1	152		2.8	4.18	4.7	3.19	2.43	3.66	3.425	1.152	4.7	2.43		2.43	3.66	2.09	2.8	2.42	2.43	0.38	3.66	2.09		2.8	2.79	3.19	2.42	4.15	2.8	2.8	0.3	4.15	2.42		3.74397	0.153818
Q8BH59	Calcium-binding mitochondrial carrier protein Aralar1 OS=Mus musculus OX=10090 GN=Slc25a12 PE=1 SV=1	97		2.88	3.36	3.58	4.13	3.34	2.67	3.35	0.53	4.13	2.67		2.88	2.88	2.67	2.88	2.87	2.88	0.01	2.88	2.67		2.1	2.66	3.33	2.46	3.09	3.11	2.875	0.595	3.33	2.1		4.51975	0.104363
P70404	Isocitrate dehydrogenase [NAD] subunit gamma 1, mitochondrial OS=Mus musculus OX=10090 GN=Idh3g PE=1 SV=1	131		3.33	2.24	3.31	2.91	3.77	3.77	3.32	0.65	3.77	2.24		3.33	2.56	2.56	2.23	1.92	2.56	0.33	3.33	1.92		1.93	1.65	2.55	2.92	4.78	2.92	2.735	0.835	4.78	1.65		2.8936	0.235323
P45376	Aldo-keto reductase family 1 member B1 OS=Mus musculus OX=10090 GN=Akr1b1 PE=1 SV=3	144		2.61	3.57	3.04	2.6	3.56	4.12	3.3	0.85	4.12	2.6		3.05	3.05	3.05	3.05	2.2	3.05	0	3.05	2.2		2.21	1.85	2.2	2.21	3.54	2.21	2.21	0.007	3.54	1.85		5.333	0.069495
Q0II04	Nebulette OS=Mus musculus OX=10090 GN=Nebl PE=1 SV=1	138		3.27	3.28	2.62	2.62	3.63	3.27	3.27	0.495	3.63	2.62		2.94	2.35	2.09	3.27	2.08	2.35	0.85	3.27	2.08		3.27	2.93	2.34	3.26	2.93	4.01	3.095	0.337	4.01	2.34		3.36949	0.185492
Q99LC3	NADH dehydrogenase [ubiquinone] 1 alpha subcomplex subunit 10, mitochondrial OS=Mus musculus OX=10090 GN=Ndufa10 PE=1 SV=1	165		3.24	2.84	4.19	3.23	3.7	2.82	3.235	0.648	4.19	2.82		2.82	2.45	4.78	3.24	3.23	3.23	0.42	4.78	2.45		3.24	2.81	2.44	2.82	3.23	3.7	3.025	0.425	3.7	2.44		1.19884	0.549131
Q00623	Apolipoprotein A-I OS=Mus musculus OX=10090 GN=Apoa1 PE=1 SV=2	223		2.43	2.95	2.43	3.51	4.94	4.18	3.23	1.452	4.94	2.43		2.43	2.43	1.99	1.99	3.51	2.43	0.44	3.51	1.99		4.18	2.43	4.17	1.99	2.93	2.43	2.68	1.43	4.18	1.99		3.53411	0.170836
P14152	Malate dehydrogenase, cytoplasmic OS=Mus musculus OX=10090 GN=Mdh1 PE=1 SV=3	60		2.54	3.47	2.96	2.96	3.45	3.45	3.205	0.49	3.47	2.54		4	2.54	2.54	3.45	2.53	2.54	0.91	4	2.53		2.97	2.96	2.96	2.97	3.44	2.97	2.97	0.008	3.44	2.96		0.643493	0.724882
P61205	ADP-ribosylation factor 3 OS=Mus musculus OX=10090 GN=Arf3 PE=2 SV=2	340		2.36	1.75	3.11		4.04	3.12	3.11	0.76	4.04	1.75		3.12	1.75	3.12	2.36	3.11	3.11	0.76	3.12	1.75		1.75	3.11	3.11		3.11	3.12	3.11	0	3.12	1.75		0.0693333	0.965927
O88569	Heterogeneous nuclear ribonucleoproteins A2/B1 OS=Mus musculus OX=10090 GN=Hnrnpa2b1 PE=1 SV=2	260		2.86	3.85	2.85	4.39	2.45	3.32	3.09	0.865	4.39	2.45		2.45	2.86	2.86	2.08	1.46	2.45	0.78	2.86	1.46		1.2	2.85	2.85	2.45	3.82	4.41	2.85	1.027	4.41	1.2		2.65207	0.265528
Q99L13	3-hydroxyisobutyrate dehydrogenase, mitochondrial OS=Mus musculus OX=10090 GN=Hibadh PE=1 SV=1	183		4.17	3.1	2.63	3.08	3.09	3.09	3.09	0.015	4.17	2.63		1.88	2.23	3.09	2.64	2.23	2.23	0.41	3.09	1.88		3.09	3.59	1.87	3.09	3.08	2.64	3.085	0.34	3.59	1.87		4.11433	0.127816
P20065	Thymosin beta-4 OS=Mus musculus OX=10090 GN=Tmsb4x PE=1 SV=1	364		3.06	3.06	3.06	3.06	3.06	7.19	3.06	0	7.19	3.06		3.06	3.06	3.06	3.06	3.06	3.06	0	3.06	3.06		3.06	7.19	3.06	3.06	3.06	3.06	3.06	0	7.19	3.06		0.888889	0.64118
Q99LB2	Dehydrogenase/reductase SDR family member 4 OS=Mus musculus OX=10090 GN=Dhrs4 PE=1 SV=3	222		3.04	3.05	2.5	3.63	3.04	2.51	3.04	0.405	3.63	2.5		3.04	2.51	2.05	1.66	2.5	2.5	0.46	3.04	1.66		2.51	2.5	2.5	2.51	2.5	2.05	2.5	0.007	2.51	2.05		5.82979	0.0542097
Q8CI94	Glycogen phosphorylase, brain form OS=Mus musculus OX=10090 GN=Pygb PE=1 SV=3	38		2.38	3.41	2.68	2.85	3.21	3.39	3.03	0.622	3.41	2.38		3.59	2.53	3.59	2.53	2.68	2.68	1.06	3.59	2.53		3.21	3.02	3.38	3.39	3.38	2.86	3.295	0.312	3.39	2.86		0.50535	0.77672
P56375	Acylphosphatase-2 OS=Mus musculus OX=10090 GN=Acyp2 PE=1 SV=2	357		3	4.67	2.99	4.64	3	3	3	1.23	4.67	2.99		1	1	1.83	3	2.99	1.83	1.99	3	1		3	2.99	2.99	1.83	1.82	3	2.99	0.878	3	1.82		6.83658	0.0327684	0.0345513	2.52661	0.217455	1.79606	1	-0.814128
Q9WV98	Mitochondrial import inner membrane translocase subunit Tim9 OS=Mus musculus OX=10090 GN=Timm9 PE=1 SV=1	356		2.21	2.21	3.72	2.2	3.73	3.73	2.965	1.518	3.73	2.2		1.17	1.17	1.17	0.47	2.2	1.17	0	2.2	0.47			0.47	2.2	2.21	2.2	3.73	2.2	0.01	3.73	0.47		7.73935	0.0208652	0.0162091	2.78197	0.618119	1.26453	0.438808	-1.45284
Q8K3J1	NADH dehydrogenase [ubiquinone] iron-sulfur protein 8, mitochondrial OS=Mus musculus OX=10090 GN=Ndufs8 PE=1 SV=1	136		2.3	2.93	2.91	2.91	2.3	2.92	2.91	0.465	2.93	2.3		2.3	2.3	2.3	2.3	1.78	2.3	0	2.3	1.78		1.78	1.78	2.3	1.78	2.91	2.3	2.04	0.52	2.91	1.78		6.70715	0.0349592	0.140685	1.98725	0.0482209	2.40724	1	0.307965
Q9JHI5	Isovaleryl-CoA dehydrogenase, mitochondrial OS=Mus musculus OX=10090 GN=Ivd PE=1 SV=1	169		2.87	3.25	1.95	2.23	3.24	2.87	2.87	0.757	3.25	1.95		1.7	1.95	1.95	1.95	1.46	1.95	0.25	1.95	1.46		2.23	1.95	2.23	1.95	1.95	1.7	1.95	0.21	2.23	1.7		9.02246	0.010985	0.0103055	2.92585	0.139031	1.99225	0.914229	-1.02632
O08749	Dihydrolipoyl dehydrogenase, mitochondrial OS=Mus musculus OX=10090 GN=Dld PE=1 SV=2	45		3.01	3.03	2.43	2.71	2.71	3.34	2.86	0.315	3.34	2.43		3.01	2.44	2.71	2.18	2.43	2.44	0.28	3.01	2.18		2.44	3	3.32	2.71	2.43	3.34	2.855	0.732	3.34	2.43		2.4267	0.2972
Q921G7	Electron transfer flavoprotein-ubiquinone oxidoreductase, mitochondrial OS=Mus musculus OX=10090 GN=Etfdh PE=1 SV=1	57		3.36	2.87	2.62	2.85	2.86	2.41	2.855	0.19	3.36	2.41		3.1	2.41	2.02	2.02	2.01	2.02	0.39	3.1	2.01		1.84	1.83	2.01	2.02	2.01	2.02	2.01	0.135	2.02	1.83		10.2575	0.00592393	0.416723	1.47987	0.00409014	3.20229	0.346882	1.5734
Q9CPU4	Microsomal glutathione S-transferase 3 OS=Mus musculus OX=10090 GN=Mgst3 PE=1 SV=1	290		3.3	3.31	1.64	2.37	2.37	4.48	2.835	0.938	4.48	1.64		1.64	4.48	1.64	3.3	1.07	1.64	1.66	4.48	1.07		1.07	2.37	2.37	3.3	3.29	3.3	2.83	0.927	3.3	1.07		0.931308	0.627724
P20029	Endoplasmic reticulum chaperone BiP OS=Mus musculus OX=10090 GN=Hspa5 PE=1 SV=3	35		2.83	2.62	2.82	2.82	2.83	2.41	2.82	0.158	2.83	2.41		3.56	2.61	4.13	3.56	2.03	3.56	0.95	4.13	2.03		3.56	2.6	3.55	3.83	4.42	4.44	3.695	0.72	4.44	2.6		4.04412	0.132383
Q9D6J5	NADH dehydrogenase [ubiquinone] 1 beta subcomplex subunit 8, mitochondrial OS=Mus musculus OX=10090 GN=Ndufb8 PE=1 SV=1	376		2.81	2.82	2.8	3.6	2.15	3.61	2.815	0.603	3.61	2.15		2.15	3.61	1.15	2.15	2.8	2.15	0.65	3.61	1.15		2.81	2.14	2.14	1.15	2.8	2.15	2.145	0.497	2.81	1.15		4.75656	0.09271
Q3UIU2	NADH dehydrogenase [ubiquinone] 1 beta subcomplex subunit 6 OS=Mus musculus OX=10090 GN=Ndufb6 PE=1 SV=3	304		3.96	2.81	2.79	1.9	2.8	3.96	2.805	0.88	3.96	1.9		3.96	5.47	2.8	2.8	3.95	3.95	1.16	5.47	2.8		1.23	2.79	3.95	2.79	1.22	3.96	2.79	2.04	3.96	1.22		3.08624	0.213713
P20108	Thioredoxin-dependent peroxide reductase, mitochondrial OS=Mus musculus OX=10090 GN=Prdx3 PE=1 SV=1	146		2.27	3.42	2.79	2.79	2.8	2.8	2.795	0.01	3.42	2.27		2.27	2.8	2.8	2.8	2.27	2.8	0.53	2.8	2.27		2.8	2.79	2.79	2.27	2.79	3.4	2.79	0.007	3.4	2.27		0.225477	0.893384
P18760	Cofilin-1 OS=Mus musculus OX=10090 GN=Cfl1 PE=1 SV=3	284		2.79	3.75	2.78	2.78	2.79	2.79	2.79	0.008	3.75	2.78		3.73	2.79	3.73	4.91	4.89	3.73	1.16	4.91	2.79		2.79	4.89	3.72	2.79	3.72	3.73	3.72	0.705	4.89	2.79		5.36985	0.0682262
Q9DC77	Small muscular protein OS=Mus musculus OX=10090 GN=Smpx PE=1 SV=2	473		1.42	2.78	4.86	2.76	2.77	1.42	2.765	1.022	4.86	1.42		2.77	4.86	2.77	8.13	1.42	2.77	2.09	8.13	1.42		1.42	2.76	4.86	8.12	2.76	4.86	3.81	2.1	8.12	1.42		0.986125	0.610753
Q5EBG6	Heat shock protein beta-6 OS=Mus musculus OX=10090 GN=Hspb6 PE=1 SV=1	184		2.27	2.28	3.14	3.14	3.15	2.27	2.71	0.868	3.15	2.27		3.15	2.27	4.26	3.15	3.14	3.15	0.01	4.26	2.27		3.15	2.27	3.14	3.15	3.14	4.26	3.145	0.01	4.26	2.27		2.44566	0.294395
Q9EQ20	Methylmalonate-semialdehyde dehydrogenase [acylating], mitochondrial OS=Mus musculus OX=10090 GN=Aldh6a1 PE=1 SV=1	148		2.42	3.94	2.42	1.96	3.57	2.96	2.69	0.998	3.94	1.96		1.76	3.25	2.18	2.68	2.42	2.42	0.5	3.25	1.76		1.76	0.92	1.56	1.38	1.96	1.76	1.66	0.335	1.96	0.92		10.0012	0.00673405	1	0.707035	0.00694206	3.04666	0.083882	2.19784
Q9QXX4	Calcium-binding mitochondrial carrier protein Aralar2 OS=Mus musculus OX=10090 GN=Slc25a13 PE=1 SV=1	97		3.11	2.69	1.76	2.46	2.67	3.61	2.68	0.492	3.61	1.76		3.61	2.89	2.89	3.11	3.34	3.11	0.45	3.61	2.89		2.28	3.59	3.59	3.11	3.1	2.47	3.105	0.842	3.59	2.28		1.75064	0.416729
P07356	Annexin A2 OS=Mus musculus OX=10090 GN=Anxa2 PE=1 SV=2	199		1.95	3.56	3.07	2.28	2.28	3.08	2.675	0.798	3.56	1.95		4.06	2.66	2.66	2.66	3.53	2.66	0.87	4.06	2.66		4.64	4.62	4.62	3.54	3.07	4.64	4.62	0.825	4.64	3.07		7.53333	0.023129	1	-0.608002	0.0246794	-2.64263	0.167764	-1.91165
P08228	Superoxide dismutase [Cu-Zn] OS=Mus musculus OX=10090 GN=Sod1 PE=1 SV=2	271		1.81	2.64	2.62	2.62	2.63	2.63	2.625	0.01	2.64	1.81		1.81	2.63	2.63	2.63	1.8	2.63	0.82	2.63	1.8		3.7	1.8	2.62	3.7	5.06	2.63	3.165	1.078	5.06	1.8		1.67407	0.432992
Q9D2G2	Dihydrolipoyllysine-residue succinyltransferase component of 2-oxoglutarate dehydrogenase complex, mitochondrial OS=Mus musculus OX=10090 GN=Dlst PE=1 SV=1	92		2.61	2.33	2.6	2.93	2.61	2.61	2.61	0.007	2.93	2.33		2.32	2.32	2.04	1.57	2.04	2.04	0.28	2.32	1.57		2.04	2.6	2.93	2.04	1.56	2.32	2.18	0.49	2.93	1.56		7.56315	0.0227868	0.0258523	2.62687	0.147233	1.96792	1	-0.750534
Q9CR68	Cytochrome b-c1 complex subunit Rieske, mitochondrial OS=Mus musculus OX=10090 GN=Uqcrfs1 PE=1 SV=1	119		3.12	2.59	3.11	2.57	2.58	2.58	2.585	0.4	3.12	2.57		3.12	2.11	3.75	3.12	3.11	3.12	0.01	3.75	2.11		2.58	3.11	3.11	2.1	3.11	1.7	2.845	0.89	3.11	1.7		3.1621	0.205759
Q9D0K2	Succinyl-CoA:3-ketoacid coenzyme A transferase 1, mitochondrial OS=Mus musculus OX=10090 GN=Oxct1 PE=1 SV=1	112		3.48	2.33	2.57	2.84	2.32	2.57	2.57	0.382	3.48	2.32		2.85	2.85	2.85	2.08	2.31	2.85	0.54	2.85	2.08		3.82	2.84	3.14	3.47	3.46	3.48	3.465	0.257	3.82	2.84		6.37363	0.0413032	1	0.0766376	0.0873965	-2.18169	0.0930636	-2.1568
O35459	Delta(3,5)-Delta(2,4)-dienoyl-CoA isomerase, mitochondrial OS=Mus musculus OX=10090 GN=Ech1 PE=1 SV=1	224		2.57	3.51	2.17	2.56	1.52	2.57	2.565	0.302	3.51	1.52		2.57	1.25	2.18	1.83	1.83	1.83	0.35	2.57	1.25		1.25	1.24	1.52	1.52	1	2.57	1.385	0.278	2.57	1		5.61467	0.0603658
Q9CRB9	MICOS complex subunit Mic19 OS=Mus musculus OX=10090 GN=Chchd3 PE=1 SV=1	193		2.54	2.55	3.14	2.53	2.02	3.14	2.545	0.46	3.14	2.02		2.54	2.02	2.54	2.02	3.14	2.54	0.52	3.14	2.02		2.02	2.53	2.53	2.54	2.02	2.02	2.275	0.51	2.54	2.02		3.37055	0.185393
O35129	Prohibitin-2 OS=Mus musculus OX=10090 GN=Phb2 PE=1 SV=1	219		3.01	2.54	3.54	2.53	2.53	2.12	2.535	0.363	3.54	2.12		2.53	2.53	1.75	3.01	3	2.53	0.47	3.01	1.75		1.75	2.11	2.11	2.11	2.53	3.55	2.11	0.315	3.55	1.75		2.50667	0.285551
Q9CXZ1	NADH dehydrogenase [ubiquinone] iron-sulfur protein 4, mitochondrial OS=Mus musculus OX=10090 GN=Ndufs4 PE=1 SV=3	331		2.52	2.53	3.34	2.52	1.32	1.32	2.52	0.907	3.34	1.32		1.32	1.86	1.32	1.32	1.31	1.32	0	1.86	1.31		0.88	1.85	1.31	1.85	1.85	1.86	1.85	0.405	1.86	0.88		4.30452	0.116221
Q9CQ69	Cytochrome b-c1 complex subunit 8 OS=Mus musculus OX=10090 GN=Uqcrq PE=1 SV=3	255		2.51	4.34	4.32	2.5	2.51	2.51	2.51	1.358	4.34	2.5		2.51	2.51	2.51	2.51	2.5	2.51	0	2.51	2.5		2.51	2.5	2.5	2.5	4.32	2.51	2.505	0.01	4.32	2.5		1.79595	0.407394
Q9CQH3	NADH dehydrogenase [ubiquinone] 1 beta subcomplex subunit 5, mitochondrial OS=Mus musculus OX=10090 GN=Ndufb5 PE=1 SV=1	225		2.83	2.17	2.83	2.83	2.16	2.16	2.5	0.668	2.83	2.16		3.65	3.65	3.65	2.83	2.83	3.65	0.82	3.65	2.83		2.16	2.83	2.83	2.16	2.16	2.16	2.16	0.502	2.83	2.16		8.30698	0.0157095	0.0957463	-2.14547	1	0.668974	0.0161422	2.78331
O35215	D-dopachrome decarboxylase OS=Mus musculus OX=10090 GN=Ddt PE=1 SV=3	257		3.77	2.5	1.55	1.55	3.77	2.49	2.495	1.668	3.77	1.55		1.55	0.37	0.87	0.37	0.87	0.87	0.5	1.55	0.37		0.37	2.48	0.87	0.87	1.55	0.87	0.87	0.51	2.48	0.37		9.30055	0.00955895	0.0130112	2.85254	0.0629796	2.30811	1	-0.651851
Q61171	Peroxiredoxin-2 OS=Mus musculus OX=10090 GN=Prdx2 PE=1 SV=3	140		3.58	2.79	2.12	3.56	2.13	2.13	2.46	1.238	3.58	2.12		3.58	3.58	2.13	2.13	2.12	2.13	1.45	3.58	2.12		2.13	4.52	3.56	1.59	2.78	2.78	2.78	1.073	4.52	1.59		0.0239966	0.988073
Q9CZB0	Succinate dehydrogenase cytochrome b560 subunit, mitochondrial OS=Mus musculus OX=10090 GN=Sdhc PE=1 SV=1	296		2.82	2.06	2.81	2.81	1.44	1.44	2.435	1.215	2.82	1.44		2.05	2.82	2.05	2.82	3.76	2.82	0.77	3.76	2.05		2.05	2.05	2.05	2.82	2.05	2.05	2.05	0	2.82	2.05		2.17683	0.33675
O08756	3-hydroxyacyl-CoA dehydrogenase type-2 OS=Mus musculus OX=10090 GN=Hsd17b10 PE=1 SV=4	188		2.94	2.39	3.58	2.38	1.9	2.38	2.385	0.423	3.58	1.9		1.14	1.9	2.38	1.9	1.9	1.9	0	2.38	1.14		1.9	1.9	1.9	2.94	1.9	4.34	1.9	0.78	4.34	1.9		4.51866	0.10442
P10639	Thioredoxin OS=Mus musculus OX=10090 GN=Txn PE=1 SV=3	407		1.8	1.81	2.94	2.94	0.99	2.95	2.375	1.138	2.95	0.99		2.95	1.8	2.95	2.95	1.8	2.95	1.15	2.95	1.8		1.8	0.99	1.8	1.8	1.8	1.8	1.8	0	1.8	0.99		5.05593	0.0798215
P84084	ADP-ribosylation factor 5 OS=Mus musculus OX=10090 GN=Arf5 PE=1 SV=2	340		2.36	1.25				2.36	2.36	0.555	2.36	1.25		1.75	1.75		1.75	1.74	1.75	0.002	1.75	1.74		1.24	1.74	1.74		1.74		1.74	0.125	1.74	1.24		3.50813	0.173069
O09131	Glutathione S-transferase omega-1 OS=Mus musculus OX=10090 GN=Gsto1 PE=1 SV=2	288		1.13	2.36	2.89	2.34	2.9	1.48	2.35	1.063	2.9	1.13		1.88	1.48	2.35	2.9	2.89	2.35	1.01	2.9	1.48		1.13	2.89	2.89	3.53	2.89	4.27	2.89	0.48	4.27	1.13		1.96183	0.374967
P47857	ATP-dependent 6-phosphofructokinase, muscle type OS=Mus musculus OX=10090 GN=Pfkm PE=1 SV=3	93		2.26	2.27	2.59	1.54	2.42	3.38	2.345	0.285	3.38	1.54		2.42	2.78	2.6	1.95	2.25	2.42	0.35	2.78	1.95		2.6	2.77	2.77	2.97	2.25	2.42	2.685	0.305	2.97	2.25		1.47013	0.479475
P56379	ATP synthase subunit ATP5MJ, mitochondrial OS=Mus musculus OX=10090 GN=Atp5mj PE=1 SV=1	386		2.33	2.34	2.33	2.33	2.33	2.33	2.33	0	2.34	2.33		2.33	2.33	2.33	2.33	2.33	2.33	0	2.33	2.33		2.33	2.33	2.33	2.33	2.33	2.33	2.33	0	2.33	2.33		1.83333	0.39985
Q9D0F9	Phosphoglucomutase-1 OS=Mus musculus OX=10090 GN=Pgm1 PE=1 SV=4	172		1.99	2.44	2.2	2.93	2.43	1.79	2.315	0.395	2.93	1.79		1.99	2.2	2.43	1.61	1.99	1.99	0.21	2.43	1.61		2.2	1.43	1.79	1.99	1.99	2.43	1.99	0.307	2.43	1.43		2.30208	0.316308
Q9D0M3	Cytochrome c1, heme protein, mitochondrial OS=Mus musculus OX=10090 GN=Cyc1 PE=1 SV=1	94		2.27	2.28	1.9	2.26	2.27	2.27	2.27	0.008	2.28	1.9		1.9	2.27	2.27	1.9	1.9	1.9	0.37	2.27	1.9		2.27	2.26	1.9	1.9	2.26	1.58	2.08	0.36	2.27	1.58		3.37502	0.184979
Q9D0M5	Dynein light chain 2, cytoplasmic OS=Mus musculus OX=10090 GN=Dynll2 PE=1 SV=1	552		6.12	2.25	2.24	2.24	3.81	1.19	2.245	1.18	6.12	1.19		2.25	3.81	3.81	3.81	3.8	3.81	0.01	3.81	2.25		2.25	2.24	2.24	3.8	2.24	2.25	2.245	0.01	3.8	2.24		4.25256	0.11928
Q9D6U8	Protein FAM162A OS=Mus musculus OX=10090 GN=Fam162a PE=1 SV=1	206		2.2	3.05	3.03	2.2	2.2	1.54	2.2	0.622	3.05	1.54		3.04	3.04	4.1	3.04	3.03	3.04	0	4.1	3.03		3.04	3.03	3.03	3.04	3.03	3.04	3.035	0.01	3.04	3.03		5.55139	0.0623063
Q61425	Hydroxyacyl-coenzyme A dehydrogenase, mitochondrial OS=Mus musculus OX=10090 GN=Hadh PE=1 SV=2	241		1.98	2.38	2.36	1.98	2.8	1.98	2.17	0.395	2.8	1.98		2.37	2.37	1.98	2.37	1.07	2.37	0.39	2.37	1.07		1.98	1.64	1.98	1.64	2.36	1.98	1.98	0.255	2.36	1.64		3.07339	0.215091
Q9WUM5	Succinate--CoA ligase [ADP/GDP-forming] subunit alpha, mitochondrial OS=Mus musculus OX=10090 GN=Suclg1 PE=1 SV=4	89		1.51	2.17	2.16	2.54	2.17	2.17	2.17	0.007	2.54	1.51		1.51	1.82	1.82	1.82	1.82	1.82	0	1.82	1.51		1.51	1.82	2.54	1.51	2.54	1.51	1.665	0.85	2.54	1.51		2.56944	0.276727
Q8VDN2	Sodium/potassium-transporting ATPase subunit alpha-1 OS=Mus musculus OX=10090 GN=Atp1a1 PE=1 SV=1	66		2.05	2.29	1.93	2.66	2.41	2.05	2.17	0.33	2.66	1.93		1.83	1.94	1.53	1.83	1.72	1.83	0.11	1.94	1.53		1.63	1.43	1.72	1.44	1.35	1.1	1.435	0.212	1.72	1.1		12.8377	0.00163051	0.19481	1.84569	0.00103286	3.57947	0.351203	1.5672
P62075	Mitochondrial import inner membrane translocase subunit Tim13 OS=Mus musculus OX=10090 GN=Timm13 PE=1 SV=1	339		2.17	2.18	2.17	2.17	1.16	1.16	2.17	0.758	2.18	1.16		1.16	2.17	1.16	1.16	1.16	1.16	0	2.17	1.16		0.47	0.47	0.47	1.16	0.47	1.16	0.47	0.518	1.16	0.47		9.70749	0.00779911	0.780276	1.12617	0.00599359	3.09055	0.206026	1.82055
P05202	Aspartate aminotransferase, mitochondrial OS=Mus musculus OX=10090 GN=Got2 PE=1 SV=1	157		1.64	2.17	1.88	2.44	2.16	2.45	2.165	0.423	2.45	1.64		2.45	2.77	2.45	3.91	3.48	2.77	1.03	3.91	2.45		2.45	1.88	2.44	1.64	3.1	2.16	2.3	0.498	3.1	1.64		7.27847	0.0262724	0.031715	-2.55655	1	-0.461304	0.102853	2.11671
P19157	Glutathione S-transferase P 1 OS=Mus musculus OX=10090 GN=Gstp1 PE=1 SV=2	195		1.88	2.44	1.41	2.42	1.41	2.43	2.15	0.9	2.44	1.41		2.43	2.43	4.82	3.09	2.42	2.43	0.66	4.82	2.42		2.43	3.08	1.87	3.09	2.42	2.43	2.43	0.495	3.09	1.87		3.80051	0.149531
P62259	14-3-3 protein epsilon OS=Mus musculus OX=10090 GN=Ywhae PE=1 SV=1	242		2.63	1.73	2.14	1.36	2.15	2.63	2.145	0.677	2.63	1.36		6.43	3.19	2.15	5.44	5.42	5.42	2.25	6.43	2.15		2.15	2.14	2.62	2.63	3.18	4.58	2.625	0.775	4.58	2.14		6.895	0.0318251	0.0259682	-2.62535	0.682105	-1.20717	0.421154	1.47436
P67778	Prohibitin 1 OS=Mus musculus OX=10090 GN=Phb1 PE=1 SV=1	186		3.08	2.09	3.07	2.07	2.08	1.32	2.085	0.752	3.08	1.32		2.54	2.08	2.08	1.68	1.67	2.08	0.4	2.54	1.67		1.68	1.67	3.07	2.54	2.07	3.08	2.305	1.16	3.08	1.67		0.640199	0.726077
P63101	14-3-3 protein zeta/delta OS=Mus musculus OX=10090 GN=Ywhaz PE=1 SV=1	242		1.86	1.46	1.85	2.31	2.32	2.32	2.085	0.465	2.32	1.46		2.32	2.32	2.32	2.86	2.31	2.32	0	2.86	2.31		2.32	1.85	3.47	4.2	3.47	2.32	2.895	1.15	4.2	1.85		5.1963	0.0744111
Q62234	Myomesin-1 OS=Mus musculus OX=10090 GN=Myom1 PE=1 SV=2	42		1.91	1.99	2.11	2.11	2.05	2.19	2.08	0.105	2.19	1.91		1.78	1.66	1.85	1.98	1.98	1.85	0.2	1.98	1.66		1.54	1.48	2.04	1.6	2.04	1.91	1.755	0.452	2.04	1.48		7.14417	0.0280972	0.0902015	2.1692	0.0482675	2.40689	1	0.125672
Q64727	Vinculin OS=Mus musculus OX=10090 GN=Vcl PE=1 SV=4	130		1.66	2.31	2.18	2.18	1.96	1.66	2.07	0.445	2.31	1.66		2.42	2.3	2.18	2.68	2.41	2.41	0.12	2.68	2.18		1.96	1.75	2.67	2.3	2.67	2.55	2.425	0.595	2.67	1.75		4.91716	0.0855563
P27773	Protein disulfide-isomerase A3 OS=Mus musculus OX=10090 GN=Pdia3 PE=1 SV=2	185		0.81	1.83	2.26	1.81	2.27	2.27	2.045	0.453	2.27	0.81		2.04	1.62	2.04	2.79	1.81	2.04	0.23	2.79	1.62		2.52	3.07	2.78	1.82	2.51	2.27	2.515	0.385	3.07	1.82		4.50337	0.105222
P22599	Alpha-1-antitrypsin 1-2 OS=Mus musculus OX=10090 GN=Serpina1b PE=1 SV=2	113		2	2.01	1.28	1.49	2	2	2	0.383	2.01	1.28		2.29	2.29	2	1.74	1.73	2	0.55	2.29	1.73		2	1.73	1.99	1.74	1.08	1.74	1.74	0.195	2	1.08		2.32878	0.312114
Q924X2	Carnitine O-palmitoyltransferase 1, muscle isoform OS=Mus musculus OX=10090 GN=Cpt1b PE=1 SV=1	109		2.61	1.86	1.71	2.13	1.85	2.13	1.995	0.277	2.61	1.71		1.99	1.99	2.45	1.59	2.13	1.99	0.14	2.45	1.59		1.59	1.47	2.13	1.72	1.84	1.47	1.655	0.31	2.13	1.47		4.53101	0.103778
Q8BGK2	Inactive ADP-ribosyltransferase ARH2 OS=Mus musculus OX=10090 GN=Adprhl1 PE=1 SV=1	207		3.31	1.56	2.49	2.14	1.84	1.3	1.99	0.773	3.31	1.3		3.31	1.84	1.56	2.15	1.3	1.84	0.59	3.31	1.3		1.56	1.55	1.83	1.07	1.07	1.3	1.425	0.43	1.83	1.07		5.44729	0.0656352
P62908	40S ribosomal protein S3 OS=Mus musculus OX=10090 GN=Rps3 PE=1 SV=1	494		1.98	1.99	1.55	0.6	1.98	1.98	1.98	0.322	1.99	0.6		0.87	1.98	1.98	1.18	1.18	1.18	0.8	1.98	0.87		1.55	2.48	2.48	1.55	0.86	1.98	1.765	0.805	2.48	0.86		1.20086	0.548576
Q8R1I1	Cytochrome b-c1 complex subunit 9 OS=Mus musculus OX=10090 GN=Uqcr10 PE=1 SV=1	361		1.96	1.96	1.96	1.96	1.96	1.96	1.96	0	1.96	1.96		1.96	1.96	1.96	1.96	1.96	1.96	0	1.96	1.96		1.96	1.96	1.96	1.96	1.96	1.96	1.96	0	1.96	1.96		0	1
Q9JJZ2	Tubulin alpha-8 chain OS=Mus musculus OX=10090 GN=Tuba8 PE=1 SV=1	64		1.95	1.96	2.2	1.94	1.95	2.48	1.955	0.19	2.48	1.94		2.79	1.71	3.47	3.86	2.48	2.79	0.99	3.86	1.71		2.79	2.48	2.48	1.95	2.2	3.12	2.48	0.442	3.12	1.95		4.34533	0.113874
P62631	Elongation factor 1-alpha 2 OS=Mus musculus OX=10090 GN=Eef1a2 PE=1 SV=1	90		1.95	2.8	1.94	1.94	1.95	1.95	1.95	0.008	2.8	1.94		3.47	1.95	1.71	2.79	2.2	2.2	0.84	3.47	1.71		2.48	1.94	3.46	2.48	3.46	2.79	2.635	0.812	3.46	1.94		2.62795	0.268749
Q60931	Voltage-dependent anion-selective channel protein 3 OS=Mus musculus OX=10090 GN=Vdac3 PE=1 SV=1	70		1.95	1.58	1.94	1.94	2.38	2.38	1.945	0.332	2.38	1.58		2.38	1.95	2.86	2.38	2.37	2.38	0.01	2.86	1.95		1.25	1.94	1.94	1.95	3.41	2.38	1.945	0.332	3.41	1.25		2.63939	0.267217
Q78IK4	MICOS complex subunit Mic27 OS=Mus musculus OX=10090 GN=Apool PE=1 SV=1	270		1.36	2.15	1.72	2.14	2.15	1.73	1.935	0.425	2.15	1.36		1.73	1.73	1.05	2.15	2.14	1.73	0.41	2.15	1.05		1.73	1.72	1.72	1.72	1.36	2.15	1.72	0.008	2.15	1.36		1.08707	0.58069
P17563	Methanethiol oxidase OS=Mus musculus OX=10090 GN=Selenbp1 PE=1 SV=2	239		2.05	1.82	2.04	1.81	2.05	1.81	1.93	0.235	2.05	1.81		1.6	1.4	0.75	1.81	2.29	1.6	0.41	2.29	0.75		1.22	1.04	1.4	1.05	1.4	1.6	1.31	0.307	1.6	1.04		8.46286	0.0145316	0.382052	1.52463	0.0110265	2.90475	0.639468	1.24493
Q99PT1	Rho GDP-dissociation inhibitor 1 OS=Mus musculus OX=10090 GN=Arhgdia PE=1 SV=3	344		1.92	1.45	2.48	1.91	2.49	1.44	1.915	0.775	2.49	1.44		3.17	1.92	1.44	3.17	2.48	2.48	1.25	3.17	1.44		3.17	2.48	3.16	1.92	2.48	1.04	2.48	0.93	3.17	1.04		1.52438	0.466643
O08997	Copper transport protein ATOX1 OS=Mus musculus OX=10090 GN=Atox1 PE=1 SV=1	401		3.97	1.92	3.97	1.91	1.91	1.91	1.915	1.548	3.97	1.91		7.49	7.49	3.97	0.71	1.91	3.97	5.58	7.49	0.71		1.91	3.97	1.91	1.91	3.97	1.91	1.91	1.545	3.97	1.91		0.793249	0.672587
Q9DCT8	Cysteine-rich protein 2 OS=Mus musculus OX=10090 GN=Crip2 PE=1 SV=1	253		1.43	1.91	1.9	1.9	1.43	1.91	1.9	0.36	1.91	1.43		1.43	1.43	1.04	1.91	1.43	1.43	0	1.91	1.04		1.04	1.03	1.43	1.9	1.43	1.91	1.43	0.645	1.91	1.03		2.49987	0.286524
Q9EQP2	EH domain-containing protein 4 OS=Mus musculus OX=10090 GN=Ehd4 PE=1 SV=1	248		1.99	1.8	2.42	2.67	1.44	1.12	1.895	0.782	2.67	1.12		3.51	3.51	3.51	4.18	3.2	3.51	0	4.18	3.2		3.22	4.53	4.53	4.54	6.26	4.54	4.535	0.01	6.26	3.22		12.8342	0.00163335	0.115938	-2.06794	0.0011236	-3.55741	0.556591	-1.32392
P99027	60S acidic ribosomal protein P2 OS=Mus musculus OX=10090 GN=Rplp2 PE=1 SV=3	305		1.88	1.89	1.88	1.88	1.02	3.1	1.88	0.008	3.1	1.02		1.88	1.88	3.1	1.88	1.02	1.88	0	3.1	1.02		4.83	1.88	3.09	1.88	3.09	4.83	3.09	2.212	4.83	1.88		3.32271	0.189881
O09161	Calsequestrin-2 OS=Mus musculus OX=10090 GN=Casq2 PE=1 SV=3	155		2.12	2.42	2.71	1.62	1.62	1.62	1.87	0.725	2.71	1.62		1.62	2.12	2.12	1.86	2.12	2.12	0.26	2.12	1.62		1.62	3.05	1.86	1.86	2.4	1.62	1.86	0.585	3.05	1.62		0.0152977	0.99238
Q8BK30	NADH dehydrogenase [ubiquinone] flavoprotein 3, mitochondrial OS=Mus musculus OX=10090 GN=Ndufv3 PE=1 SV=1	326		1.85	1.86	1.01	1.85	1.85	1.85	1.85	0	1.86	1.01		1.85	1.85	1.01	1.85	1.01	1.85	0.84	1.85	1.01		1.01	1.01	1.01	1.01	1.85	1.01	1.01	0	1.85	1.01		5.51399	0.0634822
Q60930	Voltage-dependent anion-selective channel protein 2 OS=Mus musculus OX=10090 GN=Vdac2 PE=1 SV=2	151		1.18	1.84	2.22	1.83	2.23	1.83	1.835	0.295	2.23	1.18		2.67	2.23	3.77	3.18	3.17	3.17	0.51	3.77	2.23		3.18	3.17	3.17	2.67	1.83	2.67	2.92	0.5	3.18	1.83		8.7202	0.0127771	0.017636	-2.75447	0.0735648	-2.24886	1	0.610273
P03930	ATP synthase protein 8 OS=Mus musculus OX=10090 GN=Mtatp8 PE=1 SV=1	372		3.76	1.83	1.83	1.83	1.83	1.83	1.83	0	3.76	1.83		1.83	1.83	1.83	3.76	3.76	1.83	1.93	3.76	1.83		1.83	1.83	1.83	1.83	1.83	1.83	1.83	0	1.83	1.83		2.83175	0.242714
P14824	Annexin A6 OS=Mus musculus OX=10090 GN=Anxa6 PE=1 SV=3	149		1.87	1.44	2.78	1.71	1.87	1.43	1.79	0.363	2.78	1.43		2.21	1.87	2.21	1.57	2.2	2.2	0.34	2.21	1.57		1.3	2.58	2.38	2.03	1.87	1.87	1.95	0.422	2.58	1.3		1.26927	0.53013
Q9WVA4	Transgelin-2 OS=Mus musculus OX=10090 GN=Tagln2 PE=1 SV=4	418		2.04	2.67	2.66	1.52	0.74	1.53	1.785	0.982	2.67	0.74		2.04	2.04	4.31	1.53	4.3	2.04	2.26	4.31	1.53		2.04	2.04	2.04	4.31	3.4	3.41	2.72	1.368	4.31	2.04		3.16988	0.204961
O55126	Protein NipSnap homolog 2 OS=Mus musculus OX=10090 GN=Nipsnap2 PE=1 SV=1	201		1.76	1.77	2.13	2.13	1.43	1.76	1.765	0.28	2.13	1.43		1.76	1.76	1.76	1.43	1.76	1.76	0	1.76	1.43		1.43	1.76	3.04	1.43	2.56	1.14	1.595	0.93	3.04	1.14		1.01504	0.601986
Q9DCZ4	MICOS complex subunit Mic26 OS=Mus musculus OX=10090 GN=Apoo PE=1 SV=2	269		1.51	1.51	2.01	2.01	2.01	1.51	1.76	0.5	2.01	1.51		2.01	1.51	2.01	2.01	2.01	2.01	0	2.01	1.51		1.51	1.5	2.01	1.5	1.5	1.51	1.505	0.01	2.01	1.5		6.05329	0.0484779	1	-0.745233	0.264087	1.70589	0.0531147	2.37173
P35385	Heat shock protein beta-7 OS=Mus musculus OX=10090 GN=Hspb7 PE=1 SV=3	347		0.95	1.45	2.81	2.05	1.44	2.82	1.75	1.178	2.82	0.95		1.44	1.44	2.82	2.82	2.05	2.05	1.38	2.82	1.44		2.82	3.76	2.81	2.82	4.95	3.77	3.29	0.948	4.95	2.81		7.51359	0.0233585	1	-0.432085	0.0291783	-2.58542	0.126153	-2.03301
P63158	High mobility group protein B1 OS=Mus musculus OX=10090 GN=Hmgb1 PE=1 SV=2	358		0.95	1.31	1.72	1.72	1.72	2.8	1.72	0.307	2.8	0.95		1.72	1.72	2.22	1.3	1.3	1.72	0.42	2.22	1.3		1.72	3.48	0.65	2.22	1.3	1.72	1.72	0.69	3.48	0.65		0.0971302	0.952595
O08528	Hexokinase-2 OS=Mus musculus OX=10090 GN=Hk2 PE=1 SV=1	133		1.77	1.27	1.88	2.13	1.66	1.66	1.715	0.193	2.13	1.27		2.54	2.13	2.01	3	1.88	2.13	0.53	3	1.88		1.66	2.39	1.77	1.35	1.66	1.77	1.715	0.11	2.39	1.35		6.528	0.0382352	0.0741185	-2.24597	1	0	0.0741185	2.24597
Q61387	Cytochrome c oxidase subunit 7A-related protein, mitochondrial OS=Mus musculus OX=10090 GN=Cox7a2l PE=1 SV=1	338		1.7	1.71	1.7	1.7	1.7	1.7	1.7	0	1.71	1.7		1.7	1.7	2.76	1.7	1.7	1.7	0	2.76	1.7		1.7	0.94	1.7	1.7	1.7	1.7	1.7	0	1.7	0.94		2.5662	0.277176
Q9WTP7	GTP:AMP phosphotransferase AK3, mitochondrial OS=Mus musculus OX=10090 GN=Ak3 PE=1 SV=3	276		1.69	1.69	1.68	2.16	1.69	1.69	1.69	0	2.16	1.68		1.69	1.69	1.69	1.28	1.28	1.69	0.41	1.69	1.28		0.93	1.68	1.68	1.69	1.28	0.93	1.48	0.662	1.69	0.93		6.05293	0.0484868	0.783848	1.12336	0.0417238	2.45963	0.665346	1.2218
P0DP26	Calmodulin-1 OS=Mus musculus OX=10090 GN=Calm1 PE=1 SV=1	330		1.68	1.68	2.42	1.67	2.43	1.68	1.68	0.555	2.43	1.67		2.43	1.68	3.38	1.09	2.42	2.42	0.75	3.38	1.09		1.68	1.09	1.09	1.68	1.09	2.43	1.385	0.59	2.43	1.09		2.49643	0.287016
Q9Z2I8	Succinate--CoA ligase [GDP-forming] subunit beta, mitochondrial OS=Mus musculus OX=10090 GN=Suclg2 PE=1 SV=3	249		2.21	1.94	1.68	0.87	1.68	1.05	1.68	0.668	2.21	0.87		1.24	1.05	1.68	0.43	1.45	1.24	0.4	1.68	0.43		1.05	1.05	0.56	0.87	1.45	0.71	0.96	0.3	1.45	0.56		4.57467	0.101537
P34884	Macrophage migration inhibitory factor OS=Mus musculus OX=10090 GN=Mif PE=1 SV=2	337		1.66	1.66	1.65	1.65	1.66	1.66	1.66	0.008	1.66	1.65		1.66	1.66	0.92	1.66	1.65	1.66	0.01	1.66	0.92		0.92	1.65	0.92	1.66	0.92	1.66	1.285	0.737	1.66	0.92		2.58619	0.27442
P07901	Heat shock protein HSP 90-alpha OS=Mus musculus OX=10090 GN=Hsp90aa1 PE=1 SV=4	62		1.57	1.71	1.57	1	1.7	1.99	1.635	0.137	1.99	1		2.14	2.14	3.03	2.47	1.84	2.14	0.33	3.03	1.84		1.99	2.64	3.22	2.64	2.13	2.3	2.47	0.468	3.22	1.99		10.2312	0.00600238	0.0437694	-2.4424	0.00864872	-2.97995	1	-0.398871
Q01853	Transitional endoplasmic reticulum ATPase OS=Mus musculus OX=10090 GN=Vcp PE=1 SV=4	177		1.69	1.83	1.44	1.81	1.57	1.23	1.63	0.308	1.83	1.23		1.82	1.82	1.34	2.1	1.68	1.82	0.14	2.1	1.34		2.4	1.68	2.4	2.1	2.09	1.96	2.095	0.333	2.4	1.68		6.53662	0.0380708	1	-0.830527	0.0350567	-2.5215	0.346719	-1.57363
P52825	Carnitine O-palmitoyltransferase 2, mitochondrial OS=Mus musculus OX=10090 GN=Cpt2 PE=1 SV=2	181		1.48	1.79	1.62	1.94	1.63	1.63	1.63	0.127	1.94	1.48		0.98	1.09	0.87	1.35	0.76	0.98	0.22	1.35	0.76		0.58	0.67	0.87	0.58	0.76	0.98	0.715	0.24	0.98	0.58		12.6629	0.00177946	0.107328	2.09947	0.00126307	3.52654	0.619811	1.26296
Q9D0S9	Adenosine 5'-monophosphoramidase HINT2 OS=Mus musculus OX=10090 GN=Hint2 PE=1 SV=1	302		1.06	1.62	1.61	1.61	1.61	2.32	1.61	0.008	2.32	1.06		1.06	1.06	1.61	1.61	1.05	1.06	0.55	1.61	1.05		1.06	1.05	1.05	1.61	1.61	1.61	1.335	0.558	1.61	1.05		4.14633	0.125787
Q99NB1	Acetyl-coenzyme A synthetase 2-like, mitochondrial OS=Mus musculus OX=10090 GN=Acss1 PE=1 SV=1	173		1.2	1.46	1.74	1.59	1.6	1.75	1.595	0.213	1.75	1.2		1.2	2.08	1.75	1.6	1.9	1.75	0.3	2.08	1.2		1.2	2.07	1.45	1.07	1.32	1.32	1.32	0.188	2.07	1.07		3.26461	0.195479
P50171	(3R)-3-hydroxyacyl-CoA dehydrogenase OS=Mus musculus OX=10090 GN=Hsd17b8 PE=1 SV=2	647		0.6	1.19	1.99	1.99	1.99	0.6	1.59	1.243	1.99	0.6		1.19	1.19	0.37	1.56	0.6	1.19	0.59	1.56	0.37		1.56	1.19	0.6	0.17	0.6	1.56	0.895	0.868	1.56	0.17		1.93111	0.380773
P68040	Receptor of activated protein C kinase 1 OS=Mus musculus OX=10090 GN=Rack1 PE=1 SV=3	335		1.29	1.3	1.58	1.9	1.58	1.9	1.58	0.45	1.9	1.29		2.68	1.9	1.9	2.27	1.9	1.9	0.37	2.68	1.9		1.29	1.9	2.26	1.03	1.29	1.58	1.435	0.53	2.26	1.03		6.00776	0.0495942	0.131385	-2.01605	1	0.264306	0.0699778	2.26805
P58252	Elongation factor 2 OS=Mus musculus OX=10090 GN=Eef2 PE=1 SV=2	117		1.75	1.53	1.41	2	1.52	1.63	1.58	0.198	2	1.41		1.11	1.31	1.75	1.41	1.21	1.31	0.2	1.75	1.11		1.41	1.11	1.87	1.31	1.11	1.75	1.36	0.505	1.87	1.11		3.48659	0.174943
Q9DBJ1	Phosphoglycerate mutase 1 OS=Mus musculus OX=10090 GN=Pgam1 PE=1 SV=3	101		1.06	1.39	1.38	2.18	2.19	1.76	1.575	0.693	2.19	1.06		2.68	1.76	2.68	1.76	1.75	1.76	0.92	2.68	1.75		2.19	3.25	2.18	2.18	3.91	2.68	2.435	0.925	3.91	2.18		6.44051	0.0399448	0.794052	-1.11539	0.0336773	-2.53559	0.578541	-1.3022
O35855	Branched-chain-amino-acid aminotransferase, mitochondrial OS=Mus musculus OX=10090 GN=Bcat2 PE=1 SV=2	209		1.34	1.58	1.82	1.57	1.13	1.57	1.57	0.18	1.82	1.13		1.57	1.57	1.57	1.34	1.13	1.57	0.23	1.57	1.13		1.13	1.57	0.76	0.94	1.34	0.94	1.035	0.348	1.57	0.76		5.74473	0.0565649
Q99KR7	Peptidyl-prolyl cis-trans isomerase F, mitochondrial OS=Mus musculus OX=10090 GN=Ppif PE=1 SV=1	285		0.76	2.12	1.57	1.57	1.57	2.11	1.57	0.405	2.12	0.76		0.76	1.57	1.57	2.11	1.13	1.57	0.44	2.11	0.76		0.76	2.11	0.76	0.46	1.13	1.57	0.945	0.7	2.11	0.46		2.5497	0.279474
P34914	Bifunctional epoxide hydrolase 2 OS=Mus musculus OX=10090 GN=Ephx2 PE=1 SV=2	233		0.83	2.14	2.81	1.73	1.39	1.39	1.56	0.648	2.81	0.83		1.24	2.13	1.73	1.39	1.92	1.73	0.53	2.13	1.24		1.56	1.55	1.39	1.09	1.39	1.73	1.47	0.168	1.73	1.09		0.855219	0.652066
Q9D1G1	Ras-related protein Rab-1B OS=Mus musculus OX=10090 GN=Rab1b PE=1 SV=1	316		1.55	1.56	1.55	2.7	2.08	1.55	1.555	0.4	2.7	1.55		1.12	2.08	3.48	2.71	1.11	2.08	1.59	3.48	1.11		1.55	2.07	2.07	2.08	2.07	2.71	2.07	0.008	2.71	1.55		0.593894	0.743083
Q9QYR9	Acyl-coenzyme A thioesterase 2, mitochondrial OS=Mus musculus OX=10090 GN=Acot2 PE=1 SV=2	191		1.54	1.77	2	0.97	1.14	1.54	1.54	0.472	2	0.97		1.14	1.54	1.54	1.14	1.33	1.33	0.4	1.54	1.14		1.33	1.14	0.66	0.53	0.66	0.97	0.815	0.437	1.33	0.53		7.00631	0.0301023	1	0.497616	0.0349538	2.52253	0.169357	1.90753
P47738	Aldehyde dehydrogenase, mitochondrial OS=Mus musculus OX=10090 GN=Aldh2 PE=1 SV=1	198		1.62	1.26	1.81	1.61	1.43	1.43	1.52	0.188	1.81	1.26		1.43	1.26	1.82	1.1	1.26	1.26	0.17	1.82	1.1		1.62	1.61	2.03	1.62	1.43	0.95	1.615	0.145	2.03	0.95		1.57223	0.455612
Q9JLV1	BAG family molecular chaperone regulator 3 OS=Mus musculus OX=10090 GN=Bag3 PE=1 SV=2	196		1.78	1.27	1.42	1.42	1.78	1.6	1.51	0.315	1.78	1.27		2.18	1.78	1.6	1.78	1.59	1.78	0.18	2.18	1.59		1.43	1.59	1.42	1.59	1.97	1.43	1.51	0.16	1.97	1.42		3.49581	0.174138
P62702	40S ribosomal protein S4, X isoform OS=Mus musculus OX=10090 GN=Rps4x PE=1 SV=2	341		1.68	1.33	1.02	1.67	1.68	1.32	1.5	0.355	1.68	1.02		1.32	0.75	1.02	0.75	0.75	0.75	0.27	1.32	0.75		1.02	0.75	0.75	0.75	0.75	1.02	0.75	0.202	1.02	0.75		10.0264	0.00664965	0.0417562	2.45935	0.0103105	2.9257	1	0.330191
P62821	Ras-related protein Rab-1A OS=Mus musculus OX=10090 GN=Rab1A PE=1 SV=3	316		1.49	1.08	1.49	1.49	1.49	1.08	1.49	0.307	1.49	1.08		1.49	2	1.49	1.49	1.08	1.49	0	2	1.08		1.08	1.49	1.49	1.08	1.49	1.08	1.285	0.41	1.49	1.08		1.74892	0.417088
Q9CRB8	Mitochondrial fission process protein 1 OS=Mus musculus OX=10090 GN=Mtfp1 PE=1 SV=1	524		2.12	1.49	1.48	1.48	0.98	0.98	1.48	0.383	2.12	0.98		1.48	0.98	0.26	0.98	0.98	0.98	0	1.48	0.26		0.26	0.25	0.57	0.26	0.25	0.98	0.26	0.24	0.98	0.25		9.9133	0.00703646	0.525193	1.35611	0.00499386	3.14434	0.301832	1.6419
P63254	Cysteine-rich protein 1 OS=Mus musculus OX=10090 GN=Crip1 PE=1 SV=2	752		0.57	1.48	1.47	2.88	1.47	1.47	1.47	0.008	2.88	0.57		1.47	0.57	1.47	0.57	1.47	1.47	0.9	1.47	0.57		0.57	1.47	0.57	1.47	0.57	0.57	0.57	0.675	1.47	0.57		4.25049	0.119404
Q8K1Z0	Ubiquinone biosynthesis protein COQ9, mitochondrial OS=Mus musculus OX=10090 GN=Coq9 PE=1 SV=1	230		1.31	1.61	1.93	1.93	1.05	0.82	1.46	0.735	1.93	0.82		1.6	1.05	0.82	1.05	1.05	1.05	0	1.6	0.82		1.05	0.82	1.05	0.82	1.31	0.82	0.935	0.23	1.31	0.82		4.01757	0.134152
P56392	Cytochrome c oxidase subunit 7A1, mitochondrial OS=Mus musculus OX=10090 GN=Cox7a1 PE=1 SV=1	293		1.45	1.45	1.44	1.44	1.45	1.45	1.45	0.008	1.45	1.44		1.45	1.45	2.83	1.45	1.44	1.45	0	2.83	1.44		1.45	1.44	1.44	1.45	2.82	1.45	1.45	0.008	2.82	1.44		0.734918	0.692492
Q9CQV8	14-3-3 protein beta/alpha OS=Mus musculus OX=10090 GN=Ywhab PE=1 SV=3	242		1.1	1.45	2.28	1.83	1.1	1.44	1.445	0.55	2.28	1.1		2.29	1.44	1.44	1.83	1.83	1.83	0.39	2.29	1.44		0.81	0.81	2.28	1.44	1.83	1.44	1.44	0.765	2.28	0.81		1.56799	0.456579
P15864	Histone H1.2 OS=Mus musculus OX=10090 GN=H1-2 PE=1 SV=2	411		1.2	1.68	2.25	1.2	2.26	1.2	1.44	0.908	2.26	1.2		1.2	1.68	1.68	2.26	1.67	1.68	0.01	2.26	1.2		0.81	2.96	1.67			2.26	1.965	0.98	2.96	0.81		0.34353	0.842177
P47934	Carnitine O-acetyltransferase OS=Mus musculus OX=10090 GN=Crat PE=1 SV=3	121		1.91	1.44	1.43	1.43	1.3	1.59	1.435	0.123	1.91	1.3		1.16	1.3	1.04	1.04	1.43	1.16	0.26	1.43	1.04		1.16	1.29	1.04	0.92	0.92	1.04	1.04	0.18	1.29	0.92		10.7501	0.00463068	0.13313	2.01052	0.00364693	3.23518	0.848319	1.07411
P17710	Hexokinase-1 OS=Mus musculus OX=10090 GN=Hk1 PE=1 SV=3	133		1.34	1.44	1.34	1.43	1.63	1.74	1.435	0.22	1.74	1.34		1.96	2.07	1.96	1.84	1.73	1.96	0.12	2.07	1.73		1.96	2.19	2.19	1.95	2.31	1.53	2.075	0.238	2.31	1.53		9.46963	0.00878408	0.0768332	-2.23206	0.0102921	-2.92625	1	-0.558015
P61982	14-3-3 protein gamma OS=Mus musculus OX=10090 GN=Ywhag PE=1 SV=2	242		1.43	1.43	2.25	1.81	1.43	1.43	1.43	0.285	2.25	1.43		2.26	1.81	1.81	1.81	1.42	1.81	0	2.26	1.42		1.43	1.81	2.77	1.42	1.81	2.26	1.81	0.622	2.77	1.42		0.990426	0.609441
Q6GSS7	Histone H2A type 2-A OS=Mus musculus OX=10090 GN=Hist2h2aa1 PE=1 SV=3	282			1.42	2.23		1.41		1.42	0.41	2.23	1.41		1.41	1.41	1.41			1.41	0	1.41	1.41		1.41	1.41	2.23	1.41	2.23	1.41	1.41	0.615	2.23	1.41		2.27778	0.320175
Q9R0P5	Destrin OS=Mus musculus OX=10090 GN=Dstn PE=1 SV=3	353		1.42	2.02	0.94	1.41	0.56	2.02	1.415	0.813	2.02	0.56		2.02	0.94	2.02	0.94	1.41	1.41	1.08	2.02	0.94		2.76	2.75	1.41	2.76	0.55	2.02	2.385	1.195	2.76	0.55		2.05472	0.35795
C0HKE1	Histone H2A type 1-B OS=Mus musculus OX=10090 GN=H2ac4 PE=1 SV=1	312		1.41	1.42	2.23	2.23	1.41	1.41	1.415	0.617	2.23	1.41		1.41		1.41	0.8	0.8	1.105	0.61	1.41	0.8		1.41	1.41		1.41	2.23	1.41	1.41	0	2.23	1.41		5.48521	0.0644023
P48771	Cytochrome c oxidase subunit 7A2, mitochondrial OS=Mus musculus OX=10090 GN=Cox7a2 PE=1 SV=2	403		1.4	1.4	1.4	1.4	0.55	2.71	1.4	0	2.71	0.55		1.4	1.4	1.4	2.71	1.4	1.4	0	2.71	1.4		1.4	1.4	0.55	1.4	1.4	1.4	1.4	0	1.4	0.55		1.46667	0.480305
P57780	Alpha-actinin-4 OS=Mus musculus OX=10090 GN=Actn4 PE=1 SV=1	11		1.63	1.33	1.15	1.42	1.63	1.33	1.375	0.247	1.63	1.15		1.96	1.42	1.24	1.42	1.32	1.42	0.1	1.96	1.24		1.33	1.62	1.84	1.42	1.42	1.33	1.42	0.218	1.84	1.33		0.379108	0.827328
P60843	Eukaryotic initiation factor 4A-I OS=Mus musculus OX=10090 GN=Eif4a1 PE=1 SV=1	256		1.48	1.27	1.07	1.07	1.72	1.72	1.375	0.54	1.72	1.07		1.72	1.72	1.98	1.98	1.48	1.72	0.26	1.98	1.48		1.72	1.48	1.26	0.89	1.26	1.72	1.37	0.4	1.72	0.89		5.16934	0.0754211
P63001	Ras-related C3 botulinum toxin substrate 1 OS=Mus musculus OX=10090 GN=Rac1 PE=1 SV=1	486		1.15	0.78	2.14	2.14	1.15	1.6	1.375	0.855	2.14	0.78		0.47		0.47	1.15	0.77	0.62	0.395	1.15	0.47			0.46	1.14	1.15	1.14	1.15	1.14	0.01	1.15	0.46		5.71558	0.0573955
Q7TPR4	Alpha-actinin-1 OS=Mus musculus OX=10090 GN=Actn1 PE=1 SV=1	11		1.9	1.37	1.36	1.36	1.56	1.36	1.365	0.153	1.9	1.36		2.14	1.9	2.02	1.78	1.17	1.9	0.24	2.14	1.17		1.78	1.77	2.01	1.78	1.45	1.36	1.775	0.25	2.01	1.36		3.20233	0.201661
P19324	Serpin H1 OS=Mus musculus OX=10090 GN=Serpinh1 PE=1 SV=3	214		1.26	1.07	1.47	1.25	1.47	1.71	1.365	0.218	1.71	1.07		1.71	0.72	2.24	1.71	1.06	1.71	0.65	2.24	0.72		1.71	1.96	1.25	1.7	1.25	1.71	1.705	0.347	1.96	1.25		0.985756	0.610866
P43274	Histone H1.4 OS=Mus musculus OX=10090 GN=H1-4 PE=1 SV=2	332		1.14	1.59	2.12	1.14			1.365	0.583	2.12	1.14		0.77	1.14	1.14	2.13	1.14	1.14	0	2.13	0.77			2.12	1.58	1.59	1.58	2.13	1.59	0.54	2.13	1.58		3.2123	0.200659
Q9QUI0	Transforming protein RhoA OS=Mus musculus OX=10090 GN=Rhoa PE=1 SV=1	292		1.57	1.13	1.57	1.13	1.57	1.13	1.35	0.44	1.57	1.13		1.13	1.57	2.11	2.11	1.13	1.57	0.98	2.11	1.13		1.13	1.57	2.11	1.13	1.57	2.76	1.57	0.735	2.76	1.13		1.28673	0.525521
P62077	Mitochondrial import inner membrane translocase subunit Tim8 B OS=Mus musculus OX=10090 GN=Timm8b PE=1 SV=1	711		1.35	1.35	1.35	1.35	1.35		1.35	0	1.35	1.35		1.35	1.35	1.35	1.35	1.35	1.35	0	1.35	1.35		1.35	0.53	0.53	1.35	0.53	1.35	0.94	0.82	1.35	0.53		5.76923	0.0558763
Q8BGD8	Cytochrome c oxidase assembly factor 6 homolog OS=Mus musculus OX=10090 GN=Coa6 PE=1 SV=1	774		1.35	1.35	1.35	0.53	1.35	1.35	1.35	0	1.35	0.53		0.53	0.53	0.53	0.53	1.35	0.53	0	1.35	0.53		1.35	1.35				0.53	1.35	0.41	1.35	0.53		4.27917	0.117704
Q9Z0X1	Apoptosis-inducing factor 1, mitochondrial OS=Mus musculus OX=10090 GN=Aifm1 PE=1 SV=1	194		1.42	1.59	1.27	1.27	1.58	1.27	1.345	0.27	1.59	1.27		1.93	1.42	1.13	1.42	1.92	1.42	0.5	1.93	1.13		1.27	1.13	1.42	1.27	1.42	1.42	1.345	0.15	1.42	1.13		1.7793	0.4108
P62301	40S ribosomal protein S13 OS=Mus musculus OX=10090 GN=Rps13 PE=1 SV=2	557		0.62	1.07	1.06	1.62	1.63	1.63	1.345	0.565	1.63	0.62		0.62	0.27	1.06	0.27	0.27	0.27	0.35	1.06	0.27		0.62	1.06	0.62	0.62	0.27	0.62	0.62	0	1.06	0.27		8.60087	0.0135627	0.017224	2.7622	0.0870875	2.18309	1	-0.680705
P63028	Translationally-controlled tumor protein OS=Mus musculus OX=10090 GN=Tpt1 PE=1 SV=1	266		0.53	1.91	0.53	1.34	1.35	1.35	1.345	0.618	1.91	0.53		1.35	0.24	0.9	0.9	0.89	0.9	0.01	1.35	0.24		1.91	1.9	1.34	0.9	0.89	1.35	1.345	0.752	1.91	0.89		2.19081	0.334404
P09103	Protein disulfide-isomerase OS=Mus musculus OX=10090 GN=P4hb PE=1 SV=2	182		1.09	1.09	1.24	1.42	1.42	1.6	1.33	0.292	1.6	1.09		1.42	1.42	2.02	1.8	1.24	1.42	0.38	2.02	1.24		1.8	1.6	2.75	2.02	1.6	1.6	1.7	0.365	2.75	1.6		7.59966	0.0223745	0.520534	-1.36101	0.0175416	-2.75623	0.615515	-1.26695
O88441	Metaxin-2 OS=Mus musculus OX=10090 GN=Mtx2 PE=1 SV=1	371		1.31	1.66	2.05	0.75	1.31	1.01	1.31	0.488	2.05	0.75		1.01	1.31	1.01	1.66	1.31	1.31	0.3	1.66	1.01		1.66	1.01	1.01	0.75	1.01	0.75	1.01	0.195	1.66	0.75		2.61215	0.270882
P62307	Small nuclear ribonucleoprotein F OS=Mus musculus OX=10090 GN=Snrpf PE=1 SV=1	678		1.31	0.52	1.31	1.31		0.52	1.31	0.79	1.31	0.52		0.52		0.52	1.31		0.52	0.395	1.31	0.52		0.52		0.52	0.52	0.52		0.52	0	0.52	0.52		3.3	0.19205
Q9DC70	NADH dehydrogenase [ubiquinone] iron-sulfur protein 7, mitochondrial OS=Mus musculus OX=10090 GN=Ndufs7 PE=1 SV=1	243		1.31	1.32	1.73	1.31	1.31	1.31	1.31	0.008	1.73	1.31		1.73	1.31	1.73	1.73	1.31	1.73	0.42	1.73	1.31		1.73	1.31	1.73	1.31	1.73	1.31	1.52	0.42	1.73	1.31		1.39833	0.496999
P16546	Spectrin alpha chain, non-erythrocytic 1 OS=Mus musculus OX=10090 GN=Sptan1 PE=1 SV=4	80		1.56	1.27	1.2	1.33	1.34	1.08	1.3	0.12	1.56	1.08		1.24	1.56	1.44	1.75	1.67	1.56	0.23	1.75	1.24		1.44	1.63	1.13	1.17	1.3	1.17	1.235	0.235	1.63	1.13		4.03903	0.13272
P49813	Tropomodulin-1 OS=Mus musculus OX=10090 GN=Tmod1 PE=1 SV=2	282		1.3	1.84	1.29	0.86	1.07	1.55	1.295	0.363	1.84	0.86		0.87	1.3	1.07	0.87	1.29	1.07	0.42	1.3	0.87		1.07	0.86	1.07	0.52	1.55	1.07	1.07	0.158	1.55	0.52		2.2102	0.331178
P62245	40S ribosomal protein S15a OS=Mus musculus OX=10090 GN=Rps15a PE=1 SV=2	560		1.29	1.3	2.02	2.02	1.29	0.74	1.295	0.55	2.02	0.74		1.29	1.29	2.02	1.29	2.98	1.29	0.73	2.98	1.29		2.02	2.02	2.98	2.02	2.98	2.02	2.02	0.72	2.98	2.02		5.67536	0.0585613
P63011	Ras-related protein Rab-3A OS=Mus musculus OX=10090 GN=Rab3a PE=1 SV=1	316		1.3	0.65	1.29		0.39	1.71	1.29	0.65	1.71	0.39		0.39		0.65	0.94	0.65	0.65	0.138	0.94	0.39		0.94	0.39		0.39	0.94	0.65	0.65	0.55	0.94	0.39		2.0699	0.355245
Q8BH64	EH domain-containing protein 2 OS=Mus musculus OX=10090 GN=Ehd2 PE=1 SV=1	248		1.29	1.29	1.13	1.13	1.29	1.45	1.29	0.12	1.45	1.13		1.29	0.99	1.29	1.29	1.45	1.29	0	1.45	0.99		1.63	0.99	0.86	1.45	1.81	0.86	1.22	0.692	1.81	0.86		0.011714	0.99416
Q9Z2Z6	Mitochondrial carnitine/acylcarnitine carrier protein OS=Mus musculus OX=10090 GN=Slc25a20 PE=1 SV=1	507		1.42	0.66	1.42	1.13	0.88	1.42	1.275	0.477	1.42	0.66		0.46	0.46	0.88	1.13	0.66	0.66	0.42	1.13	0.46		0.88	0.29	0.88	0.46	0.66	0.46	0.56	0.365	0.88	0.29		6.82965	0.0328822	0.191332	1.85373	0.0369409	2.50303	1	0.532809
Q922B1	ADP-ribose glycohydrolase MACROD1 OS=Mus musculus OX=10090 GN=Macrod1 PE=1 SV=2	286		1.27	1.28	1.87	1.55	1.02	1.02	1.275	0.4	1.87	1.02		0.6	0.42	0.6	0.8	1.02	0.6	0.2	1.02	0.42		0.6	0.6	0.6	0.42	0.6	0.42	0.6	0.135	0.6	0.42		11.5691	0.00307466	0.0594732	2.32965	0.0030148	3.28914	1	0.806419
Q60936	Atypical kinase COQ8A, mitochondrial OS=Mus musculus OX=10090 GN=Coq8a PE=1 SV=2	211		1.56	1.42	1.14	1.41	0.91	1.02	1.275	0.367	1.56	0.91		0.7	0.51	0.8	1.02	1.02	0.8	0.32	1.02	0.51		0.91	0.9	0.51	0.51	0.8	0.8	0.8	0.292	0.91	0.51		9.21677	0.0099679	0.0804257	2.21429	0.0118791	2.88135	1	0.532969
Q8R0F8	Acylpyruvase FAHD1, mitochondrial OS=Mus musculus OX=10090 GN=Fahd1 PE=1 SV=2	389		1.27	1.68	1.27	1.27	1.68	1.27	1.27	0.307	1.68	1.27		0.93	0.64	1.27	0.93	1.27	0.93	0.34	1.27	0.64		1.27	0.93	0.93	0.93	0.93	1.68	0.93	0.255	1.68	0.93		5.67952	0.0584397
O54724	Caveolae-associated protein 1 OS=Mus musculus OX=10090 GN=Cavin1 PE=1 SV=1	210		1.15	1.88	1.87	1.37	1.15	1.15	1.26	0.595	1.88	1.15		0.78	1.61	1.61	1.37	0.95	1.37	0.66	1.61	0.78		1.15	1.37	1.15	1.37	1.37	1.87	1.37	0.165	1.87	1.15		0.306632	0.857859
Q9DCM2	Glutathione S-transferase kappa 1 OS=Mus musculus OX=10090 GN=Gstk1 PE=1 SV=3	322		1.26	0.92	0.91	1.25	1.26	1.26	1.255	0.258	1.26	0.91		0.63	0.38	0.38	0.63	0.63	0.63	0.25	0.63	0.38		0.38	0.18	0.63		0.38	0.18	0.38	0.2	0.63	0.18		11.8901	0.0026188	0.0590007	2.33264	0.00267885	3.32225	1	0.947476
Q05816	Fatty acid-binding protein 5 OS=Mus musculus OX=10090 GN=Fabp5 PE=1 SV=3	521		1.24	1.24	1.24	1.24	1.93	0.71	1.24	0	1.93	0.71		0.71	2.83	1.93	1.24	1.93	1.93	0.69	2.83	0.71		1.93	0.71	2.83	1.93	0.71	1.24	1.585	1.088	2.83	0.71		1.00089	0.606261
Q791V5	Mitochondrial carrier homolog 2 OS=Mus musculus OX=10090 GN=Mtch2 PE=1 SV=1	287		0.85	1.38	0.64	1.09	1.68	1.37	1.23	0.467	1.68	0.64		0.85	1.37	1.68	1.68	2.03	1.68	0.31	2.03	0.85		0.85	1.37	1.68	0.64	1.09	0.85	0.97	0.45	1.68	0.64		2.94717	0.229102
Q9WTP6	Adenylate kinase 2, mitochondrial OS=Mus musculus OX=10090 GN=Ak2 PE=1 SV=5	422		1.56	2.51	0.87	0.87	1.56	0.87	1.215	0.69	2.51	0.87		0.37	1.19	1.56	1.56	1.99	1.56	0.37	1.99	0.37		1.56	1.56	1.19	1.56	1.19	0.87	1.375	0.37	1.56	0.87		0.123682	0.940032
Q02257	Junction plakoglobin OS=Mus musculus OX=10090 GN=Jup PE=1 SV=3	200		1.16	1.16	1.52	1.39	1.27	1.05	1.215	0.2	1.52	1.05		1.52	1.52	1.39	1.05	1.52	1.52	0.13	1.52	1.05		0.85	1.65	1.79	1.27	1.65	1.27	1.46	0.38	1.79	0.85		1.9218	0.382548
Q9CPU0	Lactoylglutathione lyase OS=Mus musculus OX=10090 GN=Glo1 PE=1 SV=3	792		0.22	1.71	1.21	1.21	1.22	0.82	1.21	0.3	1.71	0.22		0.49	0.49	0.49	1.22	0.49	0.49	0	1.22	0.49		0.49	0.22	0.49	0.22	0.81	0.49	0.49	0.202	0.81	0.22		5.00053	0.0820632
A2ASS6	Titin OS=Mus musculus OX=10090 GN=Ttn PE=1 SV=1	2		1.31	1.2	1.19	1.23	1.2	1.13	1.2	0.03	1.31	1.13		1.27	1.2	1.33	1.56	1.52	1.33	0.25	1.56	1.2		0.87	1.1	1.12	0.95	1.13	1.12	1.11	0.133	1.13	0.87		12.5742	0.00186019	0.529826	-1.35127	0.0757172	2.23772	0.0014772	3.48486
Q9D1L0	Coiled-coil-helix-coiled-coil-helix domain-containing protein 2 OS=Mus musculus OX=10090 GN=Chchd2 PE=2 SV=1	295		1.19	1.19	1.19	1.19	1.19	1.19	1.19	0	1.19	1.19		1.19	1.19	1.19	1.19	1.19	1.19	0	1.19	1.19		1.19	1.19	1.19	1.19	1.19	1.19	1.19	0	1.19	1.19		0	1
Q8R404	MICOS complex subunit MIC13 OS=Mus musculus OX=10090 GN=Micos13 PE=1 SV=1	745		1.52	0.85	1.51	1.51	0.85	0.85	1.18	0.66	1.52	0.85		1.52	0.85	1.52	1.52	1.51	1.52	0.01	1.52	0.85		2.42	1.51	3.64	1.51	2.42	2.42	2.42	0.682	3.64	1.51		6.39862	0.0407904	0.801587	-1.10954	0.0344902	-2.52723	0.580729	-1.30007
P56565	Protein S100-A1 OS=Mus musculus OX=10090 GN=S100a1 PE=1 SV=2	717		0.47	2.21	2.2	0.47	1.17		1.17	1.73	2.21	0.47		0.47	0.47	0.47	1.17	1.17	0.47	0.7	1.17	0.47		1.17	1.17	1.17	2.21	1.17	2.21	1.17	0.78	2.21	1.17		4.28	0.117655
P14206	40S ribosomal protein SA OS=Mus musculus OX=10090 GN=Rpsa PE=1 SV=4	272		1.15	1.15	1.15	1.44	0.89	1.44	1.15	0.218	1.44	0.89		1.15	1.15	1.44	1.44	0.66	1.15	0.29	1.44	0.66		2.15	1.15	1.44	1.15	1.15	0.67	1.15	0.218	2.15	0.67		0.0277154	0.986238
O70548	Telethonin OS=Mus musculus OX=10090 GN=Tcap PE=1 SV=1	350		1.94	1.37	1.94	0.91	0.91	0.91	1.14	0.887	1.94	0.91		1.94	1.37	2.65	1.37	3.52	1.94	1.28	3.52	1.37		0.91	1.94	1.37	0.91	2.64	2.65	1.655	1.44	2.65	0.91		3.06718	0.215759
P99028	Cytochrome b-c1 complex subunit 6, mitochondrial OS=Mus musculus OX=10090 GN=Uqcrh PE=1 SV=2	220		0.46	1.14	2.13	1.14	1.14	1.14	1.14	0	2.13	0.46		1.14	1.14	1.14	2.13	1.14	1.14	0	2.13	1.14		2.13	0.46	1.14	1.14	1.14	1.14	1.14	0	2.13	0.46		0.431746	0.805838
P10126	Elongation factor 1-alpha 1 OS=Mus musculus OX=10090 GN=Eef1a1 PE=1 SV=3	90		1.13	1.13	0.8	1.12	0.8	1.13	1.125	0.25	1.13	0.8		1.73	0.95	0.95	1.51	1.51	1.51	0.56	1.73	0.95		1.31	1.31	1.51	1.12	1.31	1.13	1.31	0.135	1.51	1.12		4.14725	0.125729
Q08857	Platelet glycoprotein 4 OS=Mus musculus OX=10090 GN=Cd36 PE=1 SV=2	237		1.21	1.04	0.74	1.21	1.04	1.21	1.125	0.17	1.21	0.74		1.04	0.74	1.21	1.04	1.21	1.04	0.17	1.21	0.74		0.89	1.04	1.04	0.88	1.04	0.89	0.965	0.15	1.04	0.88		2.59837	0.272753
P70349	Adenosine 5'-monophosphoramidase HINT1 OS=Mus musculus OX=10090 GN=Hint1 PE=1 SV=3	467		3.44	7.08	0.81	0.81	0.81	1.44	1.125	2.13	7.08	0.81		1.44	1.44	4.97	3.44	4.96	3.44	3.52	4.97	1.44		1.44	1.44	3.43	3.43	2.29	3.44	2.86	1.778	3.44	1.44		1.96662	0.37407
Q9Z2U0	Proteasome subunit alpha type-7 OS=Mus musculus OX=10090 GN=Psma7 PE=1 SV=1	994		1.46		0.82	1.11	1.12	0.35	1.11	0.3	1.46	0.35		0.35	0.57	0.57	0.57	0.82	0.57	0	0.82	0.35		1.12	1.11	0.57	0.82	0.82	0.82	0.82	0.218	1.12	0.57		4.73068	0.0939174
P61979	Heterogeneous nuclear ribonucleoprotein K OS=Mus musculus OX=10090 GN=Hnrnpk PE=1 SV=1	234		0.93	1.69	1.27	0.93	1.1	1.1	1.1	0.255	1.69	0.93		1.1	0.93	1.69	1.47	0.78	1.1	0.54	1.69	0.78		0.93	0.93	0.93	0.64	1.47	0.93	0.93	0	1.47	0.64		2.33775	0.310716
P24472	Glutathione S-transferase A4 OS=Mus musculus OX=10090 GN=Gsta4 PE=1 SV=3	427		0.64	0.64	1.27	1.67	1.27	0.93	1.1	0.558	1.67	0.64		0.64	0.93	0.93	0.64	0.63	0.64	0.29	0.93	0.63		1.27	0.63	1.67	0.93	0.63	0.93	0.93	0.48	1.67	0.63		2.09558	0.350712
Q91ZJ5	UTP--glucose-1-phosphate uridylyltransferase OS=Mus musculus OX=10090 GN=Ugp2 PE=1 SV=3	235		1.09	0.81	1.09	0.94	1.26	1.43	1.09	0.24	1.43	0.81		1.61	1.26	1.09	1.09	1.25	1.25	0.17	1.61	1.09		1.26	1.09	2.26	1.09	1.09	1.26	1.175	0.17	2.26	1.09		1.45458	0.483217
P57776	Elongation factor 1-delta OS=Mus musculus OX=10090 GN=Eef1d PE=1 SV=3	263		0.95	0.95	0.95	1.23	1.23	1.23	1.09	0.28	1.23	0.95		0.95	0.71	1.55	0.95	1.23	0.95	0.28	1.55	0.71		1.55	0.95	1.55	0.95	1.91	1.23	1.39	0.53	1.91	0.95		2.23768	0.326658
P21981	Protein-glutamine gamma-glutamyltransferase 2 OS=Mus musculus OX=10090 GN=Tgm2 PE=1 SV=4	166		0.92	0.92	1.25	0.91	1.51	1.38	1.085	0.427	1.51	0.91		0.81	1.02	1.51	1.14	1.65	1.14	0.49	1.65	0.81		0.63	0.91	1.25	0.63	1.02	0.92	0.915	0.295	1.25	0.63		3.26278	0.195657
Q9WVK4	EH domain-containing protein 1 OS=Mus musculus OX=10090 GN=Ehd1 PE=1 SV=1	248		1.01	1.16	1.15	0.52	0.42	1.31	1.08	0.515	1.31	0.42		0.87	1.01	0.63	1.48	1.31	1.01	0.44	1.48	0.63		0.87	1.15	1.31	1.31	1.01	0.75	1.08	0.365	1.31	0.75		0.372	0.830274
P56376	Acylphosphatase-1 OS=Mus musculus OX=10090 GN=Acyp1 PE=1 SV=2	1222		0.44	1.08	1.08	2	0.44		1.08	0.64	2	0.44		1.08	1.08	1.08	0.44	1.08	1.08	0	1.08	0.44		0.44		0.44	1.08	0.44	0.44	0.44	0	1.08	0.44		3.225	0.199389
Q9CQM5	Thioredoxin domain-containing protein 17 OS=Mus musculus OX=10090 GN=Txndc17 PE=1 SV=1	607		0.34	1.38	1.38	0.78	1.38	0.78	1.08	0.6	1.38	0.34		0.34	0.34	0.34	0.78	0.78	0.34	0.44	0.78	0.34		0.78	0.33	0.33	0.78	0.33	0.78	0.555	0.45	0.78	0.33		5.30422	0.0705022
P14869	60S acidic ribosomal protein P0 OS=Mus musculus OX=10090 GN=Rplp0 PE=1 SV=3	250		0.84	1.09	0.84	1.35	1.08	1.08	1.08	0.188	1.35	0.84		1.35	0.84	1.08	0.44	0.63	0.84	0.45	1.35	0.44		1.08	0.84	1.08	0.63	0.63	0.84	0.84	0.338	1.08	0.63		2.60476	0.271885
Q8BFP9	[Pyruvate dehydrogenase (acetyl-transferring)] kinase isozyme 1, mitochondrial OS=Mus musculus OX=10090 GN=Pdk1 PE=1 SV=2	301		1.16	1.57	0.98	1.35	0.98	0.82	1.07	0.322	1.57	0.82		0.53	0.82	0.98	0.67	0.82	0.82	0.15	0.98	0.53		1.35	0.67	1.16	0.98	1.16	1.16	1.16	0.135	1.35	0.67		6.1016	0.047321	0.0735266	2.24906	1	0.174298	0.111789	-2.08287
P10630	Eukaryotic initiation factor 4A-II OS=Mus musculus OX=10090 GN=Eif4a2 PE=1 SV=2	256			1.07		0.72		1.71	1.07	0.495	1.71	0.72		1.47	1.96		1.47	1.25	1.47	0.178	1.96	1.25		1.47	1.47		0.72		0.88	1.175	0.63	1.47	0.72		1.85606	0.395332
P61089	Ubiquitin-conjugating enzyme E2 N OS=Mus musculus OX=10090 GN=Ube2n PE=1 SV=1	435		0.62	1.07	1.62	1.06	1.06	2.35	1.065	0.423	2.35	0.62		1.06	2.35	2.35	1.06	3.25	2.35	1.29	3.25	1.06		1.63	1.62	1.06	3.26	1.62	1.63	1.625	0.01	3.26	1.06		2.35697	0.307745
Q99MN9	Propionyl-CoA carboxylase beta chain, mitochondrial OS=Mus musculus OX=10090 GN=Pccb PE=1 SV=2	232		1.2	1.2	0.9	1.36	0.77	0.9	1.05	0.3	1.36	0.77		1.05	1.05	1.2	0.77	1.36	1.05	0.15	1.36	0.77		0.77	1.19	1.04	0.77	0.9	1.05	0.97	0.245	1.19	0.77		1.82127	0.402269
Q924M7	Mannose-6-phosphate isomerase OS=Mus musculus OX=10090 GN=Mpi PE=1 SV=1	308		1.24	0.71	1.23	1.04	0.56	1.05	1.045	0.393	1.24	0.56		0.71	0.87	0.87	1.45	1.44	0.87	0.57	1.45	0.71		1.05	1.67	1.04	0.87	0.87	1.05	1.045	0.138	1.67	0.87		0.243667	0.885296
P06728	Apolipoprotein A-IV OS=Mus musculus OX=10090 GN=Apoa4 PE=1 SV=3	176		0.93	1.12	0.93	1.55	0.93	1.81	1.025	0.513	1.81	0.93		1.33	1.33	0.6	0.93	0.93	0.93	0.4	1.33	0.6		1.12	1.12	0.6	0.76	0.6	0.76	0.76	0.39	1.12	0.6		3.52027	0.172022
Q19LI2	Alpha-1B-glycoprotein OS=Mus musculus OX=10090 GN=A1bg PE=1 SV=1	246		1.09	1.43	0.8	0.94	1.26	0.95	1.02	0.275	1.43	0.8		0.95	1.81	0.81	1.61	1.09	1.09	0.66	1.81	0.81		0.95	0.8	1.09	0.81	1.09	0.56	0.88	0.253	1.09	0.56		2.712	0.257689
P51150	Ras-related protein Rab-7a OS=Mus musculus OX=10090 GN=Rab7a PE=1 SV=2	362		1.02	1.42	1.02	1.02	1.88	1.02	1.02	0.3	1.88	1.02		0.7	1.41	1.41	1.02	1.87	1.41	0.39	1.87	0.7		0.7	2.42	1.87	1.02	1.87	1.88	1.87	0.645	2.42	0.7		1.4174	0.492284
Q91V41	Ras-related protein Rab-14 OS=Mus musculus OX=10090 GN=Rab14 PE=1 SV=3	316		1.38	1.01	1	1	1	1.84	1.005	0.287	1.84	1		0.68	1	0.42	1.38	0.68	0.68	0.32	1.38	0.42		0.68	0.68	0.68	1	1	0.68	0.68	0.24	1	0.68		6.43007	0.040154	0.14139	1.98513	0.058897	2.3333	1	0.239585
P35979	60S ribosomal protein L12 OS=Mus musculus OX=10090 GN=Rpl12 PE=1 SV=2	471		1.52	1	1	1	0.59	1.52	1	0.39	1.52	0.59		0.59	1	1.52	0.59	1.52	1	0.93	1.52	0.59		1.52	1	1	0.59	0.26	1	1	0.308	1.52	0.26		0.728402	0.694752
Q91X72	Hemopexin OS=Mus musculus OX=10090 GN=Hpx PE=1 SV=2	236		0.91	0.92	0.63	1.25	1.08	1.87	1	0.295	1.87	0.63		1.08	1.44	1.87	1.65	1.64	1.64	0.21	1.87	1.08		2.38	1.86	1.64	1.07	1.64	1.44	1.64	0.315	2.38	1.07		4.08043	0.130001
Q8BG05	Heterogeneous nuclear ribonucleoprotein A3 OS=Mus musculus OX=10090 GN=Hnrnpa3 PE=1 SV=1	438		1.1	1.1	0.53	1.09	0.89	0.53	0.99	0.478	1.1	0.53		0.7	1.1	1.59	0.7	0.88	0.88	0.4	1.59	0.7		0.89	1.59	1.09	1.1	1.33	1.1	1.1	0.18	1.59	0.89		2.97042	0.226455
P60766	Cell division control protein 42 homolog OS=Mus musculus OX=10090 GN=Cdc42 PE=1 SV=2	776		1.64	0.79	1.17	0.79	1.17	0.47	0.98	0.38	1.64	0.47		1.17	0.79	0.79	0.79	1.17	0.79	0.38	1.17	0.79		1.17	0.79	0.47	1.64	1.17	1.17	1.17	0.285	1.64	0.47		0.409774	0.814739
P62827	GTP-binding nuclear protein Ran OS=Mus musculus OX=10090 GN=Ran PE=1 SV=3	359		1.78	0.67	0.98	0.67	0.98	2.3	0.98	0.832	2.3	0.67		2.3	2.3	2.3	2.92	1.34	2.3	0	2.92	1.34		2.92	1.78	1.78	0.98	1.78	2.3	1.78	0.39	2.92	0.98		5.56547	0.0618691
Q91ZA3	Propionyl-CoA carboxylase alpha chain, mitochondrial OS=Mus musculus OX=10090 GN=Pcca PE=1 SV=2	251		0.98	1.33	0.98	1.71	0.98	0.69	0.98	0.263	1.71	0.69		1.09	0.78	0.78	0.78	0.78	0.78	0	1.09	0.78		1.09	1.09	0.52	0.88	0.69	0.37	0.785	0.475	1.09	0.37		2.54621	0.27996
P35980	60S ribosomal protein L18 OS=Mus musculus OX=10090 GN=Rpl18 PE=1 SV=3	425		1.16	0.79	0.78	1.16	0.78	1.16	0.975	0.377	1.16	0.78		1.62	0.78	1.16	0.78	0.78	0.78	0.38	1.62	0.78		0.78	0.21	0.47	0.78	1.16	1.16	0.78	0.518	1.16	0.21		1.69894	0.427641
Q9JK92	Heat shock protein beta-8 OS=Mus musculus OX=10090 GN=Hspb8 PE=1 SV=1	453		1.16	0.79	0.78	0.78	1.16	1.62	0.975	0.377	1.62	0.78		0.47	0.47	1.16	0.78	0.47	0.47	0.31	1.16	0.47		1.16	1.16	0.47	0.78	0.78	0.78	0.78	0.285	1.16	0.47		4.2411	0.119966
P56382	ATP synthase subunit epsilon, mitochondrial OS=Mus musculus OX=10090 GN=Atp5f1e PE=1 SV=2	514		0.97	0.97	0.97	0.97	0.97	0.97	0.97	0	0.97	0.97		0.97	0.97	0.97	0.97	0.97	0.97	0	0.97	0.97		0.97	0.97	0.97	0.97	2.87	0.97	0.97	0	2.87	0.97		1.83333	0.39985
P23506	Protein-L-isoaspartate(D-aspartate) O-methyltransferase OS=Mus musculus OX=10090 GN=Pcmt1 PE=1 SV=3	384		0.66	0.98	0.18	0.97	0.97	0.97	0.97	0.232	0.98	0.18		1.34	1.34	0.66	1.34	0.97	1.34	0.37	1.34	0.66		0.66	0.66	0.97	2.28	0.97	0.66	0.815	0.31	2.28	0.66		2.19075	0.334414
O08553	Dihydropyrimidinase-related protein 2 OS=Mus musculus OX=10090 GN=Dpysl2 PE=1 SV=2	299		0.84	1.11	0.83	0.6	1.1	1.1	0.97	0.268	1.11	0.6		1.57	1.1	1.25	1.41	1.57	1.41	0.32	1.57	1.1		1.25	1.4	1.25	1.75	1.75	1.41	1.405	0.377	1.75	1.25		10.0277	0.0066454	0.0501835	-2.39264	0.00910693	-2.96411	1	-0.433528
Q62261	Spectrin beta chain, non-erythrocytic 1 OS=Mus musculus OX=10090 GN=Sptbn1 PE=1 SV=2	106		1.1	1.01	1	0.94	0.83	0.77	0.97	0.15	1.1	0.77		1.1	1	1.13	1.1	0.94	1.1	0.1	1.13	0.94		0.94	1.1	1.16	1.1	0.8	1	1.05	0.145	1.16	0.8		2.24704	0.325133
Q9CPQ3	Mitochondrial import receptor subunit TOM22 homolog OS=Mus musculus OX=10090 GN=Tomm22 PE=1 SV=3	537		1.23	0.71	1.22	1.22	0.71	0.71	0.965	0.51	1.23	0.71		1.23	1.91	1.23	1.23	0.31	1.23	0	1.91	0.31		0.31	0.31	0.7	1.91	0.7	1.23	0.7	0.69	1.91	0.31		2.17919	0.336352
Q9D8N0	Elongation factor 1-gamma OS=Mus musculus OX=10090 GN=Eef1g PE=1 SV=3	279		0.65	0.96	0.65	0.95	1.13	1.31	0.955	0.362	1.31	0.65		0.8	0.8	1.13	0.65	0.65	0.8	0.15	1.13	0.65		0.95	1.12	0.95	0.65	0.8	0.52	0.875	0.262	1.12	0.52		1.16256	0.559183
O35658	Complement component 1 Q subcomponent-binding protein, mitochondrial OS=Mus musculus OX=10090 GN=C1qbp PE=1 SV=1	321		0.96	0.96	0.71	0.95	0.5	0.96	0.955	0.19	0.96	0.5		0.71	0.96	0.96	0.96	0.95	0.96	0.01	0.96	0.71		0.96	0.71	1.23	0.71	0.49	0.5	0.71	0.345	1.23	0.49		1.20713	0.546859
Q9D358	Low molecular weight phosphotyrosine protein phosphatase OS=Mus musculus OX=10090 GN=Acp1 PE=1 SV=3	533		0.95	0.56	0.56	0.95	1.44	0.95	0.95	0.292	1.44	0.56		0.95	0.25	0.95	0.56	0.95	0.95	0.39	0.95	0.25		1.44	0.95	0.95	0.95	0.95	0.95	0.95	0	1.44	0.95		2.74067	0.254022
P43024	Cytochrome c oxidase subunit 6A1, mitochondrial OS=Mus musculus OX=10090 GN=Cox6a1 PE=1 SV=2	469		0.95	0.95	0.95	0.95	0.95	0.95	0.95	0	0.95	0.95		0.95	0.95	0.95	0.95	0.95	0.95	0	0.95	0.95		0.95	0.95	0.95	0.95	0.95	0.95	0.95	0	0.95	0.95		0	1
O88342	WD repeat-containing protein 1 OS=Mus musculus OX=10090 GN=Wdr1 PE=1 SV=3	280		0.66	0.46	1	1	0.88	1	0.94	0.285	1	0.46		1.13	1.27	1	0.88	1	1	0.13	1.27	0.88		1	1	1.13	1	1	0.88	1	0	1.13	0.88		3.68895	0.158108
Q2TPA8	Hydroxysteroid dehydrogenase-like protein 2 OS=Mus musculus OX=10090 GN=Hsdl2 PE=1 SV=1	307		1.01	0.86	1.01	1.34	0.86	0.72	0.935	0.15	1.34	0.72		0.86	0.36	0.47	0.59	0.59	0.59	0.12	0.86	0.36		0.36	0.47	0.26	0.36	0.17	0.26	0.31	0.1	0.47	0.17		12.5476	0.00188506	0.248121	1.73519	0.00119195	3.54186	0.301869	1.64184
P26041	Moesin OS=Mus musculus OX=10090 GN=Msn PE=1 SV=3	306		0.75	0.87	0.55	1.54	1.11	0.99	0.93	0.3	1.54	0.55		1.89	1.25	1.89	1.71	1.25	1.71	0.64	1.89	1.25		0.87	2.07	3.46	2.7	2.7	1.39	2.385	1.14	3.46	0.87		7.65649	0.0217478	0.196704	-1.84137	0.0212169	-2.69342	1	-0.726711
Q9D1I5	Methylmalonyl-CoA epimerase, mitochondrial OS=Mus musculus OX=10090 GN=Mcee PE=1 SV=1	476		0.55	0.93	1.97	1.39	0.55	0.92	0.925	0.632	1.97	0.55		0.55	0.92	0.92	0.55	0.55	0.55	0.37	0.92	0.55		0.24	0.92	0.55	0.24	0.55	0.24	0.395	0.31	0.92	0.24		6.31778	0.0424728	0.813721	1.10021	0.0361065	2.5111	0.586965	1.29403
P14094	Sodium/potassium-transporting ATPase subunit beta-1 OS=Mus musculus OX=10090 GN=Atp1b1 PE=1 SV=1	264		1.04	1.3	0.81	1.29	0.61	0.81	0.925	0.418	1.3	0.61		0.61	0.81	0.81	1.04	0.43	0.81	0.2	1.04	0.43		1.04	0.6	0.81	0.61	0.6	0.61	0.61	0.157	1.04	0.6		3.84157	0.146492
Q3ULJ0	Glycerol-3-phosphate dehydrogenase 1-like protein OS=Mus musculus OX=10090 GN=Gpd1l PE=1 SV=2	318		1.14	0.92	0.91	0.24	0.72	1.14	0.915	0.318	1.14	0.24		0.24	0.38	0.72	0.38	0.54	0.38	0.16	0.72	0.24		0.72	0.54	0.24	0.38	0.38	0.54	0.46	0.16	0.72	0.24		5.04548	0.0802394
Q8BGH2	Sorting and assembly machinery component 50 homolog OS=Mus musculus OX=10090 GN=Samm50 PE=1 SV=1	254		0.91	0.91	0.91	1.07	1.07	0.62	0.91	0.12	1.07	0.62		1.43	1.07	1.64	0.91	1.07	1.07	0.36	1.64	0.91		0.62	0.91	1.07	0.91	0.76	0.62	0.835	0.255	1.07	0.62		6.27706	0.0433465	0.291899	-1.65809	1	0.860606	0.0395648	2.47864
Q9CR98	Protein FAM136A OS=Mus musculus OX=10090 GN=Fam136a PE=1 SV=1	744		1.79	0.67	0.67	1.15	1.16	0.67	0.91	0.487	1.79	0.67		0.29	0.67	0.29		0.67	0.48	0.38	0.67	0.29		0.29	0.29		0.29	0.29	0.29	0.29	0	0.29	0.29		10.4132	0.00548021	0.187352	1.86308	0.00445371	3.17768	0.84625	1.07565
Q9JJU8	SH3 domain-binding glutamic acid-rich-like protein OS=Mus musculus OX=10090 GN=Sh3bgrl PE=1 SV=1	811		0.9	0.9	0.38	0.9	0.38	0.9	0.9	0.39	0.9	0.38		0.9	0.9	0.38	1.61		0.9	0.308	1.61	0.38		0.9	0.38	0.38	0.38			0.38	0.13	0.9	0.38		2.66369	0.26399
Q9CZY3	Ubiquitin-conjugating enzyme E2 variant 1 OS=Mus musculus OX=10090 GN=Ube2v1 PE=1 SV=1	583		0.66	1.14	0.66	1.13	0.66	1.13	0.895	0.47	1.14	0.66		1.13	0.66	1.75	1.75	1.74	1.74	0.62	1.75	0.66		1.75		0.66	0.66	0.66	1.75	0.66	1.09	1.75	0.66		2.14262	0.342559
Q04447	Creatine kinase B-type OS=Mus musculus OX=10090 GN=Ckb PE=1 SV=1	320		1.42	0.8	0.99	1.19	0.63	0.8	0.895	0.34	1.42	0.63		1.94	1.42	1.67	1.19	1.41	1.42	0.26	1.94	1.19		1.67	1.41	1.19	1.42	0.99	1.19	1.3	0.228	1.67	0.99		6.41571	0.0404434	0.0381836	-2.49129	0.335706	-1.5897	0.987828	0.975573
Q9CPV4	Glyoxalase domain-containing protein 4 OS=Mus musculus OX=10090 GN=Glod4 PE=1 SV=1	463		0.65	1.12	1.4	0.45	0.65	1.12	0.885	0.47	1.4	0.45		0.87	1.4	0.87	1.4	1.11	1.11	0.53	1.4	0.87		2.08	0.45	0.87	0.45	1.11	0.46	0.665	0.598	2.08	0.45		1.79742	0.407094
Q9Z2U1	Proteasome subunit alpha type-5 OS=Mus musculus OX=10090 GN=Psma5 PE=1 SV=1	379		0.61	0.88	0.61	1.2	0.88	0.88	0.88	0.202	1.2	0.61		0.88	0.88	1.2	0.88	1.2	0.88	0.32	1.2	0.88		0.88	0.61	1.2	0.88	1.58	1.2	1.04	0.32	1.58	0.61		2.12844	0.344997
Q3THE2	Myosin regulatory light chain 12B OS=Mus musculus OX=10090 GN=Myl12b PE=1 SV=2	540		0.52	1.86	0.52	1.85	0.88	0.88	0.88	0.998	1.86	0.52		1.86	1.32	1.86	1.32	0.52	1.32	0.54	1.86	0.52		1.32	0.88	0.88	0.52	0.88	0.52	0.88	0.27	1.32	0.52		2.66111	0.26433
Q9D6K8	FUN14 domain-containing protein 2 OS=Mus musculus OX=10090 GN=Fundc2 PE=1 SV=1	497		0.65	1.12	0.65	1.11	0.65	1.11	0.88	0.46	1.12	0.65		0.65	1.11	0.65	1.11	0.65	0.65	0.46	1.11	0.65		0.65	0.28	0.65	0.65	0.65	0.65	0.65	0	0.65	0.28		4.75995	0.0925527
Q9WUR2	Enoyl-CoA delta isomerase 2 OS=Mus musculus OX=10090 GN=Eci2 PE=1 SV=2	309		1.17	0.79	0.96	0.96	0.79	0.79	0.875	0.17	1.17	0.79		0.79	0.62	0.97	0.62	0.78	0.78	0.17	0.97	0.62		0.79	0.78	0.47	0.34	0.62	0.79	0.7	0.28	0.79	0.34		6.54933	0.0378295	0.340407	1.58279	0.034974	2.52233	1	0.822157
Q9JLZ3	Methylglutaconyl-CoA hydratase, mitochondrial OS=Mus musculus OX=10090 GN=Auh PE=1 SV=1	498		1.72	0.65	0.87	1.11	0.87	0.87	0.87	0.18	1.72	0.65		0.65	0.46	0.28	0.28	0.87	0.46	0.37	0.87	0.28		1.12	0.28	0.45	0.45	0.28	0.13	0.365	0.17	1.12	0.13		6.65525	0.0358783	0.167686	1.91185	0.044797	2.43402	1	0.408893
Q9Z2Y8	Pyridoxal phosphate homeostasis protein OS=Mus musculus OX=10090 GN=Plpbp PE=1 SV=1	813		1	1.01	0.74	0.74	1	0.52	0.87	0.26	1.01	0.52		0.32	0.32	0.74	0.52	0.74	0.52	0.42	0.74	0.32		0.52	0.52	0.52	0.74	0.52	0.74	0.52	0.165	0.74	0.52		5.77742	0.055648
Q61598	Rab GDP dissociation inhibitor beta OS=Mus musculus OX=10090 GN=Gdi2 PE=1 SV=1	300		1.29	0.79	0.51	0.64	0.94	0.94	0.865	0.262	1.29	0.51		0.78	1.1	0.94	0.94	0.51	0.94	0.16	1.1	0.51		1.1	0.94	0.64	0.78	1.1	0.64	0.86	0.385	1.1	0.64		0.0305344	0.984849
Q8R0P4	Mth938 domain-containing protein OS=Mus musculus OX=10090 GN=Aamdc PE=1 SV=1	803		0.36	0.86	0.86	0.36	0.86	0.86	0.86	0.375	0.86	0.36		0.86	0.86	0.36	0.36	0.36	0.36	0.5	0.86	0.36		0.36	0.36	0.86	0.36	0.86	0.86	0.61	0.5	0.86	0.36		0.762963	0.682849
P97447	Four and a half LIM domains protein 1 OS=Mus musculus OX=10090 GN=Fhl1 PE=1 SV=3	261		0.86	0.86	0.86	0.86	1.11	2.46	0.86	0.188	2.46	0.86		2.46	2.46	2.92	2.46	2.46	2.46	0	2.92	2.46		2.06	2.05	3.43	2.06	2.91	2.92	2.485	0.857	3.43	2.05		8.28946	0.0158477	0.0347529	-2.52456	0.0465194	-2.42033	1	0.216868
Q8CI51	PDZ and LIM domain protein 5 OS=Mus musculus OX=10090 GN=Pdlim5 PE=1 SV=4	158		0.48	0.93	0.92	0.8	0.69	0.93	0.86	0.21	0.93	0.48		0.8	1.06	1.2	0.93	0.92	0.93	0.14	1.2	0.8		1.2	0.8	0.8	1.34	1.05	1.35	1.125	0.443	1.35	0.8		3.97033	0.137358
Q8BKZ9	Pyruvate dehydrogenase protein X component, mitochondrial OS=Mus musculus OX=10090 GN=Pdhx PE=1 SV=1	228		0.72	1.02	0.86	0.86	0.6	1.35	0.86	0.225	1.35	0.6		1.18	0.72	0.86	1.01	0.47	0.86	0.29	1.18	0.47		0.6	0.59	0.86	1.01	0.86	0.72	0.79	0.23	1.01	0.59		0.94481	0.623501
P14211	Calreticulin OS=Mus musculus OX=10090 GN=Calr PE=1 SV=1	298		1.02	1.2	0.84	0.55	0.85	0.85	0.85	0.135	1.2	0.55		0.69	0.85	1.2	1.2	0.84	0.85	0.36	1.2	0.69		1.02	0.69	0.84	1.01	1.62	1.02	1.015	0.138	1.62	0.69		0.304047	0.858968
Q99PR8	Heat shock protein beta-2 OS=Mus musculus OX=10090 GN=Hspb2 PE=1 SV=2	579		0.85	0.85	1.26	0.23	1.26	0.85	0.85	0.308	1.26	0.23		0.85	1.26	1.26	0.5	0.84	0.85	0.42	1.26	0.5		0.85	1.77	0.84	1.78	1.26	1.78	1.515	0.825	1.78	0.84		2.91438	0.232889
P26443	Glutamate dehydrogenase 1, mitochondrial OS=Mus musculus OX=10090 GN=Glud1 PE=1 SV=1	352		1.28	0.86	0.85	0.85	0.73	0.73	0.85	0.097	1.28	0.73			0.99	0.41	0.73	0.85	0.79	0.235	0.99	0.41			0.73	0.85	0.99	0.98	0.73	0.85	0.25	0.99	0.73		0.452552	0.797498
P60867	40S ribosomal protein S20 OS=Mus musculus OX=10090 GN=Rps20 PE=1 SV=1	434		0.85	0.85	0.85	0.36	0.85	0.85	0.85	0	0.85	0.36		0.85	0.36	0.85	0.36		0.605	0.49	0.85	0.36		0.85	0.36	0.36	0.85	0.36	0.36	0.36	0.368	0.85	0.36		2.93651	0.230327
P29699	Alpha-2-HS-glycoprotein OS=Mus musculus OX=10090 GN=Ahsg PE=1 SV=1	283		0.74	1.17	0.39	0.56	1.17	0.94	0.84	0.507	1.17	0.39		0.56	0.94	0.94	0.74	0.94	0.94	0.2	0.94	0.56		0.94	0.94	0.74	0.74	0.74	0.94	0.84	0.2	0.94	0.74		0.00397471	0.998015
Q9CPX8	Cytochrome b-c1 complex subunit 10 OS=Mus musculus OX=10090 GN=Uqcr11 PE=1 SV=1	674		0.84	0.84	0.84	0.84	0.84	0.84	0.84	0	0.84	0.84		0.84	0.84	0.84	0.84	0.84	0.84	0	0.84	0.84		0.84	0.84	0.84	0.84	0.84	0.84	0.84	0	0.84	0.84		0	1
P56380	Bis(5'-nucleosyl)-tetraphosphatase [asymmetrical] OS=Mus musculus OX=10090 GN=Nudt2 PE=1 SV=3	787		0.27	0.62	0.27	1.06	1.06	1.06	0.84	0.702	1.06	0.27		1.06	1.06	0.27	1.06	1.06	1.06	0	1.06	0.27		0.27	0.62	0.62		0.62	0.27	0.62	0.35	0.62	0.27		3.57702	0.167209
P97478	5-demethoxyubiquinone hydroxylase, mitochondrial OS=Mus musculus OX=10090 GN=Coq7 PE=1 SV=3	1125		1	1	0.68	1.37	0.41	0.19	0.84	0.522	1.37	0.19		0.41	0.41	0.68	0.68	1	0.68	0.27	1	0.41		0.68	0.41		0.41	0.41	1	0.41	0.27	1	0.41		0.7472	0.688252
P10605	Cathepsin B OS=Mus musculus OX=10090 GN=Ctsb PE=1 SV=2	519		0.74	0.94	0.39	1.16	0.55	0.94	0.84	0.342	1.16	0.39		0.74	0.94	0.74	0.94	0.94	0.94	0.2	0.94	0.74		0.94	1.16	0.73	0.74	1.41	0.74	0.84	0.365	1.41	0.73		0.490877	0.782361
P29758	Ornithine aminotransferase, mitochondrial OS=Mus musculus OX=10090 GN=Oat PE=1 SV=1	262		0.68	1	0.68	0.83	1.59	0.83	0.83	0.24	1.59	0.68		0.68	0.41	0.41	0.68	1.37	0.68	0.27	1.37	0.41		0.3	0.3	0.41	0.68	0.83	0.54	0.475	0.318	0.83	0.3		5.79958	0.0550349
P18242	Cathepsin D OS=Mus musculus OX=10090 GN=Ctsd PE=1 SV=1	349		0.59	0.75	0.91	0.91	0.45	0.92	0.83	0.28	0.92	0.45		1.1	0.92	0.75	1.1	1.1	1.1	0.18	1.1	0.75		1.1	0.74	1.77	0.92	1.3	1.53	1.2	0.508	1.77	0.74		6.57133	0.0374156	0.24294	-1.74503	0.0391276	-2.48261	1	-0.622045
Q9DC07	LIM zinc-binding domain-containing Nebulette OS=Mus musculus OX=10090 GN=Nebl PE=1 SV=1	391		1.54	0.95	1.54	0.7	0.7	0.7	0.825	0.693	1.54	0.7		0.95	0.31	0.49	0.49	0.49	0.49	0	0.95	0.31		0.7	0.49	0.7	0.49	0.94	0.49	0.595	0.21	0.94	0.49		6.43443	0.0400665	0.0474382	2.41321	0.198412	1.83749	1	-0.661231
Q99LP6	GrpE protein homolog 1, mitochondrial OS=Mus musculus OX=10090 GN=Grpel1 PE=1 SV=1	571		0.98	0.67	1.34	0.41	0.67	0.98	0.825	0.31	1.34	0.41		0.19	1.78	0.98	0.98	1.78	0.98	0.8	1.78	0.19		0.41	0.67	0.41	0.19	0.98	0.67	0.54	0.26	0.98	0.19		3.6988	0.157331
P62852	40S ribosomal protein S25 OS=Mus musculus OX=10090 GN=Rps25 PE=1 SV=1	791		0.82	0.83	0.82	1.46	0.82	0.82	0.82	0.007	1.46	0.82		0.82	0.82	1.46	0.82	0.35	0.82	0	1.46	0.35		0.82	0.82	0.82	0.35	1.46	1.46	0.82	0.48	1.46	0.35		0.479583	0.786792
P68254	14-3-3 protein theta OS=Mus musculus OX=10090 GN=Ywhaq PE=1 SV=1	242		0.82	0.82	0.82		1.11	0.82	0.82	0	1.11	0.82			1.85	1.45		1.45	1.45	0.2	1.85	1.45		0.82	0.82	1.45	1.11		1.11	1.11	0.29	1.45	0.82		7.42679	0.0243945	0.0195401	-2.72075	0.898354	-1.03761	0.205294	1.82216
P01887	Beta-2-microglobulin OS=Mus musculus OX=10090 GN=B2m PE=1 SV=2	908		0.81	0.82		0.81	0.81	0.81	0.81	0	0.82	0.81		0.81	0.81	0.81	0.35	0.35	0.81	0.46	0.81	0.35		1.44	0.35	0.81	0.81	0.35	0.81	0.81	0.345	1.44	0.35		2.29455	0.3175
P68510	14-3-3 protein eta OS=Mus musculus OX=10090 GN=Ywhah PE=1 SV=2	242		0.81	0.81		0.8	0.81	0.81	0.81	0	0.81	0.8		0.81	0.81	1.09		0.8	0.81	0.073	1.09	0.8		0.81	0.56	1.09	1.42	1.42	1.09	1.09	0.457	1.42	0.56		2.77072	0.250234
E9Q557	Desmoplakin OS=Mus musculus OX=10090 GN=Dsp PE=1 SV=1	100		0.82	0.94	0.79	0.98	0.79	0.68	0.805	0.12	0.98	0.68		0.86	0.96	0.82	1.09	0.75	0.86	0.14	1.09	0.75		0.89	1.01	1.06	0.93	1.03	0.98	0.995	0.082	1.06	0.89		4.93153	0.0849439
P26231	Catenin alpha-1 OS=Mus musculus OX=10090 GN=Ctnna1 PE=1 SV=1	240		0.8	1.05	0.8	0.8	0.88	0.73	0.8	0.06	1.05	0.73		0.8	1.13	0.88	1.13	1.86	1.13	0.25	1.86	0.8		0.59	0.88	0.96	0.8	0.8	0.8	0.8	0.06	0.96	0.59		4.81766	0.0899204
Q6IRU2	Tropomyosin alpha-4 chain OS=Mus musculus OX=10090 GN=Tpm4 PE=1 SV=3	458		0.55	0.8	1.08	0.8	0.8	0.55	0.8	0.188	1.08	0.55		1.09	0.34	0.8	0.8	0.34	0.8	0.46	1.09	0.34		0.8	1.08	0.55	0.34	1.41	0.34	0.675	0.617	1.41	0.34		0.19356	0.907756
Q9DAK9	14 kDa phosphohistidine phosphatase OS=Mus musculus OX=10090 GN=Phpt1 PE=1 SV=1	527		0.79	0.79	2.2	0.79	0.79	0.79	0.79	0	2.2	0.79		0.79	0.79	1.4	1.4	0.79	0.79	0.61	1.4	0.79		1.4	0.79	1.39	0.34	0.79	0.34	0.79	0.788	1.4	0.34		1.08772	0.580503
P50136	2-oxoisovalerate dehydrogenase subunit alpha, mitochondrial OS=Mus musculus OX=10090 GN=Bckdha PE=1 SV=1	447		0.79	0.8	0.79	0.65	0.79	0.4	0.79	0.105	0.8	0.4		0.65	0.4	0.4	0.4	0.4	0.4	0	0.65	0.4		0.09	0.52	0.52	0.09	0.4	0.4	0.4	0.322	0.52	0.09		7.88278	0.0194212	0.111928	2.08236	0.0242782	2.64818	1	0.442573
Q91VT4	3-oxoacyl-[acyl-carrier-protein] reductase OS=Mus musculus OX=10090 GN=Cbr4 PE=1 SV=2	747		0.64	1.28	0.93	0.93	0.64	0.39	0.785	0.29	1.28	0.39		0.39	0.64	0.39	0.93	0.93	0.64	0.54	0.93	0.39		0.64	0.18	0.39	0.39	0.18	0.18	0.285	0.21	0.64	0.18		7.33644	0.0255218	1	0.627621	0.026738	2.61539	0.186103	1.86605
Q9QYB1	Chloride intracellular channel protein 4 OS=Mus musculus OX=10090 GN=Clic4 PE=1 SV=3	715		1.76	0.79	0.54	0.78	0.79	0.54	0.785	0.19	1.76	0.54		0.54	0.54	0.54	0.54	0.54	0.54	0	0.54	0.54		0.79	0.34	0.16	0.78	0.54	1.38	0.66	0.398	1.38	0.16		3.20403	0.20149
P28474	Alcohol dehydrogenase class-3 OS=Mus musculus OX=10090 GN=Adh5 PE=1 SV=3	450		0.23	0.69	1.08	0.69	0.87	0.87	0.78	0.18	1.08	0.23		0.52	0.69	0.52	0.37	0.52	0.52	0	0.69	0.37		0.52	0.52	0.52	0.23	0.87	0.69	0.52	0.127	0.87	0.23		3.43742	0.179297
P00920	Carbonic anhydrase 2 OS=Mus musculus OX=10090 GN=Ca2 PE=1 SV=4	346		0.33	0.78	0.33		0.78	1.06	0.78	0.45	1.06	0.33		0.78	0.78	0.33	0.16	0.54	0.54	0.45	0.78	0.16		0.78	0.78	0.78	0.78	0.33	0.78	0.78	0	0.78	0.33		1.67045	0.433776
Q8R164	Valacyclovir hydrolase OS=Mus musculus OX=10090 GN=Bphl PE=1 SV=1	578		0.66	0.89	1.43	0.89	0.46	0.66	0.775	0.23	1.43	0.46		1.14	1.14	1.14	0.66	0.66	1.14	0.48	1.14	0.66		0.66	0.66	0.46	0.46	0.46	1.14	0.56	0.2	1.14	0.46		3.64877	0.161317
Q8K0E8	Fibrinogen beta chain OS=Mus musculus OX=10090 GN=Fgb PE=1 SV=1	294		0.71	0.84	0.58	0.36	0.99	0.99	0.775	0.34	0.99	0.36		0.36	0.16	0.46	0.36	0.16	0.36	0.2	0.46	0.16		0.99	0.16	0.26	0.16	0.7	0.16	0.21	0.43	0.99	0.16		6.09002	0.0475959	0.0841806	2.19644	0.125235	2.03605	1	-0.255142
Q99J99	3-mercaptopyruvate sulfurtransferase OS=Mus musculus OX=10090 GN=Mpst PE=1 SV=4	396		1.42	0.88	0.46	1.13	0.46	0.66	0.77	0.557	1.42	0.46		0.88	0.46	0.66	0.46	0.29	0.46	0.2	0.88	0.29		0.46	0.46	0.46	0.46	0.46	0.29	0.46	0	0.46	0.29		5.49303	0.0641512
Q9DB60	Prostamide/prostaglandin F synthase OS=Mus musculus OX=10090 GN=Prxl2b PE=1 SV=1	733		1.13	0.77	1.13	0.76	0.76	0.76	0.765	0.28	1.13	0.76		0.76	0.76	0.46	0.46	0.76	0.76	0.3	0.76	0.46		0.46	0.76	1.13	0.76	0.76	0.46	0.76	0.225	1.13	0.46		4.69052	0.0958224
P08752	Guanine nucleotide-binding protein G(i) subunit alpha-2 OS=Mus musculus OX=10090 GN=Gnai2 PE=1 SV=5	377		0.36	0.85	0.85	0.67	0.51	0.85	0.76	0.3	0.85	0.36		0.67	1.27	0.85	0.85	0.51	0.85	0.18	1.27	0.51		0.51	0.85	1.05	0.85	0.51	0.85	0.85	0.255	1.05	0.51		0.846972	0.65476
P61971	Nuclear transport factor 2 OS=Mus musculus OX=10090 GN=Nutf2 PE=1 SV=1	800		0.76	1.34	0.76	1.33	0.76	0.76	0.76	0.428	1.34	0.76		0.33	1.33	2.1	1.33	0.76	1.33	0.57	2.1	0.33		0.76	0.33	0.76	0.76	2.09	0.33	0.76	0.322	2.09	0.33		1.58932	0.451735
P08207	Protein S100-A10 OS=Mus musculus OX=10090 GN=S100a10 PE=1 SV=2	608		1.07	0.44	1.97	0.44	1.07	0.44	0.755	0.63	1.97	0.44		1.07	1.07	1.07	1.07	1.06	1.07	0	1.07	1.06		1.97	1.97	1.06	1.97	1.97	1.97	1.97	0	1.97	1.06		6.13189	0.0466097	1	-0.49762	0.0534241	-2.36959	0.234365	-1.76169
Q9JKB1	Ubiquitin carboxyl-terminal hydrolase isozyme L3 OS=Mus musculus OX=10090 GN=Uchl3 PE=1 SV=2	585		0.89	1.22	0.61	0.61	0.89	0.38	0.75	0.28	1.22	0.38		0.61	1.6	0.89	0.89	0.89	0.89	0	1.6	0.61		0.61	1.21	0.37		0.37	1.22	0.61	0.84	1.22	0.37		1.18943	0.55172
P63323	40S ribosomal protein S12 OS=Mus musculus OX=10090 GN=Rps12 PE=1 SV=2	546		0.32	0.75	0.74	0.74	2.05	0.75	0.745	0.01	2.05	0.32		0.75	0.32	0.75	0.75		0.75	0.108	0.75	0.32		0.32	0.32	0.74	0.74	0.74	1.31	0.74	0.315	1.31	0.32		1.2748	0.528665
P62830	60S ribosomal protein L23 OS=Mus musculus OX=10090 GN=Rpl23 PE=1 SV=1	506		0.74	1.3	0.74	1.29	0.74	0.74	0.74	0.413	1.3	0.74		0.74		0.74	0.74	0.74	0.74	0	0.74	0.74		0.74		0.32	0.74	0.74	0.74	0.74	0	0.74	0.32		3.81849	0.148192
P11352	Glutathione peroxidase 1 OS=Mus musculus OX=10090 GN=Gpx1 PE=1 SV=2	765		0.74	0.75	0.74	0.2	0.74	0.74	0.74	0	0.75	0.2		0.2	1.1	0.45	0.74	0.45	0.45	0.29	1.1	0.2		0.74	0.74	1.1	0.74	0.45	0.45	0.74	0.218	1.1	0.45		0.716667	0.69884
P37804	Transgelin OS=Mus musculus OX=10090 GN=Tagln PE=1 SV=3	397		0.74	0.74	0.45	0.74	0.74	0.45	0.74	0.218	0.74	0.45		0.74	0.74	0.2	0.2	0.2	0.2	0.54	0.74	0.2		0.74	0.2	0.45	0.74	0.74	0.74	0.74	0.218	0.74	0.2		2.27525	0.32058
Q9CQC9	GTP-binding protein SAR1b OS=Mus musculus OX=10090 GN=Sar1b PE=1 SV=1	406		0.74	0.75	0.45	0.74	0.74	0.74	0.74	0	0.75	0.45		0.45	0.45	0.74	0.45	0.74	0.45	0.29	0.74	0.45		0.45	0.74	0.45	0.45	0.74	0.45	0.45	0.217	0.74	0.45		3.93374	0.139894
P63024	Vesicle-associated membrane protein 3 OS=Mus musculus OX=10090 GN=Vamp3 PE=1 SV=1	1165			0.43		1.04	1.04	0.43	0.735	0.61	1.04	0.43		1.91	1.04	1.04	1.04	1.91	1.04	0.87	1.91	1.04		1.04	0.43	1.04	1.91	0.43	1.91	1.04	1.11	1.91	0.43		3.15	0.207008
O70325	Phospholipid hydroperoxide glutathione peroxidase OS=Mus musculus OX=10090 GN=Gpx4 PE=1 SV=4	824		0.74	1.09	0.44	0.73	0.74	0.2	0.735	0.228	1.09	0.2		1.09	1.51	1.09	1.09	1.08	1.09	0	1.51	1.08		0.44	0.44	2.01		0.73	0.44	0.44	0.29	2.01	0.44		5.30813	0.0703646
P17665	Cytochrome c oxidase subunit 7C, mitochondrial OS=Mus musculus OX=10090 GN=Cox7c PE=1 SV=1	591		0.73	0.73	0.73	0.73	0.73	0.73	0.73	0	0.73	0.73		0.73	0.73	0.73	0.73	0.73	0.73	0	0.73	0.73		0.73	0.73	0.73	0.73	0.73	0.73	0.73	0	0.73	0.73		0	1
Q62048	Astrocytic phosphoprotein PEA-15 OS=Mus musculus OX=10090 GN=Pea15 PE=1 SV=1	561		0.32	0.73	0.73	1.28	0.73	0.73	0.73	0	1.28	0.32		0.73	1.28	2	0.73	1.28	1.28	0.55	2	0.73		2	1.28	1.28	0.73	0.73	2	1.28	0.953	2	0.73		4.31789	0.115447
P56395	Cytochrome b5 OS=Mus musculus OX=10090 GN=Cyb5a PE=1 SV=2	509		1.26	0.73	0.72	0.72	0.72	1.26	0.725	0.408	1.26	0.72		0.31	0.72	0.72	0.72	0.72	0.72	0	0.72	0.31		1.26	0.72	0.72	0.31	1.26	0.72	0.72	0.405	1.26	0.31		3.13292	0.208783
Q64669	NAD(P)H dehydrogenase [quinone] 1 OS=Mus musculus OX=10090 GN=Nqo1 PE=1 SV=3	348		0.5	0.5	0.72	0.72	0.72	0.72	0.72	0.165	0.72	0.5		0.31	0.72	0.72	0.5	0.5	0.5	0.22	0.72	0.31		0.31	0.5	0.14	0.31	0.5	0.5	0.405	0.19	0.5	0.14		6.95183	0.0309336	1	0.950964	0.0267619	2.61508	0.368916	1.54242
P02301	Histone H3.3C OS=Mus musculus OX=10090 GN=H3-5 PE=3 SV=3	671		1.25	1.26	0.72	0.72	0.72	0.72	0.72	0.397	1.26	0.72		1.25	0.72	0.72	1.25	0.31	0.72	0.53	1.25	0.31		0.72	0.72	0.72	0.72	0.72	0.72	0.72	0	0.72	0.72		1.48238	0.476546
P48758	Carbonyl reductase [NADPH] 1 OS=Mus musculus OX=10090 GN=Cbr1 PE=1 SV=3	445		0.72	1.6	0.97	0.15	0.31	0.72	0.72	0.495	1.6	0.15		0.15	1.26	0.5	0.98	0.97	0.97	0.48	1.26	0.15		1.59	0.5	1.26	0.31	0.5	0.5	0.5	0.57	1.59	0.31		0.0486059	0.97599
Q99020	Heterogeneous nuclear ribonucleoprotein A/B OS=Mus musculus OX=10090 GN=Hnrnpab PE=1 SV=1	452		1.26	0.72	0.31	0.72	0.5	0.97	0.72	0.353	1.26	0.31		0.97	0.72	1.26	0.97	0.97	0.97	0	1.26	0.72		1.26	1.58	0.97	0.5	0.72	0.97	0.97	0.405	1.58	0.5		2.11523	0.347283
O88844	Isocitrate dehydrogenase [NADP] cytoplasmic OS=Mus musculus OX=10090 GN=Idh1 PE=1 SV=2	650		0.57	1.05	0.87	1.05	0.57	0.31	0.72	0.435	1.05	0.31		0.71	1.05	0.57	0.71	1.05	0.71	0.34	1.05	0.57		0.71	0.71	0.56	0.57	0.71	0.57	0.64	0.14	0.71	0.56		2.02054	0.364121
P51885	Lumican OS=Mus musculus OX=10090 GN=Lum PE=1 SV=2	412		0.72	0.55	0.72	1.14	0.92	0.72	0.72	0.15	1.14	0.55		0.92	0.92	0.72	0.72	0.72	0.72	0.2	0.92	0.72		0.72	1.14	1.14	1.67	0.72	1.39	1.14	0.502	1.67	0.72		3.73444	0.154553
Q9QY76	Vesicle-associated membrane protein-associated protein B OS=Mus musculus OX=10090 GN=Vapb PE=1 SV=3	539		0.36	0.86	0.85	0.59	0.85	0.59	0.72	0.26	0.86	0.36		0.85	0.59	0.59	0.85	1.16	0.85	0.26	1.16	0.59		0.59	0.36	0.59	0.85	0.59	0.85	0.59	0.195	0.85	0.36		1.38269	0.500902
Q9CQ60	6-phosphogluconolactonase OS=Mus musculus OX=10090 GN=Pgls PE=1 SV=1	525		0.36	0.85	1.15	0.16	1.15	0.58	0.715	0.66	1.15	0.16		0.58	0.58	0.58	0.58	0.58	0.58	0	0.58	0.58		0.84	0.84	0.36	0.36	0.84	0.84	0.84	0.36	0.84	0.36		0.708442	0.70172
Q9DCV4	Regulator of microtubule dynamics protein 1 OS=Mus musculus OX=10090 GN=Rmdn1 PE=1 SV=2	634		1.3	1.05	0.81	0.13	0.61	0.61	0.71	0.38	1.3	0.13		0.61	1.04	0.81	0.61	0.43	0.61	0.2	1.04	0.43		0.43	0.27	0.43	0.43	0.13		0.43	0.16	0.43	0.13		6.15805	0.046004	1	0.164558	0.0677693	2.2803	0.128395	2.02567
Q8BZF8	Phosphoglucomutase-like protein 5 OS=Mus musculus OX=10090 GN=Pgm5 PE=1 SV=2	172		0.71	0.72	0.71	0.71	0.5	0.71	0.71	0	0.72	0.5		0.71	1.1	0.83	1.4	1.4	1.1	0.57	1.4	0.71		0.83	1.1	1.4	1.24	1.4	1.1	1.17	0.26	1.4	0.83		9.75536	0.00761467	0.0632398	-2.30655	0.00950638	-2.95087	1	-0.506995
Q8R1S0	Ubiquinone biosynthesis monooxygenase COQ6, mitochondrial OS=Mus musculus OX=10090 GN=Coq6 PE=1 SV=3	366		0.51	0.78	0.92	0.63	1.09	0.51	0.705	0.345	1.09	0.51		0.51	0.18	0.39	0.51	0.5	0.5	0.12	0.51	0.18		0.28	0.18	0.18	0.39	0.39	0.18	0.23	0.183	0.39	0.18		11.663	0.00293373	0.15444	1.94746	0.00206251	3.39451	0.592106	1.28908
P53994	Ras-related protein Rab-2A OS=Mus musculus OX=10090 GN=Rab2a PE=1 SV=1	512		0.7	1.88	0.69	0.69	0.7	0.7	0.7	0.008	1.88	0.69		1.41	0.42	2.43	1.02	1.87	1.41	0.85	2.43	0.42		1.02	1.41	0.42	1.41	1.02	1.02	1.02	0.292	1.41	0.42		2.13199	0.344384
P47757	F-actin-capping protein subunit beta OS=Mus musculus OX=10090 GN=Capzb PE=1 SV=3	721		0.94	0.7	0.94	0.7	0.49	0.7	0.7	0.18	0.94	0.49		0.3	0.94	0.14	0.7	1.22	0.7	0.64	1.22	0.14		0.3	1.22	0.7	0.49	0.3	0.49	0.49	0.3	1.22	0.3		1.29791	0.522591
P24369	Peptidyl-prolyl cis-trans isomerase B OS=Mus musculus OX=10090 GN=Ppib PE=1 SV=2	433		0.19	1.03	0.69	1.41	0.7	0.7	0.7	0.255	1.41	0.19		1.02	1.88	1.41	3.09	1.02	1.41	0.86	3.09	1.02		1.88	1.02	1.87	1.02	1.02	1.02	1.02	0.638	1.88	1.02		4.93916	0.0846204
P01027	Complement C3 OS=Mus musculus OX=10090 GN=C3 PE=1 SV=3	171		0.64	0.76	0.34	0.31	0.88	0.93	0.7	0.435	0.93	0.31		0.76	0.68	0.4	0.76	0.47	0.68	0.29	0.76	0.4		0.8	0.76	0.84	0.23	0.68	0.8	0.78	0.1	0.84	0.23		0.774461	0.678935
Q9QUH0	Glutaredoxin-1 OS=Mus musculus OX=10090 GN=Glrx PE=1 SV=3	1018		1.78	0.98	0.4	0.4	0.97	0.41	0.69	0.575	1.78	0.4				0.41	0.41	0.4	0.41	0.005	0.41	0.4			0.4	0.4	0.41	0.97	0.41	0.41	0.01	0.97	0.4		1.04618	0.592688
O70400	PDZ and LIM domain protein 1 OS=Mus musculus OX=10090 GN=Pdlim1 PE=1 SV=4	544		0.59	0.79	1.25	0.59	0.59	0.79	0.69	0.2	1.25	0.59		0.59	1.01	1.54	1.01	1.25	1.01	0.24	1.54	0.59		1.01	2.19	1.01	0.79	1.01	1.54	1.01	0.397	2.19	0.79		4.79966	0.0907335
P07309	Transthyretin OS=Mus musculus OX=10090 GN=Ttr PE=1 SV=1	487		0.69	0.3		0.3	1.19	1.19	0.69	0.89	1.19	0.3		0.69	0.3	0.69	0.3		0.495	0.39	0.69	0.3			1.19	2.69	0.3	1.84	0.69	1.19	1.15	2.69	0.3		2.79454	0.247271
Q9R0P3	S-formylglutathione hydrolase OS=Mus musculus OX=10090 GN=Esd PE=1 SV=1	400		0.69	0.49	0.93	0.69	0.69	0.69	0.69	0	0.93	0.49		1.21	0.93	0.69	1.21	0.69	0.93	0.52	1.21	0.69		0.93	1.2	0.93	0.69	1.51	0.93	0.93	0.202	1.51	0.69		5.54118	0.062625
Q9CZM2	60S ribosomal protein L15 OS=Mus musculus OX=10090 GN=Rpl15 PE=1 SV=4	610		1	0.68	0.68	0.68	0.68	0.68	0.68	0	1	0.68		1	0.68	0.41	0.68	0.19	0.68	0.27	1	0.19		0.68	0.41	0.68	1	0.41	0.41	0.545	0.27	1	0.41		1.75601	0.415611
O70251	Elongation factor 1-beta OS=Mus musculus OX=10090 GN=Eef1b PE=1 SV=5	289		0.4	0.4	0.18	0.96	0.96	0.96	0.68	0.56	0.96	0.18		0.4	0.4	0.18	0.4	0.4	0.4	0	0.4	0.18		0.66	0.18	0.4	0.4	0.18	0.4	0.4	0.165	0.66	0.18		2.54115	0.28067
Q9CZX8	40S ribosomal protein S19 OS=Mus musculus OX=10090 GN=Rps19 PE=1 SV=3	657			0.68		1.17	0.67	0.67	0.675	0.132	1.17	0.67		0.67		1.17	0.67	0.29	0.67	0.22	1.17	0.29		0.29	0.67	0.29	0.29		0.29	0.29	0	0.67	0.29		6.02786	0.0490982	1	0.770991	0.0509187	2.38729	0.346048	1.5746
P62242	40S ribosomal protein S8 OS=Mus musculus OX=10090 GN=Rps8 PE=1 SV=2	822		0.67	0.67	0.67	0.98	0.67	0.67	0.67	0	0.98	0.67		0.67	0.41	0.41	0.99	0.41	0.41	0.26	0.99	0.41		0.41	0.67	0.41	0.67	0.41	0.99	0.54	0.26	0.99	0.41		2.18966	0.334597
P46638	Ras-related protein Rab-11B OS=Mus musculus OX=10090 GN=Rab11b PE=1 SV=3	600		0.4	0.67	0.97	0.66	0.66	0.66	0.66	0.007	0.97	0.4		0.19	0.4	0.66	0.19	0.97	0.4	0.47	0.97	0.19		0.4	0.4	0.97	0.97	0.4	0.4	0.4	0.428	0.97	0.4		1.86351	0.393862
Q80Y14	Glutaredoxin-related protein 5, mitochondrial OS=Mus musculus OX=10090 GN=Glrx5 PE=1 SV=2	496		0.66	0.66	0.66	0.29	1.13	0.66	0.66	0	1.13	0.29		0.66	0.66	0.66	0.29	0.66	0.66	0	0.66	0.29		0.66	0.66	0.66	0.66	0.66	0.66	0.66	0	0.66	0.66		0.763704	0.682596
P62264	40S ribosomal protein S14 OS=Mus musculus OX=10090 GN=Rps14 PE=1 SV=3	624		0.29	0.66	0.66	0.66	1.13	0.66	0.66	0	1.13	0.29		0.29	0.66	0.66	1.13	0.29	0.66	0.37	1.13	0.29		0.29	0.66	0.29		1.13	0.66	0.66	0.37	1.13	0.29		0.34965	0.839604
P83940	Elongin-C OS=Mus musculus OX=10090 GN=Eloc PE=1 SV=1	545		0.92	0.39	0.38	0.38	0.92	1.66	0.655	0.538	1.66	0.38		0.92	0.39	0.92	0.39	0.38	0.39	0.53	0.92	0.38		1.66	0.38	0.38	0.38		0.39	0.38	0.01	1.66	0.38		0.902244	0.636913
Q60864	Stress-induced-phosphoprotein 1 OS=Mus musculus OX=10090 GN=Stip1 PE=1 SV=1	367		0.71	0.4	0.4	0.6	0.83	0.83	0.655	0.35	0.83	0.4		0.22	0.22	0.22	0.31	0.31	0.22	0.09	0.31	0.22		0.49	0.4	0.31	0.4	0.49	0.6	0.445	0.09	0.6	0.31		10.933	0.004226	0.00317427	3.27461	0.740193	1.15833	0.0899782	-2.17019
Q9JK42	[Pyruvate dehydrogenase (acetyl-transferring)] kinase isozyme 2, mitochondrial OS=Mus musculus OX=10090 GN=Pdk2 PE=1 SV=2	301		0.89	0.73	0.73	0.58	0.58	0.44	0.655	0.15	0.89	0.44		0.73	0.89	0.58	0.58	1.07	0.73	0.31	1.07	0.58		0.89	0.73	0.58	0.58	0.58	0.58	0.58	0.113	0.89	0.58		1.148	0.563267
Q99L47	Hsc70-interacting protein OS=Mus musculus OX=10090 GN=St13 PE=1 SV=1	351		0.65	0.66	1.02	0.5	0.83	0.35	0.655	0.25	1.02	0.35		0.5	0.83	0.83	1.02	1.02	0.83	0.19	1.02	0.5		1.02	0.83	0.65	0.65	0.22	0.65	0.65	0.135	1.02	0.22		1.80552	0.405449
Q02053	Ubiquitin-like modifier-activating enzyme 1 OS=Mus musculus OX=10090 GN=Uba1 PE=1 SV=1	174		0.65	0.59	0.53	0.65	0.77	0.65	0.65	0.045	0.77	0.53		0.83	0.77	0.77	0.71	0.53	0.77	0.06	0.83	0.53		0.97	0.9	0.77	0.9	0.97	0.77	0.9	0.15	0.97	0.77		9.45636	0.00884256	0.781461	-1.12524	0.00681637	-3.05215	0.22285	-1.78487
Q9CQN1	Heat shock protein 75 kDa, mitochondrial OS=Mus musculus OX=10090 GN=Trap1 PE=1 SV=1	62		0.61	0.45	0.69	0.6	0.78	0.78	0.65	0.155	0.78	0.45		0.61	0.45	0.37	0.69	0.52	0.52	0.16	0.69	0.37		0.69	0.3	0.52	0.37	0.52	0.23	0.445	0.202	0.69	0.23		4.73466	0.0937307
P62141	Serine/threonine-protein phosphatase PP1-beta catalytic subunit OS=Mus musculus OX=10090 GN=Ppp1cb PE=1 SV=3	518		0.25	0.56	1.42	1.17	0.74	0.56	0.65	0.502	1.42	0.25		0.74	0.56	0.74	0.25	0.39	0.56	0.35	0.74	0.25		0.39	0.74	0.56	0.74	0.56	0.12	0.56	0.263	0.74	0.12		1.18312	0.553464
P13707	Glycerol-3-phosphate dehydrogenase [NAD(+)], cytoplasmic OS=Mus musculus OX=10090 GN=Gpd1 PE=1 SV=3	318		0.55	0.56	0.55	0.73	1.42	0.74	0.645	0.185	1.42	0.55		0.74	0.39	0.94	0.55	0.55	0.55	0.19	0.94	0.39		0.55	0.73	0.25	0.55	0.94	0.39	0.55	0.255	0.94	0.25		1.58936	0.451726
O88587	Catechol O-methyltransferase OS=Mus musculus OX=10090 GN=Comt PE=1 SV=2	660		1.03	0.53	1.02	0.76	0.53	0.53	0.645	0.425	1.03	0.53		0.53	0.76	0.76	1.03	0.76	0.76	0	1.03	0.53		0.53	0.33	0.76	0.53	0.53	0.33	0.53	0.15	0.76	0.33		5.17398	0.075246
O35683	NADH dehydrogenase [ubiquinone] 1 alpha subcomplex subunit 1 OS=Mus musculus OX=10090 GN=Ndufa1 PE=1 SV=1	986		0.64	0.64	0.64	0.64	0.64	0.64	0.64	0	0.64	0.64		0.64	0.64	0.64	0.64	0.64	0.64	0	0.64	0.64		0.64	0.64			0.64		0.64	0	0.64	0.64		0	1
P24270	Catalase OS=Mus musculus OX=10090 GN=Cat PE=1 SV=4	419		0.88	0.33	0.64	0.75	0.53	0.64	0.64	0.165	0.88	0.33		0.88	1.68	1.87	1.33	0.88	1.33	0.8	1.87	0.88		0.76	1.32	1.17	1.33	1.02	1.5	1.245	0.27	1.5	0.76		9.94733	0.00691776	0.0133326	-2.84478	0.0320123	-2.5533	1	0.410305
Q9JJI8	60S ribosomal protein L38 OS=Mus musculus OX=10090 GN=Rpl38 PE=1 SV=3	685		1.68	0.64	0.64	0.64	0.64	1.68	0.64	0.78	1.68	0.64		1.68	0.64	0.64	0.64	0.64	0.64	0	1.68	0.64		0.64	1.68	0.64	0.64	1.68	1.68	1.16	1.04	1.68	0.64		1.02626	0.598618
P42932	T-complex protein 1 subunit theta OS=Mus musculus OX=10090 GN=Cct8 PE=1 SV=3	345		0.64	0.64	0.32	0.88	0.42	0.88	0.64	0.345	0.88	0.32		0.88	0.88	1.17	1.17	0.88	0.88	0.29	1.17	0.88		0.76	0.52	0.42	0.64	0.75	0.64	0.64	0.172	0.76	0.42		8.48503	0.0143714	0.0439217	-2.44115	1	0.233285	0.0231943	2.66358
O35857	Mitochondrial import inner membrane translocase subunit TIM44 OS=Mus musculus OX=10090 GN=Timm44 PE=1 SV=2	327		0.93	0.28	0.64	0.64	0.64	0.78	0.64	0.105	0.93	0.28		0.93	0.64	0.51	0.64	0.51	0.64	0.13	0.93	0.51		0.28	0.18	0.28	0.18	0.28	0.39	0.28	0.075	0.39	0.18		9.82035	0.0073712	1	0.166928	0.0139477	2.83038	0.0340498	2.53174
P97351	40S ribosomal protein S3a OS=Mus musculus OX=10090 GN=Rps3a PE=1 SV=3	605		0.52	1.01	1.31	0.32	0.75	0.52	0.635	0.425	1.31	0.32		0.75	0.52	0.75	0.15	0.32	0.52	0.43	0.75	0.15		0.75	0.52	1.01	0.75	0.75	0.32	0.75	0.172	1.01	0.32		1.56623	0.45698
P18572	Basigin OS=Mus musculus OX=10090 GN=Bsg PE=1 SV=2	315		0.34	0.64	0.34	0.63	0.64	0.64	0.635	0.227	0.64	0.34		0.8	0.8	0.48	0.48	0.63	0.63	0.32	0.8	0.48		0.64	0.48	0.63	0.34	0.48	0.48	0.48	0.113	0.64	0.34		1.58215	0.453356
P46412	Glutathione peroxidase 3 OS=Mus musculus OX=10090 GN=Gpx3 PE=1 SV=2	534		0.39	0.93	0.63	0.63	0.64	1.27	0.635	0.228	1.27	0.39		0.64	0.64	0.93	0.93	0.18	0.64	0.29	0.93	0.18		0.93	0.93	0.39	0.93	0.63	0.39	0.78	0.48	0.93	0.39		0.025661	0.987251
Q9DCN2	NADH-cytochrome b5 reductase 3 OS=Mus musculus OX=10090 GN=Cyb5r3 PE=1 SV=3	717		0.28	0.63	0.63	1.08	0.63	0.28	0.63	0.262	1.08	0.28		1.36	1.09	1.67	2.01	1.36	1.36	0.31	2.01	1.09		1.36	3.34	3.34	1.67	1.66	2.41	2.04	1.445	3.34	1.36		12.2034	0.00223906	0.0754716	-2.23898	0.00184746	-3.42455	0.914393	-1.0262
P60603	Reactive oxygen species modulator 1 OS=Mus musculus OX=10090 GN=Romo1 PE=2 SV=1	680		0.62	0.62	0.62	0.62	0.62		0.62	0	0.62	0.62			0.62	0.62		0.62	0.62	0	0.62	0.62		0.62	0.62	0.62		0.62	0.62	0.62	0	0.62	0.62		0	1
Q8K2C6	NAD-dependent protein deacylase sirtuin-5, mitochondrial OS=Mus musculus OX=10090 GN=Sirt5 PE=1 SV=1	564		0.62	0.62	0.62	0.62	0.83	0.44	0.62	0	0.83	0.44		0.44	0.27	0.44	0.62	0.27	0.44	0.17	0.62	0.27		0.62	0.83	0.62	0.62	0.62	0.27	0.62	0	0.83	0.27		5.31393	0.070161
P97443	Histone-lysine N-methyltransferase Smyd1 OS=Mus musculus OX=10090 GN=Smyd1 PE=1 SV=3	303		0.45	0.81	0.67	1.09	0.56	0.56	0.615	0.215	1.09	0.45		0.94	0.67	0.45	0.56	0.34	0.56	0.22	0.94	0.34		0.16	0.55	0.25	0.44	0.8	0.67	0.495	0.342	0.8	0.16		2.50178	0.28625
P08113	Endoplasmin OS=Mus musculus OX=10090 GN=Hsp90b1 PE=1 SV=2	62		0.58	0.66	0.38	0.73	0.58	0.65	0.615	0.078	0.73	0.38		0.81	0.58	0.81	0.73	0.65	0.73	0.16	0.81	0.58		0.9	0.89	0.98	0.81	1.08	0.81	0.895	0.13	1.08	0.81		11.1133	0.00386163	0.812737	-1.10096	0.00299606	-3.2909	0.125015	-2.03678
P51410	60S ribosomal protein L9 OS=Mus musculus OX=10090 GN=Rpl9 PE=1 SV=2	653		0.77	0.21	0.77	0.46	0.77	0.46	0.615	0.31	0.77	0.21		0.46	0.21	0.77	0.21	0.46	0.46	0.25	0.77	0.21		0.21	0.46	0.46	0.77	1.58	0.46	0.46	0.232	1.58	0.21		1.27489	0.528642
Q9D3D9	ATP synthase subunit delta, mitochondrial OS=Mus musculus OX=10090 GN=Atp5f1d PE=1 SV=1	245		0.61	0.61	0.61	0.61	0.61	0.61	0.61	0	0.61	0.61		0.61	0.61	0.61	0.61	0.61	0.61	0	0.61	0.61		0.61	0.61	0.61	0.61	0.61	0.61	0.61	0	0.61	0.61		0	1
Q8CGK3	Lon protease homolog, mitochondrial OS=Mus musculus OX=10090 GN=Lonp1 PE=1 SV=2	275		0.49	0.62	0.75	0.55	0.61	0.61	0.61	0.052	0.75	0.49		1.05	1.4	0.97	0.89	0.97	0.97	0.08	1.4	0.89		1.05	1.31	1.13	1.31	1.05	0.97	1.09	0.215	1.31	0.97		11.6605	0.00293728	0.0489011	-2.40212	0.00312943	-3.27862	1	-0.723926
Q9JHW2	Omega-amidase NIT2 OS=Mus musculus OX=10090 GN=Nit2 PE=1 SV=1	504		0.5	0.31	1.26	0.72	0.31	0.72	0.61	0.362	1.26	0.31		0.5	0.98	0.72	0.5	0.97	0.72	0.47	0.98	0.5		1.26	0.97	0.31	0.72	0.72	0.5	0.72	0.353	1.26	0.31		0.687521	0.709099
Q3V132	ADP/ATP translocase 4 OS=Mus musculus OX=10090 GN=Slc25a31 PE=1 SV=1	17		0.61	0.61	0.6	0.6	0.81	0.61	0.61	0.007	0.81	0.6		0.61	0.61	0.61	0.61	0.43	0.61	0	0.61	0.43		0.61	0.43	1.03	1.03	0.81	0.81	0.81	0.315	1.03	0.43		3.33646	0.188581
P62270	40S ribosomal protein S18 OS=Mus musculus OX=10090 GN=Rps18 PE=1 SV=3	859		0.26	0.6	0.6	1.55	1.02	0.6	0.6	0.315	1.55	0.26		0.26	0.26	1.02	0.6	0.6	0.6	0.34	1.02	0.26		0.26	0.26	0.26	0.6	0.26	0.26	0.26	0	0.6	0.26		5.46935	0.0649151
Q9DBP5	UMP-CMP kinase OS=Mus musculus OX=10090 GN=Cmpk1 PE=1 SV=1	833		0.75	0.45	0.75	0.45	0.75	0.45	0.6	0.3	0.75	0.45		0.45	0.2	0.75	0.2	0.45	0.45	0.25	0.75	0.2		0.75	0.45	0.45	0.45	0.2	0.75	0.45	0.225	0.75	0.2		2.33151	0.311688
Q91Z53	Glyoxylate reductase/hydroxypyruvate reductase OS=Mus musculus OX=10090 GN=Grhpr PE=1 SV=1	795		0.6	1.03	0.42	0.6	0.6	0.27	0.6	0.135	1.03	0.27		0.27	0.8	1.03	0.6	1.02	0.8	0.42	1.03	0.27		0.6	0.6	0.42	0.6	0.42	0.8	0.6	0.135	0.8	0.42		1.32838	0.514691
P68037	Ubiquitin-conjugating enzyme E2 L3 OS=Mus musculus OX=10090 GN=Ube2l3 PE=1 SV=1	667		0.26	0.59	0.26	0.59	0.59	0.59	0.59	0.247	0.59	0.26		0.26	0.59	0.59	0.26	0.59	0.59	0.33	0.59	0.26		0.26	0.59	0.26	0.26	0.26	0.59	0.26	0.247	0.59	0.26		1.39259	0.498428
Q68FD5	Clathrin heavy chain 1 OS=Mus musculus OX=10090 GN=Cltc PE=1 SV=3	180		0.55	0.59	0.52	0.59	0.66	0.59	0.59	0.03	0.66	0.52		0.66	0.85	0.89	0.81	0.77	0.81	0.08	0.89	0.66		0.77	0.97	0.59	0.66	0.59	0.55	0.625	0.153	0.97	0.55		7.51899	0.0232955	0.0183156	-2.74208	0.5734	-1.30723	0.404212	1.49568
P10518	Delta-aminolevulinic acid dehydratase OS=Mus musculus OX=10090 GN=Alad PE=1 SV=1	602		0.59	0.78	0.41	0.59	0.41	0.59	0.59	0.135	0.78	0.41		0.26	0.26	0.59	0.41	0.59	0.41	0.33	0.59	0.26		0.26	0.41	0.59		0.12	0.26	0.26	0.15	0.59	0.12		4.5548	0.10255
P32020	Sterol carrier protein 2 OS=Mus musculus OX=10090 GN=Scp2 PE=1 SV=3	421		0.24	0.64	0.42	0.76	0.76	0.53	0.585	0.282	0.76	0.24		0.53	0.64	0.76	0.64	0.76	0.64	0.12	0.76	0.53		0.64	0.53	0.64	0.42	0.53	0.76	0.585	0.11	0.76	0.42		1.30754	0.520082
P85094	Isochorismatase domain-containing protein 2A OS=Mus musculus OX=10090 GN=Isoc2a PE=1 SV=1	475		0.44	0.74	0.73	0.44	0.74	0.44	0.585	0.298	0.74	0.44		0.74	0.44	0.2	0.44	0.73	0.44	0.29	0.74	0.2			0.2		0.2	0.2		0.2	0	0.2	0.2		6.33234	0.0421648	1	0.650577	0.0380668	2.49238	0.18287	1.87381
Q8K4G5	Actin-binding LIM protein 1 OS=Mus musculus OX=10090 GN=Ablim1 PE=1 SV=1	259		0.6	0.61	0.41	0.54	0.54	0.6	0.57	0.06	0.61	0.41		0.47	0.47	0.29	0.41	0.35	0.41	0.12	0.47	0.29		0.29	0.41	0.41	0.19	0.47	0.29	0.35	0.12	0.47	0.19		8.84925	0.0119787	0.115501	2.06949	0.0125081	2.86506	1	0.662236
Q9DBG5	Perilipin-3 OS=Mus musculus OX=10090 GN=Plin3 PE=1 SV=1	388		1.04	0.43	0.31	0.31	0.86	0.71	0.57	0.483	1.04	0.31		0.56	0.43	0.56	0.43	0.43	0.43	0.13	0.56	0.43		0.56	0.31	0.56	0.56	0.43	0.71	0.56	0.098	0.71	0.31		0.307825	0.857347
P17183	Gamma-enolase OS=Mus musculus OX=10090 GN=Eno2 PE=1 SV=2	22		0.43		0.56	0.56		0.56	0.56	0.032	0.56	0.43		0.56	0.43	0.43		0.56	0.495	0.13	0.56	0.43		0.56		0.7	0.56	0.56	0.56	0.56	0	0.7	0.56		3.7	0.157237
P62071	Ras-related protein R-Ras2 OS=Mus musculus OX=10090 GN=Rras2 PE=1 SV=1	666		0.7	1.03	0.42	0.7	0.42	0.42	0.56	0.28	1.03	0.42		0.7	0.7	0.19	0.42	0.42	0.42	0.28	0.7	0.19		0.7	1.03	0.42	0.7	0.42	0.7	0.7	0.21	1.03	0.42		1.47558	0.478169
P47754	F-actin-capping protein subunit alpha-2 OS=Mus musculus OX=10090 GN=Capza2 PE=1 SV=3	402		0.46	0.66	0.46	0.66	0.46	0.66	0.56	0.2	0.66	0.46		1.43	0.46	0.46	1.14	0.66	0.66	0.68	1.43	0.46		0.66	0.46	0.46	0.29	0.46	0.29	0.46	0.128	0.66	0.29		4.48345	0.106275
Q9WV55	Vesicle-associated membrane protein-associated protein A OS=Mus musculus OX=10090 GN=Vapa PE=1 SV=2	539		0.57	0.57	0.56	0.56	0.35	0.35	0.56	0.165	0.57	0.35		0.57	0.35	0.57	1.11	0.82	0.57	0.25	1.11	0.35			0.82	0.56	0.57	0.56	0.57	0.57	0.01	0.82	0.56		3.09048	0.213261
P63325	40S ribosomal protein S10 OS=Mus musculus OX=10090 GN=Rps10 PE=1 SV=1	709			0.56	0.25	2.01	0.56	0.56	0.56	0	2.01	0.25		0.56	0.94	1.42	2.02	0.94	0.94	0.48	2.02	0.56		0.94	0.94	0.55	0.25	0.94	0.94	0.94	0.292	0.94	0.25		2.86869	0.238271
Q9DCM0	Persulfide dioxygenase ETHE1, mitochondrial OS=Mus musculus OX=10090 GN=Ethe1 PE=1 SV=2	559		0.35	0.56	0.56	0.35	0.56	0.56	0.56	0.158	0.56	0.35		1.1	0.35	0.56	0.81	0.56	0.56	0.25	1.1	0.35		0.35	0.81	0.56	0.35	0.56	0.35	0.455	0.21	0.81	0.35		1.89119	0.388449
P60335	Poly(rC)-binding protein 1 OS=Mus musculus OX=10090 GN=Pcbp1 PE=1 SV=1	393		0.74	0.4	0.56		0.56	0.74	0.56	0.18	0.74	0.4		0.74	0.95	0.56	0.74	0.56	0.74	0.18	0.95	0.56		0.56	0.56	0.94	0.25	0.56	0.39	0.56	0.128	0.94	0.25		2.70195	0.258987
Q9CQR2	40S ribosomal protein S21 OS=Mus musculus OX=10090 GN=Rps21 PE=1 SV=1	1215				1.42	0.56		0.56	0.56	0.43	1.42	0.56				2.77	1.42	0.56	1.42	1.105	2.77	0.56		0.56	1.42	2.76	0.56			0.99	1.195	2.76	0.56		1.04255	0.593762
Q8VHX6	Filamin-C OS=Mus musculus OX=10090 GN=Flnc PE=1 SV=3	110		0.52	0.5	0.52	0.59	0.68	0.64	0.555	0.107	0.68	0.5		0.84	0.92	1.09	0.84	0.78	0.84	0.08	1.09	0.78		0.81	0.94	0.86	0.86	0.94	0.86	0.86	0.06	0.94	0.81		11.2257	0.00365063	0.0283996	-2.59473	0.00579972	-3.1003	1	-0.361291
Q922R8	Protein disulfide-isomerase A6 OS=Mus musculus OX=10090 GN=Pdia6 PE=1 SV=3	387		0.55	0.42	0.68	0.84	0.42	0.55	0.55	0.195	0.84	0.42		0.42	0.42	0.42	0.55	0.3	0.42	0	0.55	0.3		0.42	0.68	0.42	0.54	0.42	0.55	0.48	0.128	0.68	0.42		3.55432	0.169118
Q61990	Poly(rC)-binding protein 2 OS=Mus musculus OX=10090 GN=Pcbp2 PE=1 SV=1	393		0.55	0.39	0.92	0.92	0.39	0.55	0.55	0.397	0.92	0.39		0.55	0.72	0.72	0.92		0.72	0.093	0.92	0.55		0.72			0.39	0.39	0.55	0.47	0.202	0.72	0.39		2.4838	0.288835
Q9CQ91	NADH dehydrogenase [ubiquinone] 1 alpha subcomplex subunit 3 OS=Mus musculus OX=10090 GN=Ndufa3 PE=1 SV=1	1171		0.55	0.55	0.55	0.55		0.55	0.55	0	0.55	0.55		1.4	0.55	0.55	1.4	1.4	1.4	0.85	1.4	0.55		0.55	0.55	0.55	0.55		0.55	0.55	0	0.55	0.55		7	0.0301974	0.0658403	-2.29129	1	0	0.0658403	2.29129
Q91VM9	Inorganic pyrophosphatase 2, mitochondrial OS=Mus musculus OX=10090 GN=Ppa2 PE=1 SV=1	383		0.55	0.73	0.39	0.55	0.55	0.55	0.55	0	0.73	0.39		0.55	0.73	0.93	1.15	1.15	0.93	0.42	1.15	0.55		0.93	0.55	0.92	0.39	0.24	0.55	0.55	0.397	0.93	0.24		5.32063	0.069926
Q8K1M6	Dynamin-1-like protein OS=Mus musculus OX=10090 GN=Dnm1l PE=1 SV=2	354		0.66	0.17	0.5	0.43	0.66	0.58	0.54	0.192	0.66	0.17		0.36	0.43	0.58	0.29	0.23	0.36	0.14	0.58	0.23		0.43	0.5	0.36	0.36	0.43	0.29	0.395	0.07	0.5	0.29		2.87084	0.238015
O70373	Xin actin-binding repeat-containing protein 1 OS=Mus musculus OX=10090 GN=Xirp1 PE=1 SV=2	197		0.31	0.27	0.51	0.56	0.73	0.73	0.535	0.328	0.73	0.27		1.05	0.98	1.05	0.98	0.79	0.98	0.07	1.05	0.79		0.91	1.51	0.91	1.27	1.19	0.79	1.05	0.34	1.51	0.79		11.1582	0.00377589	0.0260457	-2.62433	0.00646912	-3.0678	1	-0.300705
Q5FW52	Muscular LMNA-interacting protein OS=Mus musculus OX=10090 GN=Mlip PE=1 SV=1	483		0.33	0.77	0.15	0.53	0.53	1.04	0.53	0.33	1.04	0.15		0.53	0.77	0.53	0.53	0.76	0.53	0.23	0.77	0.53		0.53	0.33	0.33	0.33		0.15	0.33	0	0.53	0.15		4.95853	0.0838048
O35737	Heterogeneous nuclear ribonucleoprotein H OS=Mus musculus OX=10090 GN=Hnrnph1 PE=1 SV=3	437		0.53	0.53	0.53		0.53	0.53	0.53	0	0.53	0.53		0.41	0.53	0.53	0.53	0.53	0.53	0	0.53	0.41		0.67		0.53	0.53	0.53		0.53	0.035	0.67	0.53		2.925	0.231656
Q62417	Sorbin and SH3 domain-containing protein 1 OS=Mus musculus OX=10090 GN=Sorbs1 PE=1 SV=2	168		0.51	0.6	0.6	0.55	0.42	0.47	0.53	0.108	0.6	0.42		0.75	0.47	0.65	0.42	0.55	0.55	0.18	0.75	0.42		0.86	0.6	0.85	0.7	0.65	0.7	0.7	0.15	0.86	0.6		7.54267	0.0230213	1	-0.608379	0.0245604	-2.64427	0.167309	-1.91283
Q9WUR9	Adenylate kinase 4, mitochondrial OS=Mus musculus OX=10090 GN=Ak4 PE=1 SV=1	513		0.65	0.95	0.39	0.18	0.39	0.65	0.52	0.26	0.95	0.18		0.39	0.18	0.94	0.39	0.39	0.39	0	0.94	0.18		0.39	0.39	0.39	0.18	0.18	0.65	0.39	0.158	0.65	0.18		1.49824	0.472783
Q9R1P4	Proteasome subunit alpha type-1 OS=Mus musculus OX=10090 GN=Psma1 PE=1 SV=1	481		0.52	0.53	0.52	0.52	0.52	0.75	0.52	0.008	0.75	0.52		0.52	1.32	0.32	0.52	0.52	0.52	0	1.32	0.32		0.75	1.32	1.02	0.75	0.75	0.52	0.75	0.202	1.32	0.52		4.8503	0.0884648
Q4VAE3	Transmembrane protein 65 OS=Mus musculus OX=10090 GN=Tmem65 PE=1 SV=1	548		0.65	0.65	0.65	0.39	0.18	0.39	0.52	0.26	0.65	0.18		0.39	0.39	0.39	0.39	0.39	0.39	0	0.39	0.39		0.39	0.65	0.39	0.39	0.18	0.39	0.39	0	0.65	0.18		1.41311	0.493342
Q61838	Pregnancy zone protein OS=Mus musculus OX=10090 GN=Pzp PE=1 SV=3	159		0.62	0.54	0.32	0.32	0.5	0.66	0.52	0.235	0.66	0.32		0.43	0.7	0.54	0.58	0.46	0.54	0.12	0.7	0.43		1.04	0.54	0.32	0.19	0.39	0.26	0.355	0.228	1.04	0.19		1.967	0.374
Q99KQ4	Nicotinamide phosphoribosyltransferase OS=Mus musculus OX=10090 GN=Nampt PE=1 SV=1	431		0.7	0.58	0.46	0.35	0.35	0.7	0.52	0.292	0.7	0.35		0.46	0.46	0.35	0.58	0.25	0.46	0.11	0.58	0.25		0.35	0.35	0.57	0.35	0.57	0.46	0.405	0.192	0.57	0.35		1.55	0.460704
Q8BVI4	Dihydropteridine reductase OS=Mus musculus OX=10090 GN=Qdpr PE=1 SV=2	451		0.63	0.39	0.38	0.91	0.38	0.63	0.51	0.248	0.91	0.38		1.26	0.92	0.63	0.63	0.38	0.63	0.29	1.26	0.38		0.63	0.38	0.38	0.63	0.63	0.63	0.63	0.188	0.63	0.38		1.83371	0.399775
A2AMM0	Caveolae-associated protein 4 OS=Mus musculus OX=10090 GN=Cavin4 PE=1 SV=1	470		0.51	0.51	0.36	0.36	0.51	0.51	0.51	0.113	0.51	0.36		0.67	0.23	0.36	0.51	0.51	0.51	0.15	0.67	0.23		0.23	0.23	0.36	0.36	0.36	0.23	0.295	0.13	0.36	0.23		6.5087	0.038606	1	0.241045	0.0566959	2.34752	0.1374	1.99723
P62960	Y-box-binding protein 1 OS=Mus musculus OX=10090 GN=Ybx1 PE=1 SV=3	495		0.8	0.42	0.8	0.42	0.42	0.6	0.51	0.33	0.8	0.42		0.27	0.6	0.8	0.8	0.26	0.6	0.53	0.8	0.26		1.03	0.6	1.02	0.8	0.26	0.42	0.7	0.5	1.03	0.26		0.727614	0.695025
Q8CG76	Aflatoxin B1 aldehyde reductase member 2 OS=Mus musculus OX=10090 GN=Akr7a2 PE=1 SV=3	404		0.51	0.67	0.51	0.67	0.23	0.51	0.51	0.12	0.67	0.23		0.23	0.36	0.51	0.67	0.36	0.36	0.15	0.67	0.23		0.36	0.36	0.23	0.23	0.23	0.23	0.23	0.098	0.36	0.23		6.40564	0.0406475	1	0.803579	0.0380231	2.49279	0.347015	1.5732
Q9CPY7	Cytosol aminopeptidase OS=Mus musculus OX=10090 GN=Lap3 PE=1 SV=3	448		0.69	0.69	0.45	0.35	0.57	0.35	0.51	0.285	0.69	0.35		0.82	0.69	0.45	1.28	1.11	0.82	0.42	1.28	0.45		0.69	0.45	0.08	0.16	0.35	0.45	0.4	0.243	0.69	0.08		6.91785	0.0314636	0.255958	-1.72062	1	0.928414	0.0274955	2.60583
P49817	Caveolin-1 OS=Mus musculus OX=10090 GN=Cav1 PE=1 SV=1	489		0.5	0.5	0.83	0.5	0.22	0.5	0.5	0	0.83	0.22		0.5	0.22	0.22	0.83	0.22	0.22	0.28	0.83	0.22		0.22	0.22	0.83	0.5	0.22	0.22	0.22	0.21	0.83	0.22		1.9063	0.385524
O55222	Integrin-linked protein kinase OS=Mus musculus OX=10090 GN=Ilk PE=1 SV=2	588		0.39	0.63	0.63	0.5	0.5	0.18	0.5	0.18	0.63	0.18		0.39	0.39	0.28	0.63	0.38	0.39	0.01	0.63	0.28		0.5	0.38	0.38	0.38	0.38	0.39	0.38	0.008	0.5	0.38		2.42194	0.297909
Q505D7	Optic atrophy 3 protein homolog OS=Mus musculus OX=10090 GN=Opa3 PE=1 SV=1	569		0.5	0.51			0.5	0.5	0.5	0.002	0.51	0.5		0.5	0.5	0.5	0.5	0.5	0.5	0	0.5	0.5		0.5				0.5	0.23	0.5	0.135	0.5	0.23		3.20833	0.201057
Q9CXW4	60S ribosomal protein L11 OS=Mus musculus OX=10090 GN=Rpl11 PE=1 SV=4	517		0.23	0.51	0.5	0.23	0.5	0.5	0.5	0.202	0.51	0.23		0.23		0.5	0.23	0.5	0.365	0.27	0.5	0.23		0.5	0.5	0.5	0.5	0.23	0.5	0.5	0	0.5	0.23		1.0101	0.603475
Q9Z2I0	Mitochondrial proton/calcium exchanger protein OS=Mus musculus OX=10090 GN=Letm1 PE=1 SV=1	238		0.5	0.5	0.35	0.42	0.5	0.58	0.5	0.06	0.58	0.35		0.43	0.5	0.36	0.5	0.58	0.5	0.07	0.58	0.36		0.29	0.5	0.42	0.58	0.16	0.36	0.39	0.172	0.58	0.16		1.67191	0.433459
Q9QZ88	Vacuolar protein sorting-associated protein 29 OS=Mus musculus OX=10090 GN=Vps29 PE=1 SV=1	971		0.5	0.84	0.83	0.5	0.5	0.5	0.5	0.247	0.84	0.5		0.83	0.83	1.24	0.83	0.83	0.83	0	1.24	0.83		1.24	0.83	0.22	0.5	0.83	0.83	0.83	0.247	1.24	0.22		2.82007	0.244135
P15116	Cadherin-2 OS=Mus musculus OX=10090 GN=Cdh2 PE=1 SV=2	281		0.53	0.4	0.46	0.53	0.53	0.46	0.495	0.07	0.53	0.4		0.53	0.59	0.46	0.73	0.59	0.59	0.06	0.73	0.46		0.53	0.4	0.46	0.53	0.46	0.53	0.495	0.07	0.53	0.4		4.43505	0.108878
P62717	60S ribosomal protein L18a OS=Mus musculus OX=10090 GN=Rpl18a PE=1 SV=1	718		0.49	0.22	0.49	0.49	0.82	0.82	0.49	0.247	0.82	0.22		0.49	0.22	0.49	0.22	0.81	0.49	0.27	0.81	0.22		0.22	0.49	0.49	0.22		0.22	0.22	0.27	0.49	0.22		3.04209	0.218483
P49962	Signal recognition particle 9 kDa protein OS=Mus musculus OX=10090 GN=Srp9 PE=1 SV=2	996				0.49	0.49		0.49	0.49	0	0.49	0.49			0.49	0.49	0.49		0.49	0	0.49	0.49			0.49		0.49	0.49		0.49	0	0.49	0.49		0	1
P50247	Adenosylhomocysteinase OS=Mus musculus OX=10090 GN=Ahcy PE=1 SV=3	399		0.3	0.55	0.3	0.42	0.55	0.69	0.485	0.22	0.69	0.3		0.3	0.42	0.42	0.55	0.55	0.42	0.13	0.55	0.3		0.69	0.42	0.42	0.55	0.42	0.55	0.485	0.13	0.69	0.42		0.597391	0.741785
Q60854	Serpin B6 OS=Mus musculus OX=10090 GN=Serpinb6 PE=1 SV=1	670		0.63	0.34	0.63	0.63	0.22	0.34	0.485	0.29	0.63	0.22		0.99	0.48	0.63	0.8	0.63	0.63	0.17	0.99	0.48		0.99	0.63	0.99	0.99	0.8	0.8	0.895	0.19	0.99	0.63		8.55666	0.0138658	0.373758	-1.53581	0.01048	-2.92062	0.635108	-1.2489
Q9JLR9	HIG1 domain family member 1A, mitochondrial OS=Mus musculus OX=10090 GN=Higd1a PE=1 SV=1	999		0.48	0.48	0.48	0.48	0.48	0.48	0.48	0	0.48	0.48		0.48	0.48	0.48	0.48	0.48	0.48	0	0.48	0.48		0.48	0.48	0.48			0.48	0.48	0	0.48	0.48		0	1
Q3TLP5	Enoyl-CoA hydratase domain-containing protein 2, mitochondrial OS=Mus musculus OX=10090 GN=Echdc2 PE=1 SV=2	501		0.14	0.48	0.68	0.3	0.48	0.48	0.48	0.135	0.68	0.14		0.3	0.69	0.48	0.48	0.3	0.48	0.18	0.69	0.3		0.3	0.3	0.14	0.14	0.3	0.14	0.22	0.16	0.3	0.14		6.39006	0.0409653	1	-0.261352	0.111043	2.08561	0.0733659	2.2499
Q8R4N0	Citramalyl-CoA lyase, mitochondrial OS=Mus musculus OX=10090 GN=Clybl PE=1 SV=2	375		0.25	0.4	0.56	0.56	0.25	0.95	0.48	0.273	0.95	0.25		0.56	0.56	0.74	0.56	0.4	0.56	0	0.74	0.4		0.74	0.74	0.74	0.56	0.74	0.56	0.74	0.135	0.74	0.56		3.96712	0.137579
O08600	Endonuclease G, mitochondrial OS=Mus musculus OX=10090 GN=Endog PE=1 SV=1	436		0.48	0.68	0.3	0.48	0.14	0.48	0.48	0.135	0.68	0.14		0.48	0.48	0.48	0.48	0.48	0.48	0	0.48	0.48		0.48	0.48	0.14	0.14	0.3		0.3	0.34	0.48	0.14		3.25294	0.196622
Q9R062	Glycogenin-1 OS=Mus musculus OX=10090 GN=Gyg1 PE=1 SV=3	336		0.25	0.4	0.56	0.25	0.75	0.75	0.48	0.415	0.75	0.25		1.19	1.19	0.96	1.19	1.44	1.19	0	1.44	0.96		0.75	1.73	0.75	1.19	0.56	2.06	0.97	0.845	2.06	0.56		8.7372	0.012669	0.0187049	-2.73516	0.0662147	-2.28913	1	0.552558
Q9CXI0	2-methoxy-6-polyprenyl-1,4-benzoquinol methylase, mitochondrial OS=Mus musculus OX=10090 GN=Coq5 PE=1 SV=2	1188		0.95	1.19	0.4	0.56	0.25	0.12	0.48	0.565	1.19	0.12		0.75	0.25	0.4	0.56	0.25	0.4	0.31	0.75	0.25		0.12	0.4	0.25	0.25	0.4	0.4	0.325	0.15	0.4	0.12		1.73609	0.419771
Q9Z239	Phospholemman OS=Mus musculus OX=10090 GN=Fxyd1 PE=1 SV=1	628		0.47	0.48	0.47	1.17	0.47	0.47	0.47	0.008	1.17	0.47		0.47	0.47	0.47	0.47	0.47	0.47	0	0.47	0.47		1.17	0.47	1.17	0.47	0.47	0.47	0.47	0.525	1.17	0.47		2.04762	0.359224
Q8K0Z7	Translational activator of cytochrome c oxidase 1 OS=Mus musculus OX=10090 GN=Taco1 PE=1 SV=1	502		0.47	0.47	0.47	0.47	0.47	0.29	0.47	0	0.47	0.29		0.29	0.47	0.47	0.67	0.47	0.47	0	0.67	0.29		0.29	0.29	0.14	0.29	0.29	0.47	0.29	0	0.47	0.14		6.6707	0.0356021	1	-0.272521	0.100064	2.12779	0.0641261	2.30129
P14131	40S ribosomal protein S16 OS=Mus musculus OX=10090 GN=Rps16 PE=1 SV=4	323		0.29	0.29	0.28	0.65	0.65	0.65	0.47	0.36	0.65	0.28		0.29	0.29	0.65	0.65	0.65	0.65	0.36	0.65	0.29		0.29	0.28	0.28	0.29	0.28	0.65	0.285	0.01	0.65	0.28		3.79897	0.149645
Q924D0	Reticulon-4-interacting protein 1, mitochondrial OS=Mus musculus OX=10090 GN=Rtn4ip1 PE=1 SV=2	679		0.47	0.62	0.78	0.47	0.34	0.34	0.47	0.21	0.78	0.34		0.34	0.34	0.62	0.96	0.78	0.62	0.44	0.96	0.34		0.34	0.1	0.1	0.62	0.62	0.47	0.405	0.422	0.62	0.1		1.83248	0.400021
P23242	Gap junction alpha-1 protein OS=Mus musculus OX=10090 GN=Gja1 PE=1 SV=2	439		0.34	0.47	0.47	0.47	0.47	0.34	0.47	0.097	0.47	0.34		0.21	0.34	0.34	0.34	0.34	0.34	0	0.34	0.21		0.1	0.34	0.1	0.21	0.21	0.1	0.155	0.11	0.34	0.1		11.2704	0.00356989	0.328491	1.60046	0.00236253	3.35715	0.328491	1.60046
P16332	Methylmalonyl-CoA mutase, mitochondrial OS=Mus musculus OX=10090 GN=Mmut PE=1 SV=2	378		0.58	0.43	0.58	0.5	0.36	0.36	0.465	0.182	0.58	0.36		0.29	0.36	0.5	0.36	0.66	0.36	0.14	0.66	0.29		0.23	0.29	0.29	0.29	0.29	0.23	0.29	0.045	0.29	0.23		10.432	0.00542896	1	0.56199	0.00655598	3.06382	0.0549365	2.35924
Q8VCM7	Fibrinogen gamma chain OS=Mus musculus OX=10090 GN=Fgg PE=1 SV=1	291		0.4	0.53	0.09	0.29	0.8	1.32	0.465	0.415	1.32	0.09		0.8	0.4	0.52	0.4	0.29	0.4	0.12	0.8	0.29		1.53	0.96	0.52	0.29	0.29	0.18	0.405	0.56	1.53	0.18		0.0103333	0.994847
P28650	Adenylosuccinate synthetase isozyme 1 OS=Mus musculus OX=10090 GN=Adss1 PE=1 SV=2	464		0.95	0.4	0.65	0.52	0.29	0.29	0.46	0.3	0.95	0.29		1.31	0.95	0.95	0.8	0.95	0.95	0	1.31	0.8		1.12	0.65	1.3	0.65	0.28	0.8	0.725	0.39	1.3	0.28		5.70467	0.0577095
P23953	Carboxylesterase 1C OS=Mus musculus OX=10090 GN=Ces1c PE=1 SV=4	478		0.62	0.62	0.51	0.41	0.32	0.41	0.46	0.183	0.62	0.32		0.41	0.86	0.41	0.74	0.62	0.62	0.33	0.86	0.41		0.86	0.41	0.99	0.41	0.62	0.51	0.565	0.365	0.99	0.41		1.68184	0.431314
P58281	Dynamin-like 120 kDa protein, mitochondrial OS=Mus musculus OX=10090 GN=Opa1 PE=1 SV=1	380		0.46	0.46	0.58	0.35	0.52	0.26	0.46	0.128	0.58	0.26		0.26	0.52	0.41	0.58	0.52	0.52	0.11	0.58	0.26		0.3	0.41	0.41	0.46	0.46	0.46	0.435	0.05	0.46	0.3		0.975742	0.613932
Q8K4F5	Protein ABHD11 OS=Mus musculus OX=10090 GN=Abhd11 PE=1 SV=1	592		0.46	0.46	0.65	0.65	0.46	0.46	0.46	0.143	0.65	0.46		0.28	0.46	0.28	0.28	0.28	0.28	0	0.46	0.28		0.46	0.45	0.45	0.65	0.28	0.65	0.455	0.153	0.65	0.28		6.97422	0.0305891	0.0267477	2.61526	1	0.924241	0.248737	-1.73403
P62082	40S ribosomal protein S7 OS=Mus musculus OX=10090 GN=Rps7 PE=2 SV=1	749		0.46	0.77	0.21	0.46	0.46	0.46	0.46	0	0.77	0.21		0.46	0.46	0.21	0.46	0.46	0.46	0	0.46	0.21		0.21	0.21	0.46	0.46	0.46	0.46	0.46	0.188	0.46	0.21		1.08256	0.582002
Q8R1G2	Carboxymethylenebutenolidase homolog OS=Mus musculus OX=10090 GN=Cmbl PE=1 SV=1	711		0.35	0.56	0.56	0.35	0.35	0.56	0.455	0.21	0.56	0.35		0.35	0.56	0.16	0.56	0.35	0.35	0.21	0.56	0.16		0.35	0.16	0.35	0.35	0.35	0.35	0.35	0	0.35	0.16		3.47048	0.176358
O35678	Monoglyceride lipase OS=Mus musculus OX=10090 GN=Mgll PE=1 SV=1	748		0.45	0.45	0.86		0.45	0.45	0.45	0	0.86	0.45		0.13	0.45	0.13	0.45	0.45	0.45	0.32	0.45	0.13		0.28	0.13	0.28			0.13	0.205	0.15	0.28	0.13		7.01598	0.0299571	0.359598	1.55534	0.0260667	2.62406	0.740993	1.15767
P26043	Radixin OS=Mus musculus OX=10090 GN=Rdx PE=1 SV=3	306		0.36	0.28	0.45	0.64	0.54	0.45	0.45	0.135	0.64	0.28				0.54	0.64	0.54	0.54	0.05	0.64	0.54				0.74	0.74	0.54	0.28	0.64	0.265	0.74	0.28		2.34	0.310367
Q923D2	Flavin reductase (NADPH) OS=Mus musculus OX=10090 GN=Blvrb PE=1 SV=3	488		0.45	0.21		0.21	0.75	1.12	0.45	0.54	1.12	0.21		0.75	0.75		0.45	0.75	0.75	0.075	0.75	0.45		1.12	0.21		0.45	0.75		0.6	0.452	1.12	0.21		0.581194	0.747817
Q6ZWN5	40S ribosomal protein S9 OS=Mus musculus OX=10090 GN=Rps9 PE=1 SV=3	593			0.45	0.45	0.45	1.09	0.74	0.45	0.29	1.09	0.45		0.45	0.45	1.09	0.74	1.09	0.74	0.64	1.09	0.45		0.2	0.2	0.2	0.2	0.2	0.2	0.2	0	0.2	0.2		11.7871	0.00275718	1	-0.417365	0.0215518	2.6882	0.00535016	3.12412
Q62426	Cystatin-B OS=Mus musculus OX=10090 GN=Cstb PE=1 SV=1	948			0.45			0.45	0.45	0.45	0	0.45	0.45		0.45			0.45	0.45	0.45	0	0.45	0.45		0.45	0.45	0.45	0.45	0.45	0.45	0.45	0	0.45	0.45		0	1
P62627	Dynein light chain roadblock-type 1 OS=Mus musculus OX=10090 GN=Dynlrb1 PE=1 SV=3	1106		0.45		1.11		0.45	0.45	0.45	0.165	1.11	0.45		1.11		0.45	1.11	0.45	0.78	0.66	1.11	0.45		0.45	0.45	0.45	0.45		1.11	0.45	0	1.11	0.45		0.95	0.621885
Q9QZ23	NFU1 iron-sulfur cluster scaffold homolog, mitochondrial OS=Mus musculus OX=10090 GN=Nfu1 PE=1 SV=2	930		0.55	0.34	0.79	0.55	0.34	0.34	0.445	0.21	0.79	0.34		0.34	0.34	0.34	0.34	0.55	0.34	0	0.55	0.34		0.34	0.34	0.55	0.34	0.55	0.34	0.34	0.158	0.55	0.34		1.33148	0.513893
Q9D7B6	Isobutyryl-CoA dehydrogenase, mitochondrial OS=Mus musculus OX=10090 GN=Acad8 PE=1 SV=2	550		0.58	0.32	0.58	0.44	0.44	0.44	0.44	0.105	0.58	0.32		0.58	0.2	0.32	0.44	0.9	0.44	0.26	0.9	0.2		0.44	0.32	0.58	0.1	0.32	0.58	0.38	0.225	0.58	0.1		0.570583	0.751795
P09813	Apolipoprotein A-II OS=Mus musculus OX=10090 GN=Apoa2 PE=1 SV=2	587		0.44	0.44	0.44	0.44	0.44	0.44	0.44	0	0.44	0.44		0.44	0.44	0.44	0.44	0.44	0.44	0	0.44	0.44		0.44	0.44	0.44	0.44	0.44	0.44	0.44	0	0.44	0.44		0	1
P49312	Heterogeneous nuclear ribonucleoprotein A1 OS=Mus musculus OX=10090 GN=Hnrnpa1 PE=1 SV=2	260		0.63	0.28	0.44	0.63		0.28	0.44	0.35	0.63	0.28		0.85	1.09	0.63	0.44	1.08	0.85	0.45	1.09	0.44		0.63	1.36	1.08	1.09	0.63	0.44	0.855	0.458	1.36	0.44		5.11332	0.0775632
Q8BLF1	Neutral cholesterol ester hydrolase 1 OS=Mus musculus OX=10090 GN=Nceh1 PE=1 SV=1	409		0.44	0.44	0.44	0.2	0.58	0.73	0.44	0.105	0.73	0.2		0.58	0.73	0.58	0.73	0.58	0.58	0.15	0.73	0.58		0.44	0.58	0.32	0.2	0.44	0.2	0.38	0.21	0.58	0.2		7.24861	0.0266676	0.256729	-1.71921	0.949415	1.00173	0.0224639	2.67433
Q61316	Heat shock 70 kDa protein 4 OS=Mus musculus OX=10090 GN=Hspa4 PE=1 SV=1	328		0.25	0.43	0.56	0.71	0.37	0.43	0.43	0.143	0.71	0.25		0.37	0.56	0.43	0.63	0.71	0.56	0.2	0.71	0.37		0.79	0.49	0.43	0.49	0.43	0.49	0.49	0.045	0.79	0.43		1.15961	0.560007
Q8VE38	Oxidoreductase NAD-binding domain-containing protein 1 OS=Mus musculus OX=10090 GN=Oxnad1 PE=1 SV=2	757		0.61	0.62	0.43	0.13	0.13	0.43	0.43	0.36	0.62	0.13		0.13	0.13	0.43	0.43	0.43	0.43	0.3	0.43	0.13		0.43	0.27	0.13			0.13	0.2	0.18	0.43	0.13		1.60071	0.449169
Q4FZG7	Putative mitochondrial import inner membrane translocase subunit Tim8 A-B OS=Mus musculus OX=10090 GN=Timm8a2 PE=3 SV=1	672		0.43		0.43	0.43	0.43	0.43	0.43	0	0.43	0.43		0.43	0.43			0.43	0.43	0	0.43	0.43		0.43	0.43	0.43	0.43	0.43	0.43	0.43	0	0.43	0.43		0	1
Q9WUZ7	SH3 domain-binding glutamic acid-rich protein OS=Mus musculus OX=10090 GN=Sh3bgr PE=1 SV=1	1083		0.2	0.44	0.43	0.43	0.72	0.2	0.43	0.18	0.72	0.2		0.2	0.2	0.2	0.2	0.2	0.2	0	0.2	0.2			0.2		0.43	1.05		0.43	0.425	1.05	0.2		4.99455	0.082309
P47955	60S acidic ribosomal protein P1 OS=Mus musculus OX=10090 GN=Rplp1 PE=1 SV=1	618		0.43	0.43		0.43			0.43	0	0.43	0.43				0.43	0.43	1.04	0.43	0.305	1.04	0.43		0.43	0.43	0.43	0.43	0.43		0.43	0	0.43	0.43		2.66667	0.263597
Q9D0J8	Parathymosin OS=Mus musculus OX=10090 GN=Ptms PE=1 SV=3	1056		0.43	0.43	0.43	0.43	0.43	0.43	0.43	0	0.43	0.43		0.43	0.43	0.43	0.43	0.43	0.43	0	0.43	0.43				0.43		0.43	0.43	0.43	0	0.43	0.43		0	1
P35293	Ras-related protein Rab-18 OS=Mus musculus OX=10090 GN=Rab18 PE=1 SV=2	831		0.2	0.72		0.2	0.71	0.43	0.43	0.51	0.72	0.2		0.43	0.71	0.71	0.71	0.2	0.71	0.28	0.71	0.2		0.2	1.05	0.71		0.43	0.43	0.43	0.28	1.05	0.2		0.199231	0.905185
P53395	Lipoamide acyltransferase component of branched-chain alpha-keto acid dehydrogenase complex, mitochondrial OS=Mus musculus OX=10090 GN=Dbt PE=1 SV=2	536		0.27	0.49	0.37	0.6	0.37	0.48	0.425	0.118	0.6	0.27		0.37	0.37	0.37	0.17	0.6	0.37	0	0.6	0.17		0.27	0.17	0.17	0.17	0.17	0.17	0.17	0	0.27	0.17		9.548	0.00844652	1	0.644276	0.00911909	2.96369	0.0874402	2.1815
Q76MZ3	Serine/threonine-protein phosphatase 2A 65 kDa regulatory subunit A alpha isoform OS=Mus musculus OX=10090 GN=Ppp2r1a PE=1 SV=3	324		0.21	0.38	0.38	0.47	0.47	0.57	0.425	0.09	0.57	0.21		0.47	0.47	0.57	0.78	0.29	0.47	0.1	0.78	0.29		0.67	0.67	0.47	0.29	0.67	0.57	0.62	0.175	0.67	0.29		3.0246	0.220403
Q8JZQ2	AFG3-like protein 2 OS=Mus musculus OX=10090 GN=Afg3l2 PE=1 SV=1	426		0.39	0.46	0.46	0.46	0.39	0.39	0.425	0.07	0.46	0.39		0.53	0.46	0.33	0.46	0.39	0.46	0.07	0.53	0.33		0.33	0.33	0.39	0.53	0.6	0.27	0.36	0.165	0.6	0.27		0.619455	0.733647
P03888	NADH-ubiquinone oxidoreductase chain 1 OS=Mus musculus OX=10090 GN=Mtnd1 PE=1 SV=3	226		0.59	0.42	0.42	0.42	0.42	0.42	0.42	0	0.59	0.42		0.59	0.42	0.42	0.42	0.59	0.42	0.17	0.59	0.42		0.59	0.59	0.42	0.42	0.42	0.59	0.505	0.17	0.59	0.42		1.43838	0.487146
Q9CZR8	Elongation factor Ts, mitochondrial OS=Mus musculus OX=10090 GN=Tsfm PE=1 SV=1	415		0.8	0.42	0.8	0.42	0.12	0.27	0.42	0.398	0.8	0.12		0.42	0.6	0.42	0.42	0.42	0.42	0	0.6	0.42		0.6	0.6	0.6	0.42	0.8	0.12	0.6	0.135	0.8	0.12		0.719821	0.697739
Q3UTJ2	Sorbin and SH3 domain-containing protein 2 OS=Mus musculus OX=10090 GN=Sorbs2 PE=1 SV=2	168		0.37	0.42	0.42	0.42	0.61	0.51	0.42	0.068	0.61	0.37		0.77	0.83	0.61	0.72	0.66	0.72	0.11	0.83	0.61		0.89	0.83	0.89	0.95	0.56	0.66	0.86	0.188	0.95	0.56		10.6135	0.00495794	0.0670939	-2.28412	0.00522738	-3.13094	1	-0.70112
Q6PB66	Leucine-rich PPR motif-containing protein, mitochondrial OS=Mus musculus OX=10090 GN=Lrpprc PE=1 SV=2	310		0.5	0.38	0.27	0.24	0.46	0.5	0.42	0.192	0.5	0.24		0.5	0.38	0.31	0.34	0.24	0.34	0.07	0.5	0.24		0.31	0.24	0.31	0.31	0.27	0.27	0.29	0.04	0.31	0.24		2.92224	0.231977
Q9CR42	Ankyrin repeat domain-containing protein 1 OS=Mus musculus OX=10090 GN=Ankrd1 PE=1 SV=1	799		0.42	0.26	0.59	0.59	0.42	0.42	0.42	0.128	0.59	0.26		0.26	0.79	0.59	1.53	1	0.79	0.41	1.53	0.26		1.53	0.78	0.78	0.59	0.59	0.79	0.78	0.15	1.53	0.59		6.31844	0.0424588	0.13937	-1.99122	0.064714	-2.29783	1	-0.199677
Q9CRA7	ATP synthase subunit s, mitochondrial OS=Mus musculus OX=10090 GN=Dmac2l PE=1 SV=1	595		0.19	0.7	0.42	0.42	0.7	0.42	0.42	0.21	0.7	0.19		0.19	0.19	0.42	0.42	0.69	0.42	0.23	0.69	0.19		0.19	0.19			0.42		0.19	0.115	0.42	0.19		2.66896	0.263295
Q8VDD5	Myosin-9 OS=Mus musculus OX=10090 GN=Myh9 PE=1 SV=4	1		0.6	0.4	0.3	0.35	0.48	0.43	0.415	0.105	0.6	0.3		0.51	0.51	0.75	0.6	0.56	0.56	0.09	0.75	0.51		0.57	0.56	0.75	0.54	0.48	0.37	0.55	0.073	0.75	0.37		4.83716	0.0890482
P26516	26S proteasome non-ATPase regulatory subunit 7 OS=Mus musculus OX=10090 GN=Psmd7 PE=1 SV=2	334		0.41	0.12	0.41	0.58	0.26	0.59	0.41	0.24	0.59	0.12		0.12	0.59	0.26	0.12	0.26	0.26	0.14	0.59	0.12			0.12	0.26	0.12	0.41	0.12	0.12	0.14	0.41	0.12		3.01389	0.221586
Q3ULD5	Methylcrotonoyl-CoA carboxylase beta chain, mitochondrial OS=Mus musculus OX=10090 GN=Mccc2 PE=1 SV=1	565		0.51	0.15	0.23	0.41	0.41	0.41	0.41	0.135	0.51	0.15		0.15	0.23	0.31	0.15	0.31	0.23	0.16	0.31	0.15		0.15	0.07	0.23	0.15	0.23	0.23	0.19	0.08	0.23	0.07		5.36654	0.0683394
Q9WVL0	Maleylacetoacetate isomerase OS=Mus musculus OX=10090 GN=Gstz1 PE=1 SV=1	543		0.41	0.19	0.67	0.41	0.19	0.41	0.41	0.165	0.67	0.19		0.19	0.19	0.19	0.41	0.19	0.19	0	0.41	0.19		0.19	0.19	0.19	0.19	0.19	0.19	0.19	0	0.19	0.19		6.45692	0.0396184	0.267312	1.70014	0.0404664	2.4706	1	0.655477
P70670	Nascent polypeptide-associated complex subunit alpha, muscle-specific form OS=Mus musculus OX=10090 GN=Naca PE=1 SV=2	212		0.53	0.41	0.41	0.55	0.41	0.41	0.41	0.09	0.55	0.41		0.56	0.36	0.44	0.41	0.5	0.44	0.09	0.56	0.36		0.56	0.41	0.31	0.31	0.31	0.44	0.36	0.122	0.56	0.31		1.71183	0.424895
P80318	T-complex protein 1 subunit gamma OS=Mus musculus OX=10090 GN=Cct3 PE=1 SV=1	408		0.23	0.32	0.51	0.41	0.74	0.41	0.41	0.142	0.74	0.23		0.51	0.41	0.74	0.74	0.51	0.51	0.23	0.74	0.41		0.51	0.51	0.62	0.51	0.51	0.32	0.51	0	0.62	0.32		2.76467	0.250992
P47963	60S ribosomal protein L13 OS=Mus musculus OX=10090 GN=Rpl13 PE=1 SV=3	854		0.41	0.41	0.19	0.67	0.68	0.41	0.41	0.195	0.68	0.19		0.19	0.68	0.41	0.68	0.19	0.41	0.49	0.68	0.19		0.41	0.19	0.67	0.68	0.19	0.41	0.41	0.36	0.68	0.19		0.110578	0.946212
Q9CPU2	NADH dehydrogenase [ubiquinone] 1 beta subcomplex subunit 2, mitochondrial OS=Mus musculus OX=10090 GN=Ndufb2 PE=1 SV=1	915		0.41	0.41	0.41	0.41	0.41	0.41	0.41	0	0.41	0.41		0.41	0.41	0.41	0.41	0.41	0.41	0	0.41	0.41		0.41	0.41	0.41	0.41	0.41	0.41	0.41	0	0.41	0.41		0	1
P12382	ATP-dependent 6-phosphofructokinase, liver type OS=Mus musculus OX=10090 GN=Pfkl PE=1 SV=4	93		0.41	0.34	0.41	0.41	0.34	0.41	0.41	0.052	0.41	0.34		0.34	0.28	0.28	0.41	0.41	0.34	0.13	0.41	0.28		0.48	0.56	0.34	0.41	0.63	0.28	0.445	0.182	0.63	0.28		2.68776	0.260832
Q8BWM0	Prostaglandin E synthase 2 OS=Mus musculus OX=10090 GN=Ptges2 PE=1 SV=3	472		0.21	0.47	0.34	0.62	0.47	0.34	0.405	0.13	0.62	0.21		0.47	0.47	0.21	0.62	0.21	0.47	0.26	0.62	0.21		0.34	0.21	0.1	0.34	0.21	0.21	0.21	0.098	0.34	0.1		4.60877	0.0998201
Q9CZ42	ATP-dependent (S)-NAD(P)H-hydrate dehydratase OS=Mus musculus OX=10090 GN=Naxd PE=1 SV=1	553		0.12	0.41	0.25	0.4	0.57	0.57	0.405	0.242	0.57	0.12		0.25	0.41	0.25	0.25	0.57	0.25	0.16	0.57	0.25		0.25	0.4	0.4	0.41	0.57	0.57	0.405	0.13	0.57	0.25		0.748611	0.687767
P56212	cAMP-regulated phosphoprotein 19 OS=Mus musculus OX=10090 GN=Arpp19 PE=1 SV=2	951		0.4		0.4	0.4	0.4	0.4	0.4	0	0.4	0.4		0.4	0.4	0.4		0.4	0.4	0	0.4	0.4				0.4		0.4	0.4	0.4	0	0.4	0.4		0	1
O88685	26S proteasome regulatory subunit 6A OS=Mus musculus OX=10090 GN=Psmc3 PE=1 SV=2	413		0.53	0.29	0.4	0.4	0.29	0.53	0.4	0.18	0.53	0.29		0.29	0.29	0.53	0.4	0.4	0.4	0.11	0.53	0.29		0.53	0.66	0.4	0.29	0.53	0.81	0.53	0.195	0.81	0.29		2.90653	0.233806
Q9D1X0	Nucleolar protein 3 OS=Mus musculus OX=10090 GN=Nol3 PE=1 SV=1	739		0.18	0.4	0.66	0.18	0.66	0.4	0.4	0.36	0.66	0.18		0.66	0.4	0.66	0.66	0.4	0.66	0.26	0.66	0.4		0.4	0.66	0.4	0.66	0.66	0.4	0.53	0.26	0.66	0.4		1.83111	0.400294
Q8VE95	UPF0598 protein C8orf82 homolog OS=Mus musculus OX=10090 PE=1 SV=1	363		0.4	0.41	0.4	0.18	0.19	0.4	0.4	0.158	0.41	0.18		0.19	0.66	0.19	0.4	0.18	0.19	0.21	0.66	0.18		0.4	0.4	0.66	0.19	0.4	0.19	0.4	0.158	0.66	0.19		0.532611	0.766205
Q6ZWV3	60S ribosomal protein L10 OS=Mus musculus OX=10090 GN=Rpl10 PE=1 SV=3	612		0.4	0.4	0.18	0.95	0.4	0.95	0.4	0.412	0.95	0.18		0.18		0.65		0.18	0.18	0.235	0.65	0.18		0.18		0.18	0.4	0.18	0.18	0.18	0	0.4	0.18		4.41765	0.109829
O08547	Vesicle-trafficking protein SEC22b OS=Mus musculus OX=10090 GN=Sec22b PE=1 SV=3	990		0.4	0.4	0.66	0.4	0.18	0.18	0.4	0.165	0.66	0.18		0.4	0.66	0.66	0.18	0.66	0.66	0.26	0.66	0.18		0.18	0.4	0.4	0.4	0.18	0.96	0.4	0.165	0.96	0.18		1.39215	0.498539
Q8JZN5	Complex I assembly factor ACAD9, mitochondrial OS=Mus musculus OX=10090 GN=Acad9 PE=1 SV=2	355		0.36	0.36	0.63	0.44	0.36	0.63	0.4	0.223	0.63	0.36		0.63	0.53	0.44	0.44	0.53	0.53	0.09	0.63	0.44		0.2	0.36	0.28	0.44	0.44	0.36	0.36	0.12	0.44	0.2		5.80233	0.054959
P62880	Guanine nucleotide-binding protein G(I)/G(S)/G(T) subunit beta-2 OS=Mus musculus OX=10090 GN=Gnb2 PE=1 SV=3	549		0.25	0.39	0.12	0.39	0.39	0.39	0.39	0.105	0.39	0.12		0.25	0.25	0.25	0.39	0.25	0.25	0	0.39	0.25		0.39	0.56	0.12	0.25	0.56	0.25	0.32	0.268	0.56	0.12		0.914338	0.633073
Q62446	Peptidyl-prolyl cis-trans isomerase FKBP3 OS=Mus musculus OX=10090 GN=Fkbp3 PE=1 SV=2	882		0.94		0.39	0.18	0.18	0.39	0.39	0.21	0.94	0.18		0.39	0.18	0.65	0.39	1.29	0.39	0.26	1.29	0.18				0.39	0.39		0.18	0.39	0.105	0.39	0.18		1.07837	0.583223
Q8CAK1	Putative transferase CAF17 homolog, mitochondrial OS=Mus musculus OX=10090 GN=Iba57 PE=1 SV=1	876		0.72	0.72	0.11	0.54	0.24	0.24	0.39	0.435	0.72	0.11		0.24	0.39	0.24	0.24		0.24	0.037	0.39	0.24			0.24	0.38	0.24	0.38	0.24	0.24	0.14	0.38	0.24		0.609177	0.737427
Q9CWJ9	Bifunctional purine biosynthesis protein ATIC OS=Mus musculus OX=10090 GN=Atic PE=1 SV=2	582		0.22	0.39	0.48	0.14	0.48	0.39	0.39	0.195	0.48	0.14		0.3	0.39	0.69	0.39	0.3	0.39	0.09	0.69	0.3		0.39	0.3	0.58	0.39	0.58	0.48	0.435	0.165	0.58	0.3		1.35268	0.508475
Q9JKB3	Y-box-binding protein 3 OS=Mus musculus OX=10090 GN=Ybx3 PE=1 SV=2	495		0.54				0.24	0.39	0.39	0.15	0.54	0.24		0.24		0.39		0.24	0.24	0.075	0.39	0.24		0.39	0.24		0.24	0.24		0.24	0.037	0.39	0.24		1.73512	0.419975
P80314	T-complex protein 1 subunit beta OS=Mus musculus OX=10090 GN=Cct2 PE=1 SV=4	420		0.44	0.34	0.44	0.34	0.34	0.55	0.39	0.1	0.55	0.34		0.34	0.34	0.55	0.55	0.34	0.34	0.21	0.55	0.34		0.55	0.67	0.55	0.44	0.67	0.55	0.55	0.09	0.67	0.44		6.71921	0.034749	1	-0.205912	0.0534241	-2.36959	0.120102	-2.0534
Q9QXS1	Plectin OS=Mus musculus OX=10090 GN=Plec PE=1 SV=3	160		0.38	0.4	0.46	0.35	0.43	0.34	0.39	0.065	0.46	0.34		0.6	0.54	0.66	0.72	0.51	0.6	0.12	0.72	0.51		0.48	0.55	0.49	0.48	0.57	0.38	0.485	0.055	0.57	0.38		11.0971	0.00389303	0.00277333	-3.31257	0.176756	-1.8888	0.391857	1.51167
P63030	Mitochondrial pyruvate carrier 1 OS=Mus musculus OX=10090 GN=Mpc1 PE=1 SV=1	382		0.39	0.39	0.38	0.38	0.39	0.39	0.39	0.008	0.39	0.38		0.92	0.92	0.92	1.66	0.92	0.92	0	1.66	0.92		0.39	0.38	0.92	0.38	0.38	0.92	0.385	0.408	0.92	0.38		8.4009	0.0149888	0.0208185	-2.69973	1	-0.359937	0.0553372	2.35655
O55131	Septin-7 OS=Mus musculus OX=10090 GN=Septin7 PE=1 SV=1	547		0.28	0.52	0.39	0.09	0.39	0.39	0.39	0.083	0.52	0.09		0.51	0.51	0.51	0.65	0.39	0.51	0	0.65	0.39		0.39	0.64	0.39	0.51	0.39	0.51	0.45	0.12	0.64	0.39		4.14559	0.125834
P01631	Ig kappa chain V-II region 26-10 OS=Mus musculus OX=10090 PE=1 SV=1	1052			0.39		0.39	0.39	0.39	0.39	0	0.39	0.39		0.39	0.39		0.39		0.39	0	0.39	0.39		0.39	0.39	0.39			0.39	0.39	0	0.39	0.39		0	1
Q99JW4	LIM and senescent cell antigen-like-containing domain protein 1 OS=Mus musculus OX=10090 GN=Lims1 PE=1 SV=3	886		0.54	0.24	0.38	0.38	0.38	0.24	0.38	0.105	0.54	0.24		0.24	0.11	0.24	0.24	0.24	0.24	0	0.24	0.11				0.24		0.24	0.11	0.24	0.065	0.24	0.11		6.77231	0.0338385	0.0832507	2.2008	0.0980532	2.13594	1	0.243308
Q9D6Y7	Mitochondrial peptide methionine sulfoxide reductase OS=Mus musculus OX=10090 GN=Msra PE=1 SV=1	846		0.9	0.62	0.17	0.38	0.38	0.38	0.38	0.18	0.9	0.17		0.38	0.38	0.17	0.62	0.38	0.38	0	0.62	0.17		0.38	0.17	0.17	0.17	0.17	0.38	0.17	0.158	0.38	0.17		4.441	0.108555
Q9D1H8	39S ribosomal protein L53, mitochondrial OS=Mus musculus OX=10090 GN=Mrpl53 PE=1 SV=1	984		0.38	0.38	0.38	0.38	0.38	0.38	0.38	0	0.38	0.38		0.38		0.9	0.38	0.38	0.38	0.13	0.9	0.38		0.9	0.38	0.38		0.38	0.38	0.38	0	0.9	0.38		1.48077	0.47693
Q9Z2X1	Heterogeneous nuclear ribonucleoprotein F OS=Mus musculus OX=10090 GN=Hnrnpf PE=1 SV=3	437		0.32	0.44	0.32	0.44	0.44	0.2	0.38	0.12	0.44	0.2		0.2	0.44	0.44	0.73	0.32	0.44	0.12	0.73	0.2		0.58	0.2	0.2	0.32	0.32	0.2	0.26	0.12	0.58	0.2		1.99083	0.36957
Q9Z2W0	Aspartyl aminopeptidase OS=Mus musculus OX=10090 GN=Dnpep PE=1 SV=2	556		0.49	0.27	0.75	0.17	0.49	0.27	0.38	0.22	0.75	0.17		0.38	0.38	0.75	0.62	0.62	0.62	0.24	0.75	0.38		0.49	0.9	0.38	0.27	0.38	0.62	0.435	0.208	0.9	0.27		1.64472	0.439392
Q9WV35	C->U-editing enzyme APOBEC-2 OS=Mus musculus OX=10090 GN=Apobec2 PE=1 SV=1	627		0.18	0.18	0.38	0.62	0.38	0.63	0.38	0.33	0.63	0.18		0.18	0.18	0.38	0.18	0.62	0.18	0.2	0.62	0.18		0.18	0.38	0.18	0.18	0.18	0.18	0.18	0	0.38	0.18		3.38792	0.183791
Q9D819	Inorganic pyrophosphatase OS=Mus musculus OX=10090 GN=Ppa1 PE=1 SV=1	687		0.46	0.14	0.89	0.66	0.29	0.29	0.375	0.32	0.89	0.14		0.66	0.89	0.66	0.66	1.14	0.66	0.23	1.14	0.66		0.29	0.14	0.29	0.29	0.46	0.29	0.29	0	0.46	0.14		8.38194	0.0151316	0.16831	-1.91023	0.949415	1.00173	0.0124965	2.86535
Q99MR8	Methylcrotonoyl-CoA carboxylase subunit alpha, mitochondrial OS=Mus musculus OX=10090 GN=Mccc1 PE=1 SV=2	410		0.3	0.53	0.24	0.3	0.61	0.45	0.375	0.21	0.61	0.24		0.24	0.61	0.45	0.38	0.61	0.45	0.23	0.61	0.24		0.24	0.05	0.45	0.05	0.24	0.24	0.24	0.142	0.45	0.05		6.18287	0.0454368	1	-0.377647	0.142977	1.9804	0.0703762	2.26588
P62889	60S ribosomal protein L30 OS=Mus musculus OX=10090 GN=Rpl30 PE=1 SV=2	1097		0.37	0.37	0.37	0.37	0.89	0.37	0.37	0	0.89	0.37		0.37	0.37	0.89	0.37	0.89	0.37	0.52	0.89	0.37			0.37	0.37			0.37	0.37	0	0.37	0.37		1.78586	0.409455
Q06138	Calcium-binding protein 39 OS=Mus musculus OX=10090 GN=Cab39 PE=1 SV=2	629		0.52	0.24	0.37	0.37	0.37	0.52	0.37	0.113	0.52	0.24		0.11	0.37	0.37	0.37	0.37	0.37	0	0.37	0.11			0.23	0.37	0.11	0.23	0.23	0.23	0	0.37	0.11		6.08602	0.0476912	0.9351	1.01166	0.0412205	2.46399	0.493136	1.39049
Q63918	Caveolae-associated protein 2 OS=Mus musculus OX=10090 GN=Cavin2 PE=1 SV=3	374		0.09	0.44	0.43	0.2	0.43	0.31	0.37	0.202	0.44	0.09		0.2	0.31	0.31	0.2	0.43	0.31	0.11	0.43	0.2		0.2	0.2	0.31	0.31	0.31	0.43	0.31	0.082	0.43	0.2		0.468353	0.791222
P62869	Elongin-B OS=Mus musculus OX=10090 GN=Elob PE=1 SV=1	1051		1.55	0.37	0.37	0.37	0.37	0.37	0.37	0	1.55	0.37		0.37	0.37	0.37	0.87	0.37	0.37	0	0.87	0.37		0.37		0.87	0.37		0.37	0.37	0.125	0.87	0.37		0.0350427	0.982631
Q61234	Alpha-1-syntrophin OS=Mus musculus OX=10090 GN=Snta1 PE=1 SV=1	416		0.37	0.37	0.37	0.26	0.17	0.48	0.37	0.083	0.48	0.17		0.6	0.26	0.48	0.37	0.37	0.37	0.11	0.6	0.26		0.26	0.17	0.48	0.6	0.37	0.6	0.425	0.282	0.6	0.17		1.07639	0.583801
Q9DCS3	Enoyl-[acyl-carrier-protein] reductase, mitochondrial OS=Mus musculus OX=10090 GN=Mecr PE=1 SV=2	978		0.52	0.37	0.37	0.23	0.37	0.23	0.37	0.105	0.52	0.23		0.52	0.37	0.23	0.37	0.23	0.37	0.14	0.52	0.23		0.23	0.51	0.23	0.11	0.11	0.52	0.23	0.3	0.52	0.11		1.09489	0.578427
Q9D1H6	NADH dehydrogenase [ubiquinone] 1 alpha subcomplex assembly factor 4 OS=Mus musculus OX=10090 GN=Ndufaf4 PE=1 SV=1	515		0.51	0.23	0.23	0.23	0.51	0.51	0.37	0.28	0.51	0.23		0.51	0.51	0.51	0.51	0.23	0.51	0	0.51	0.23		0.23	0.51	0.23	0.23	0.23	0.23	0.23	0	0.51	0.23		4.16296	0.124745
Q9D8Y0	EF-hand domain-containing protein D2 OS=Mus musculus OX=10090 GN=Efhd2 PE=1 SV=1	850		0.37		0.17	0.37	0.37	0.37	0.37	0	0.37	0.17		0.37	0.6	1.19	0.6	0.87	0.6	0.27	1.19	0.37		0.37	0.37	0.6	0.6	0.37	0.6	0.485	0.23	0.6	0.37		7.35547	0.0252802	0.0204095	-2.70633	0.353389	-1.56409	0.620222	1.26258
P28654	Decorin OS=Mus musculus OX=10090 GN=Dcn PE=1 SV=1	621			0.37	0.37	0.69	0.52	0.37	0.37	0.15	0.69	0.37		0.69	0.88	0.37	0.69	0.69	0.69	0	0.88	0.37		0.52	0.69	1.08	1.09	0.69	0.88	0.785	0.34	1.09	0.52		6.38863	0.0409947	0.389665	-1.51454	0.0355439	-2.51664	1	-0.934752
P55264	Adenosine kinase OS=Mus musculus OX=10090 GN=Adk PE=1 SV=2	465		0.37	0.37	0.37	0.51	0.37	0.52	0.37	0.105	0.52	0.37		0.23	0.52	0.37	0.52	0.51	0.51	0.15	0.52	0.23		0.11	0.68	0.23	0.37	0.37	0.52	0.37	0.218	0.68	0.11		0.392157	0.821948
P62774	Myotrophin OS=Mus musculus OX=10090 GN=Mtpn PE=1 SV=2	757		0.37	0.37			0.37		0.37	0	0.37	0.37		0.89	0.37	0.37	0.37	0.37	0.37	0	0.89	0.37		0.37	0.37	0.89		0.37		0.37	0.13	0.89	0.37		0.77	0.680451
P62855	40S ribosomal protein S26 OS=Mus musculus OX=10090 GN=Rps26 PE=1 SV=3	955		0.36	0.36	0.36	1.53	0.86	0.36	0.36	0.375	1.53	0.36		0.36	0.36	1.53	0.36	0.86	0.36	0.5	1.53	0.36		0.36	1.53	0.36	0.36	0.86		0.36	0.5	1.53	0.36		0.0631164	0.968935
Q9D7X3	Dual specificity protein phosphatase 3 OS=Mus musculus OX=10090 GN=Dusp3 PE=1 SV=1	468		0.22	0.22	0.5	0.5	0.22	0.83	0.36	0.28	0.83	0.22		0.5	0.22	0.83		1.24	0.665	0.502	1.24	0.22		1.75	0.22	0.5	0.83	0.83	0.5	0.665	0.33	1.75	0.22		2.33036	0.311867
Q8BMS4	Ubiquinone biosynthesis O-methyltransferase, mitochondrial OS=Mus musculus OX=10090 GN=Coq3 PE=1 SV=1	417		0.36	0.23	0.36	0.5	0.5	0.36	0.36	0.105	0.5	0.23		0.11	0.5	0.36	0.5	0.23	0.36	0.27	0.5	0.11		0.5	0.36	0.11	0.36	0.23	0.36	0.36	0.097	0.5	0.11		0.664308	0.717377
P48774	Glutathione S-transferase Mu 5 OS=Mus musculus OX=10090 GN=Gstm5 PE=1 SV=1	920		0.86	0.37	0.17	0.36	0.36		0.36	0.01	0.86	0.17			0.86	0.59	0.59	0.86	0.725	0.27	0.86	0.59		0.59	0.36	0.36			0.59	0.475	0.23	0.59	0.36		4.40824	0.110348
P11798	Calcium/calmodulin-dependent protein kinase type II subunit alpha OS=Mus musculus OX=10090 GN=Camk2a PE=1 SV=2	551					0.26	0.36	0.47	0.36	0.105	0.47	0.26			0.17	0.36	0.26	0.36	0.31	0.122	0.36	0.17		0.26	0.26		0.47	0.08	0.26	0.26	0	0.47	0.08		1.45402	0.483351
Q9CZ44	NSFL1 cofactor p47 OS=Mus musculus OX=10090 GN=Nsfl1c PE=1 SV=1	423		0.36	0.36	0.23	0.23		0.36	0.36	0.13	0.36	0.23		0.36	0.23	0.23	0.36	0.36	0.36	0.13	0.36	0.23		0.23	0.36	0.51	0.23	0.36	0.36	0.36	0.097	0.51	0.23		0.380952	0.826565
Q9DBL1	Short/branched chain specific acyl-CoA dehydrogenase, mitochondrial OS=Mus musculus OX=10090 GN=Acadsb PE=1 SV=1	574		0.55	0.55	0.19	0.42	0.19	0.3	0.36	0.3	0.55	0.19		0.3	0.19	0.55	0.3	0.09	0.3	0.11	0.55	0.09		0.3	0.55	0.3	0.19	0.69	0.19	0.3	0.27	0.69	0.19		0.666667	0.716531
P03899	NADH-ubiquinone oxidoreductase chain 3 OS=Mus musculus OX=10090 GN=mt-Nd3 PE=1 SV=3	502		0.36	0.36		0.36	0.36		0.36	0	0.36	0.36		0.36		0.36	0.36	0.36	0.36	0	0.36	0.36		0.36	0.36	0.36	0.36	0.36	0.36	0.36	0	0.36	0.36		0	1
P10493	Nidogen-1 OS=Mus musculus OX=10090 GN=Nid1 PE=1 SV=2	405		0.53	0.49	0.28	0.44	0.2	0.24	0.36	0.227	0.53	0.2		0.32	0.2	0.58	0.44	0.4	0.4	0.12	0.58	0.2		0.2	0.31	0.31	0.28	0.24	0.28	0.28	0.052	0.31	0.2		2.37549	0.304909
Q9D7J4	Cytochrome c oxidase assembly protein COX20, mitochondrial OS=Mus musculus OX=10090 GN=Cox20 PE=1 SV=1	742		0.36	0.36	0.36	0.36	0.36	0.36	0.36	0	0.36	0.36		0.36	0.36	0.36	0.85	0.85	0.36	0.49	0.85	0.36		0.85	0.85	0.36	0.85	0.36	0.85	0.85	0.368	0.85	0.36		5.5596	0.062051
Q05793	Basement membrane-specific heparan sulfate proteoglycan core protein OS=Mus musculus OX=10090 GN=Hspg2 PE=1 SV=1	203		0.4	0.5	0.31	0.44	0.31	0.31	0.355	0.12	0.5	0.31		0.4	0.43	0.43	0.46	0.41	0.43	0.02	0.46	0.4		0.3	0.35	0.45	0.4	0.45	0.44	0.42	0.085	0.45	0.3		0.989151	0.60983
P27546	Microtubule-associated protein 4 OS=Mus musculus OX=10090 GN=Map4 PE=1 SV=3	333		0.38	0.29	0.48	0.33	0.15	0.43	0.355	0.118	0.48	0.15		0.33	0.38	0.49	0.54	0.43	0.43	0.11	0.54	0.33		0.43	0.48	0.48	0.49	0.38	0.6	0.48	0.045	0.6	0.38		4.73283	0.0938162
Q9CQV1	Mitochondrial import inner membrane translocase subunit TIM16 OS=Mus musculus OX=10090 GN=Pam16 PE=1 SV=1	618		0.82	0.35	0.35	0.35	0.82	0.35	0.35	0.352	0.82	0.35		0.35	0.82	0.82		0.35	0.585	0.47	0.82	0.35			1.46		0.82	0.35		0.82	0.555	1.46	0.35		1.5	0.472367
Q8CHP8	Glycerol-3-phosphate phosphatase OS=Mus musculus OX=10090 GN=Pgp PE=1 SV=1	566		0.27	0.44	0.62	0.27	0.27	0.43	0.35	0.167	0.62	0.27		0.27	0.62	0.13	0.13	0.13	0.13	0.14	0.62	0.13			0.43	0.13		0.13	0.27	0.2	0.18	0.43	0.13		3.37905	0.184607
Q6PHZ2	Calcium/calmodulin-dependent protein kinase type II subunit delta OS=Mus musculus OX=10090 GN=Camk2d PE=1 SV=1	551		0.25	0.35	0.45	0.34	0.68	0.35	0.35	0.082	0.68	0.25		0.56	0.35	0.81	0.35	0.25	0.35	0.21	0.81	0.25		0.35	0.68	1.1	0.56	0.34	0.68	0.62	0.278	1.1	0.34		1.99273	0.369218
Q3TC72	Fumarylacetoacetate hydrolase domain-containing protein 2A OS=Mus musculus OX=10090 GN=Fahd2 PE=1 SV=1	770		0.82	0.27	0.27	0.43	0.43	0.27	0.35	0.16	0.82	0.27		0.13	0.43	0.82	0.62	0.61	0.61	0.19	0.82	0.13		0.27	0.82	0.27	0.27	0.43	0.13	0.27	0.12	0.82	0.13		1.46562	0.480556
Q9CR51	V-type proton ATPase subunit G 1 OS=Mus musculus OX=10090 GN=Atp6v1g1 PE=1 SV=3	1086			0.35		0.35		0.35	0.35	0	0.35	0.35			0.35	0.35	0.81	0.35	0.35	0.115	0.81	0.35				0.35	0.81	0.35	0.81	0.58	0.46	0.81	0.35		1.97917	0.371732
Q9D1G3	Protein-cysteine N-palmitoyltransferase HHAT-like protein OS=Mus musculus OX=10090 GN=Hhatl PE=1 SV=2	398		0.25	0.35	0.56	0.45	0.34	0.34	0.345	0.085	0.56	0.25		0.16	0.34	0.08	0.34	0.45	0.34	0.18	0.45	0.08		0.16	0.08	0.25		0.16	0.25	0.16	0.09	0.25	0.08		6.48598	0.0390469	0.572011	1.3086	0.0331691	2.54091	0.71418	1.17985
P20918	Plasminogen OS=Mus musculus OX=10090 GN=Plg PE=1 SV=3	189		0.15	0.15	0.44	0.25	0.72	0.97	0.345	0.475	0.97	0.15		0.25	0.37	0.5	0.37	0.2	0.37	0.12	0.5	0.2		0.57	0.37	0.31	0.2	0.25	0.44	0.34	0.157	0.57	0.2		0.0261698	0.987
Q9DBC7	cAMP-dependent protein kinase type I-alpha regulatory subunit OS=Mus musculus OX=10090 GN=Prkar1a PE=1 SV=3	1173		0.34	0.48	0.34	0.79	0.34	0.1	0.34	0.105	0.79	0.1		0.34	0.21	0.63	0.63	0.47	0.47	0.29	0.63	0.21		0.47	0.1	0.47	0.47	0.21	0.47	0.47	0.195	0.47	0.1		0.598042	0.741544
P62715	Serine/threonine-protein phosphatase 2A catalytic subunit beta isoform OS=Mus musculus OX=10090 GN=Ppp2cb PE=1 SV=1	381		0.26	0.42	0.59	0.12	0.26	0.59	0.34	0.288	0.59	0.12		0.59	0.26	0.59	0.42	0.42	0.42	0.17	0.59	0.26		0.26	0.42	0.42	0.26	0.12	0.26	0.26	0.12	0.42	0.12		2.95076	0.228692
Q6P3A8	2-oxoisovalerate dehydrogenase subunit beta, mitochondrial OS=Mus musculus OX=10090 GN=Bckdhb PE=1 SV=2	692		0.47	0.34	0.21	0.47	0.34	0.1	0.34	0.195	0.47	0.1		0.21	0.47	0.47	0.21	0.21	0.21	0.26	0.47	0.21		0.47	0.47	0.34	0.21	0.34	0.47	0.405	0.13	0.47	0.21		0.927854	0.628809
Q02248	Catenin beta-1 OS=Mus musculus OX=10090 GN=Ctnnb1 PE=1 SV=1	200		0.41	0.34	0.34	0.48	0.28	0.22	0.34	0.097	0.48	0.22		0.34	0.56	0.28	0.48	0.56	0.48	0.22	0.56	0.28		0.28	0.48	0.48	0.34	0.56	0.56	0.48	0.165	0.56	0.28		2.87332	0.237721
P57759	Endoplasmic reticulum resident protein 29 OS=Mus musculus OX=10090 GN=Erp29 PE=1 SV=2	750		0.34		0.16		0.34	0.34	0.34	0.045	0.34	0.16		0.16		0.34	0.34	0.16	0.25	0.18	0.34	0.16		0.34	0.16	0.16	0.16	0.16	0.55	0.16	0.135	0.55	0.16		0.799107	0.670619
P56812	Programmed cell death protein 5 OS=Mus musculus OX=10090 GN=Pdcd5 PE=1 SV=3	761		0.78	0.34	0.33	0.78	0.34	0.34	0.34	0.33	0.78	0.33		1.38	0.34	0.34	0.78		0.56	0.59	1.38	0.34		0.78	0.78	0.33	0.33	0.33	0.34	0.335	0.34	0.78	0.33		2.03252	0.361946
P13634	Carbonic anhydrase 1 OS=Mus musculus OX=10090 GN=Ca1 PE=1 SV=4	864		0.56	0.16		0.16	0.34	0.34	0.34	0.18	0.56	0.16		0.34	0.81	0.34	0.34	0.16	0.34	0	0.81	0.16		0.81	0.16	0.34			0.16	0.25	0.298	0.81	0.16		0.410526	0.814433
P62754	40S ribosomal protein S6 OS=Mus musculus OX=10090 GN=Rps6 PE=1 SV=1	964			0.34	0.55			0.16	0.34	0.195	0.55	0.16				0.16	0.16	0.16	0.16	0	0.16	0.16			0.16	0.16			0.16	0.16	0	0.16	0.16		4.5	0.105399
Q9JK53	Prolargin OS=Mus musculus OX=10090 GN=Prelp PE=1 SV=2	869				0.34	0.47	0.34	0.34	0.34	0.032	0.47	0.34		0.62	0.79	0.47	0.62	0.78	0.62	0.16	0.79	0.47		0.79	0.62	0.78	0.62	0.96	0.47	0.7	0.168	0.96	0.47		7.91864	0.0190761	0.07196	-2.25734	0.0224088	-2.67515	1	-0.350981
O55234	Proteasome subunit beta type-5 OS=Mus musculus OX=10090 GN=Psmb5 PE=1 SV=3	890		0.34	0.34	0.34	0.16	0.34	0.16	0.34	0.135	0.34	0.16		0.16	0.16	0.16	0.16	0.16	0.16	0	0.16	0.16		0.55	0.34	0.34	0.55	0.34	0.34	0.34	0.158	0.55	0.34		10.8642	0.00437391	0.216595	1.79787	0.348305	-1.57135	0.00294124	-3.29609
P97371	Proteasome activator complex subunit 1 OS=Mus musculus OX=10090 GN=Psme1 PE=1 SV=2	531		0.34	0.34	0.34	0.34	0.55	0.55	0.34	0.158	0.55	0.34		0.55	0.79	0.55	0.34	0.16	0.55	0.21	0.79	0.16		0.55	0.16	0.55	0.34	0.34	0.79	0.445	0.21	0.79	0.16		0.333426	0.846443
Q3UGR5	Haloacid dehalogenase-like hydrolase domain-containing protein 2 OS=Mus musculus OX=10090 GN=Hdhd2 PE=1 SV=2	763		0.16	0.34	0.34	0.34	0.16	0.34	0.34	0.135	0.34	0.16		0.34	0.34	0.16	0.55	0.34	0.34	0	0.55	0.16		0.55	0.34	0.55	0.16	0.34		0.34	0.21	0.55	0.16		1.663	0.435395
P80315	T-complex protein 1 subunit delta OS=Mus musculus OX=10090 GN=Cct4 PE=1 SV=3	529		0.34	0.34	0.33	0.33	0.44	0.34	0.34	0.008	0.44	0.33		0.24	0.34	0.54	0.54	0.54	0.54	0.2	0.54	0.24		0.54	0.24	0.33	0.43	0.66	0.44	0.435	0.16	0.66	0.24		1.56456	0.457363
O88456	Calpain small subunit 1 OS=Mus musculus OX=10090 GN=Capns1 PE=1 SV=2	794		0.16	0.8	0.55	0.34	0.16	0.34	0.34	0.293	0.8	0.16		0.8	0.8	0.8	0.34	0.55	0.8	0.25	0.8	0.34		0.55	0.55	0.8	0.34		0.34	0.55	0.21	0.8	0.34		3.54332	0.17005
Q91VI7	Ribonuclease inhibitor OS=Mus musculus OX=10090 GN=Rnh1 PE=1 SV=1	617		0.28	0.18	0.39	0.51	0.18	0.51	0.335	0.275	0.51	0.18		0.28	0.28	0.28	0.28	0.28	0.28	0	0.28	0.28		0.51	0.18	0.51	0.64	0.63	0.93	0.57	0.127	0.93	0.18		4.87266	0.0874811
E9PV24	Fibrinogen alpha chain OS=Mus musculus OX=10090 GN=Fga PE=1 SV=1	311		0.4	0.27	0.27	0.15	0.4	0.47	0.335	0.13	0.47	0.15		0.21	0.33	0.16	0.21	0.15	0.21	0.05	0.33	0.15		0.47	0.15	0.1	0.16	0.15	0.21	0.155	0.048	0.47	0.1		3.60368	0.164995
Q9R0X4	Acyl-coenzyme A thioesterase 9, mitochondrial OS=Mus musculus OX=10090 GN=Acot9 PE=1 SV=1	806		0.28	0.4	0.39	0.39	0.18	0.18	0.335	0.185	0.4	0.18		0.51	0.28	0.51	1.11	0.39	0.51	0.12	1.11	0.28		0.65	0.64	0.28	0.51	0.51	0.39	0.51	0.188	0.65	0.28		5.07678	0.0789935
Q91YP0	L-2-hydroxyglutarate dehydrogenase, mitochondrial OS=Mus musculus OX=10090 GN=L2hgdh PE=1 SV=1	601		0.18	0.51	0.39	0.39	0.28	0.28	0.335	0.11	0.51	0.18		0.18	0.28	0.18	0.09	0.28	0.18	0.1	0.28	0.09		0.18	0.28	0.09	0.39	0.18	0.09	0.18	0.143	0.39	0.09		4.7375	0.0935977
Q71RI9	Kynurenine--oxoglutarate transaminase 3 OS=Mus musculus OX=10090 GN=Kyat3 PE=1 SV=1	743		0.92	0.64	0.28	0.39	0.28	0.18	0.335	0.298	0.92	0.18		0.28	0.28	0.09	0.09	0.63	0.28	0.19	0.63	0.09		0.09	0.18		0.28	0.18		0.18	0.048	0.28	0.09		4.10088	0.128678
O08677	Kininogen-1 OS=Mus musculus OX=10090 GN=Kng1 PE=1 SV=1	466		0.49	0.26	0.26	0.12	0.58	0.41	0.335	0.21	0.58	0.12		0.41	0.49	0.12	0.58	0.58	0.49	0.17	0.58	0.12		0.58	0.49	0.33	0.26	0.26	0.41	0.37	0.192	0.58	0.26		0.934858	0.626611
Q9R1P0	Proteasome subunit alpha type-4 OS=Mus musculus OX=10090 GN=Psma4 PE=1 SV=1	810		0.33	0.53	0.33	0.33	0.53	0.15	0.33	0.15	0.53	0.15		0.33	0.15	0.33	0.15	0.53	0.33	0.18	0.53	0.15		0.33	0.33	0.33	0.53	0.33		0.33	0	0.53	0.33		1.02564	0.598804
Q03958	Prefoldin subunit 6 OS=Mus musculus OX=10090 GN=Pfdn6 PE=1 SV=1	668			0.33		0.33	0.33	0.77	0.33	0.11	0.77	0.33		0.77	0.33	0.77	0.33	0.33	0.33	0.44	0.77	0.33		0.77	0.33	0.77	0.33	0.33	0.77	0.55	0.44	0.77	0.33		0.583333	0.747018
Q4VAA2	Protein CDV3 OS=Mus musculus OX=10090 GN=Cdv3 PE=1 SV=2	819		0.33	0.53	0.15	0.15	0.33	0.33	0.33	0.135	0.53	0.15		0.15	0.53	0.15	0.33	0.53	0.33	0.38	0.53	0.15		0.53	0.15	0.76	0.15	0.33	0.53	0.43	0.335	0.76	0.15		0.620423	0.733292
Q9DC61	Mitochondrial-processing peptidase subunit alpha OS=Mus musculus OX=10090 GN=Pmpca PE=1 SV=1	510		0.33	0.24	0.24	0.33	0.33	0.33	0.33	0.068	0.33	0.24		0.43	0.54	0.24	0.33	0.24	0.33	0.19	0.54	0.24		0.15	0.33	0.24	0.15	0.24	0.43	0.24	0.135	0.43	0.15		2.1362	0.343661
Q8BW75	Amine oxidase [flavin-containing] B OS=Mus musculus OX=10090 GN=Maob PE=1 SV=4	648		0.43	0.15	0.33	0.43	0.07	0.33	0.33	0.21	0.43	0.07		0.15	0.07	0.15	0.15	0.15	0.15	0	0.15	0.07		0.07	0.07	0.24		0.24		0.155	0.17	0.24	0.07		3.56464	0.168247
Q9D8S9	BolA-like protein 1 OS=Mus musculus OX=10090 GN=Bola1 PE=1 SV=1	520		0.33	0.33	0.77	0.33	0.33	0.33	0.33	0	0.77	0.33		0.33	0.33	0.33	0.33	0.33	0.33	0	0.33	0.33		0.33	0.33	0.33	0.33	0.33	0.33	0.33	0	0.33	0.33		1.83333	0.39985
P03911	NADH-ubiquinone oxidoreductase chain 4 OS=Mus musculus OX=10090 GN=Mtnd4 PE=1 SV=1	360		0.28	0.38	0.5	0.27	0.28	0.38	0.33	0.1	0.5	0.27		0.28	0.28	0.38	0.38	0.38	0.38	0.1	0.38	0.28		0.28	0.27	0.27	0.38	0.27	0.18	0.27	0.008	0.38	0.18		4.89978	0.0863032
Q9CY58	Plasminogen activator inhibitor 1 RNA-binding protein OS=Mus musculus OX=10090 GN=Serbp1 PE=1 SV=2	400		0.46	0.33	0.21	0.21	0.33		0.33	0.12	0.46	0.21		0.1	0.21	0.21	0.33	0.6	0.21	0.12	0.6	0.1		0.1	0.33	0.21	0.33		0.21	0.21	0.12	0.33	0.1		0.905556	0.635859
P35564	Calnexin OS=Mus musculus OX=10090 GN=Canx PE=1 SV=1	430		0.21	0.37	0.21	0.37	0.37	0.28	0.325	0.142	0.37	0.21		0.28	0.46	0.46	0.46	0.28	0.46	0.18	0.46	0.28		0.13	0.28	0.28	0.28	0.21	0.21	0.245	0.07	0.28	0.13		6.29445	0.0429712	0.555885	-1.32463	0.64328	1.24148	0.0363903	2.50834
Q3URD3	Sarcolemmal membrane-associated protein OS=Mus musculus OX=10090 GN=Slmap PE=1 SV=2	313		0.19	0.19	0.41	0.41	0.35	0.3	0.325	0.177	0.41	0.19		0.54	0.41	0.54	0.54	0.19	0.54	0.13	0.54	0.19		0.35	0.35	0.61	0.61	0.48	0.41	0.445	0.213	0.61	0.35		4.59992	0.100263
P21614	Vitamin D-binding protein OS=Mus musculus OX=10090 GN=Gc PE=1 SV=2	414		0.17	0.71	0.08	0.08	0.47	0.71	0.32	0.547	0.71	0.08		0.58	0.36	0.36	0.36	0.26	0.36	0	0.58	0.26		0.58	0.58	0.17	0.58	0.26	0.36	0.47	0.295	0.58	0.17		0.192256	0.908348
Q99LD8	N(G),N(G)-dimethylarginine dimethylaminohydrolase 2 OS=Mus musculus OX=10090 GN=Ddah2 PE=1 SV=1	804		0.15	0.75	0.32	0.32	0.15		0.32	0.17	0.75	0.15		0.75	0.75	0.52	0.52	0.52	0.52	0.23	0.75	0.52		0.75	1.01	0.15	0.15	0.52	1.01	0.635	0.703	1.01	0.15		2.68519	0.261168
Q99M87	DnaJ homolog subfamily A member 3, mitochondrial OS=Mus musculus OX=10090 GN=Dnaja3 PE=1 SV=1	432		0.49	0.27	0.37	0.37	0.17	0.27	0.32	0.1	0.49	0.17		0.27	0.08	0.27	0.17	0.17	0.17	0.1	0.27	0.08		0.17	0.17	0.08	0.27	0.17	0.17	0.17	0	0.27	0.08		6.61789	0.0365548	0.17573	1.89136	0.0447361	2.43451	1	0.429854
P67984	60S ribosomal protein L22 OS=Mus musculus OX=10090 GN=Rpl22 PE=1 SV=2	1169		0.32		0.32	0.32		0.32	0.32	0	0.32	0.32			0.32	0.32		0.32	0.32	0	0.32	0.32			0.32	0.32	0.32	0.32	0.32	0.32	0	0.32	0.32		0	1
Q9R1P1	Proteasome subunit beta type-3 OS=Mus musculus OX=10090 GN=Psmb3 PE=1 SV=1	619		0.2	0.44	0.43	0.2	0.2	0.43	0.315	0.23	0.44	0.2		0.2	0.43	0.43	0.2	0.2	0.2	0.23	0.43	0.2		0.43		0.43	0.2	0.43	0.43	0.43	0	0.43	0.2		1.25	0.535261
P24452	Macrophage-capping protein OS=Mus musculus OX=10090 GN=Capg PE=1 SV=2	609		0.11	0.38	0.38	0.24	0.24	0.38	0.31	0.14	0.38	0.11		0.38	0.24	0.24	0.24	0.38	0.24	0.14	0.38	0.24		0.53	0.38	0.53	0.38	0.7	0.53	0.53	0.113	0.7	0.38		8.78116	0.0123935	1	0.034435	0.0289356	-2.5883	0.0370191	-2.50228
Q62188	Dihydropyrimidinase-related protein 3 OS=Mus musculus OX=10090 GN=Dpysl3 PE=1 SV=1	302		0.23	0.41	0.31	0.31	0.23		0.31	0.08	0.41	0.23		0.4	0.4	0.31	0.61	0.5	0.4	0.1	0.61	0.31		0.72	0.5	0.5	0.84	0.97	0.97	0.78	0.383	0.97	0.5		10.5112	0.00521819	0.54142	-1.3393	0.00388128	-3.21736	0.20696	-1.81851
P25444	40S ribosomal protein S2 OS=Mus musculus OX=10090 GN=Rps2 PE=1 SV=3	580		0.14		0.49	0.14	0.31	0.7	0.31	0.35	0.7	0.14		0.49	0.49	0.49	0.49	0.3	0.49	0	0.49	0.3		0.14	0.49	0.7		0.49	0.49	0.49	0	0.7	0.14		0.927389	0.628956
P63276	40S ribosomal protein S17 OS=Mus musculus OX=10090 GN=Rps17 PE=1 SV=2	842				0.31	0.31		0.31	0.31	0	0.31	0.31		0.71		1.23	0.71	1.22	0.965	0.512	1.23	0.71		0.31	0.31	0.31			0.31	0.31	0	0.31	0.31		9.44785	0.00888024	0.0349605	-2.52247	1	0	0.0193152	2.72458
P62849	40S ribosomal protein S24 OS=Mus musculus OX=10090 GN=Rps24 PE=1 SV=1	694		0.31	0.31	0.31	0.71	0.71	0.31	0.31	0.3	0.71	0.31		0.71	0.71	0.31	0.71	0.31	0.71	0.4	0.71	0.31			0.71		0.31	0.31	0.31	0.31	0.1	0.71	0.31		1.23148	0.540241
P14148	60S ribosomal protein L7 OS=Mus musculus OX=10090 GN=Rpl7 PE=1 SV=2	589		0.31	0.31	0.71	0.14	0.31	0.49	0.31	0.135	0.71	0.14		0.14	0.49	0.14			0.14	0.175	0.49	0.14		0.14	0.31	0.31	0.49	0.31	0.71	0.31	0.135	0.71	0.14		1.12092	0.570948
P10107	Annexin A1 OS=Mus musculus OX=10090 GN=Anxa1 PE=1 SV=2	699				0.24	0.38	0.38	0.24	0.31	0.14	0.38	0.24		0.24	0.38	0.54	0.54	0.24	0.38	0.3	0.54	0.24		0.11	0.54	0.24	0.38	0.54	0.38	0.38	0.225	0.54	0.11		0.706405	0.702435
Q61207	Prosaposin OS=Mus musculus OX=10090 GN=Psap PE=1 SV=2	461		0.31	0.4	0.31	0.31	0.31	0.22	0.31	0	0.4	0.22		0.4	0.4	0.31	0.4	0.4	0.4	0	0.4	0.31		0.22	0.22	0.31	0.22	0.22	0.22	0.22	0	0.31	0.22		10.6927	0.0047654	0.360244	-1.55443	0.221387	1.78788	0.00335289	3.25911
Q7TQI3	Ubiquitin thioesterase OTUB1 OS=Mus musculus OX=10090 GN=Otub1 PE=1 SV=2	586		0.31	0.49	0.14	0.14	0.49	0.31	0.31	0.262	0.49	0.14		0.7	0.7	0.7	0.31	0.14	0.7	0.39	0.7	0.14		0.49	0.49	0.7	0.49	0.49	0.49	0.49	0	0.7	0.49		4.44888	0.108128
Q8K4Z3	NAD(P)H-hydrate epimerase OS=Mus musculus OX=10090 GN=Naxe PE=1 SV=1	1203		0.31	0.31	0.31	0.49	0.14	0.14	0.31	0.128	0.49	0.14		0.5	0.5	0.14	0.5	0.31	0.5	0.19	0.5	0.14		0.5	0.14	0.49	0.31	0.95	0.14	0.4	0.315	0.95	0.14		1.9071	0.38537
Q04857	Collagen alpha-1(VI) chain OS=Mus musculus OX=10090 GN=Col6a1 PE=1 SV=1	332		0.31	0.21	0.47	0.42	0.31	0.26	0.31	0.12	0.47	0.21		0.47	0.42	0.47	0.79	0.59	0.47	0.12	0.79	0.42		0.31	0.47	0.47	0.53	0.36	0.31	0.415	0.147	0.53	0.31		6.57359	0.0373735	0.0312347	-2.56185	0.569178	-1.31139	0.569076	1.31149
P82348	Gamma-sarcoglycan OS=Mus musculus OX=10090 GN=Sgcg PE=1 SV=2	477			0.3	0.14		0.3	0.3	0.3	0.04	0.3	0.14		0.14	0.14	0.14	0.3	0.3	0.14	0.16	0.3	0.14		0.14	0.3		0.14	0.3	0.14	0.14	0.16	0.3	0.14		1.3	0.522046
P62911	60S ribosomal protein L32 OS=Mus musculus OX=10090 GN=Rpl32 PE=1 SV=2	691		0.3	0.3	0.3	0.3	0.3	0.68	0.3	0	0.68	0.3			0.3	0.3		0.3	0.3	0	0.3	0.3		0.3	0.3		0.3	0.3		0.3	0	0.3	0.3		1.16667	0.558035
P51660	Peroxisomal multifunctional enzyme type 2 OS=Mus musculus OX=10090 GN=Hsd17b4 PE=1 SV=3	440		0.11	0.3	0.24	0.3	0.3	0.3	0.3	0.045	0.3	0.11		0.37	0.37	0.24	0.53	0.37	0.37	0	0.53	0.24		0.3	0.45	0.37	0.3	0.37	0.45	0.37	0.112	0.45	0.3		6.52473	0.0382978	0.108054	-2.09672	0.06746	-2.28205	1	-0.0791216
Q8BIJ6	Isoleucine--tRNA ligase, mitochondrial OS=Mus musculus OX=10090 GN=Iars2 PE=1 SV=1	325		0.4	0.21	0.3	0.16	0.3	0.35	0.3	0.105	0.4	0.16		0.35	0.3	0.3	0.3	0.3	0.3	0	0.35	0.3		0.3	0.51	0.2	0.4	0.25	0.16	0.275	0.162	0.51	0.16		0.250462	0.882293
P62267	40S ribosomal protein S23 OS=Mus musculus OX=10090 GN=Rps23 PE=1 SV=3	702		0.3	0.3	0.3	0.3		0.3	0.3	0	0.3	0.3				0.3	0.68	0.3	0.3	0.19	0.68	0.3		0.3	0.3		0.3	0.3	0.68	0.3	0	0.68	0.3		1.6	0.449329
P35282	Ras-related protein Rab-21 OS=Mus musculus OX=10090 GN=Rab21 PE=1 SV=4	790		0.67	0.19	0.67	0.19	0.41	0.19	0.3	0.415	0.67	0.19		0.19	0.19	0.41	0.41	0.67	0.41	0.22	0.67	0.19		0.41	0.19	0.19	0.41	0.67	0.19	0.3	0.22	0.67	0.19		0.105983	0.948388
Q3UM45	Protein phosphatase 1 regulatory subunit 7 OS=Mus musculus OX=10090 GN=Ppp1r7 PE=1 SV=2	516		0.23	0.11	0.36	0.36	0.5	0.23	0.295	0.13	0.5	0.11		0.11	0.23	0.23	0.5	0.23	0.23	0	0.5	0.11		0.11	0.23	0.36	0.11	0.23	0.36	0.23	0.188	0.36	0.11		0.756337	0.685115
Q9ET78	Junctophilin-2 OS=Mus musculus OX=10090 GN=Jph2 PE=1 SV=2	370		0.33	0.25	0.4	0.25	0.25	0.33	0.29	0.08	0.4	0.25		0.25	0.18	0.18	0.25	0.33	0.25	0.07	0.33	0.18		0.25	0.18	0.25	0.12	0.12	0.18	0.18	0.097	0.25	0.12		7.26049	0.0265097	0.502331	1.38046	0.0212902	2.69227	0.706257	1.18651
Q9Z0S1	3'(2'),5'-bisphosphate nucleotidase 1 OS=Mus musculus OX=10090 GN=Bpnt1 PE=1 SV=2	817			0.29	0.28	0.46	0.29	0.29	0.29	0	0.46	0.28		0.13	0.13	0.13	0.29	0.46	0.13	0.16	0.46	0.13		0.13	0.13		0.28	0.28	0.13	0.13	0.15	0.28	0.13		5.30902	0.0703333
Q9D7J9	Enoyl-CoA hydratase domain-containing protein 3, mitochondrial OS=Mus musculus OX=10090 GN=Echdc3 PE=1 SV=1	649		0.29	0.29	0.29	0.47	0.14	0.29	0.29	0	0.47	0.14		0.29		0.47		0.47	0.47	0.09	0.47	0.29		0.14	0.29	0.14		0.29	0.29	0.29	0.15	0.29	0.14		4.62222	0.099151
Q07076	Annexin A7 OS=Mus musculus OX=10090 GN=Anxa7 PE=1 SV=2	636		0.29	0.29	0.29	0.18	0.09	0.29	0.29	0.082	0.29	0.09		0.4	0.4	0.8	0.52	0.52	0.52	0.12	0.8	0.4		0.4	0.66	0.66	0.52	0.66	0.52	0.59	0.14	0.66	0.4		11.6291	0.00298382	0.0311749	-2.56252	0.00412979	-3.19951	1	-0.488099
P97823	Acyl-protein thioesterase 1 OS=Mus musculus OX=10090 GN=Lypla1 PE=1 SV=1	784		0.65	0.18	0.4	0.4	0.18	0.18	0.29	0.22	0.65	0.18		0.18	0.4	0.65	0.4	0.4	0.4	0	0.65	0.18		0.4	0.18	0.65	0.4	0.18	0.4	0.4	0.165	0.65	0.18		0.659548	0.719086
Q8K0D5	Elongation factor G, mitochondrial OS=Mus musculus OX=10090 GN=Gfm1 PE=1 SV=1	511		0.22	0.42	0.29	0.42	0.16	0.29	0.29	0.15	0.42	0.16		0.16	0.35	0.29	0.11	0.29	0.29	0.13	0.35	0.11		0.29	0.35	0.22	0.29	0.16	0.22	0.255	0.07	0.35	0.16		0.896152	0.638856
E9Q401	Ryanodine receptor 2 OS=Mus musculus OX=10090 GN=Ryr2 PE=1 SV=1	163		0.29	0.32	0.27	0.32	0.25	0.29	0.29	0.037	0.32	0.25		0.18	0.19	0.13	0.2	0.13	0.18	0.06	0.2	0.13		0.11	0.14	0.1	0.14	0.14	0.14	0.14	0.023	0.14	0.1		11.8941	0.00261359	0.0577478	2.34067	0.00249198	3.34237	1	0.846157
Q9Z1N5	Spliceosome RNA helicase Ddx39b OS=Mus musculus OX=10090 GN=Ddx39b PE=1 SV=1	596		0.29	0.19	0.41	0.29	0.09	0.29	0.29	0.075	0.41	0.09		0.29	0.19	0.29	0.09	0.41	0.29	0.1	0.41	0.09		0.29	0.19	0.19	0.29	0.41	0.19	0.24	0.1	0.41	0.19		0.0257596	0.987203
P97825	Jupiter microtubule associated homolog 1 OS=Mus musculus OX=10090 GN=Jpt1 PE=1 SV=3	969		0.29	0.29	0.29	0.29	0.29	0.29	0.29	0	0.29	0.29			0.29	0.29	0.29	0.29	0.29	0	0.29	0.29		0.29	0.29	0.29	0.29	0.67	0.29	0.29	0	0.67	0.29		1.66667	0.434598
Q8VDM4	26S proteasome non-ATPase regulatory subunit 2 OS=Mus musculus OX=10090 GN=Psmd2 PE=1 SV=1	424		0.29	0.29	0.34	0.29	0.29	0.23	0.29	0	0.34	0.23		0.4	0.23	0.23	0.18	0.13	0.23	0.05	0.4	0.13		0.23	0.18	0.23	0.13	0.23	0.34	0.23	0.038	0.34	0.13		3.88056	0.143664
P80316	T-complex protein 1 subunit epsilon OS=Mus musculus OX=10090 GN=Cct5 PE=1 SV=1	529		0.42	0.24	0.23	0.15	0.42	0.33	0.285	0.165	0.42	0.15		0.24	0.42	0.24	0.33	0.64	0.33	0.18	0.64	0.24		0.24	0.42	0.07	0.24	0.23	0.42	0.24	0.142	0.42	0.07		1.36124	0.506303
P09405	Nucleolin OS=Mus musculus OX=10090 GN=Ncl PE=1 SV=2	535		0.25	0.25	0.32	0.12	0.39	0.32	0.285	0.07	0.39	0.12		0.18	0.32	0.32	0.25	0.32	0.32	0.07	0.32	0.18		0.32	0.32	0.47	0.32	0.39	0.32	0.32	0.052	0.47	0.32		4.08837	0.129485
P80313	T-complex protein 1 subunit eta OS=Mus musculus OX=10090 GN=Cct7 PE=1 SV=1	563		0.32	0.24	0.15	0.23	0.32	0.32	0.28	0.088	0.32	0.15		0.23	0.23	0.42	0.32	0.32	0.32	0.09	0.42	0.23		0.42	0.23	0.32	0.32	0.52	0.32	0.32	0.075	0.52	0.23		2.43329	0.296223
P31230	Aminoacyl tRNA synthase complex-interacting multifunctional protein 1 OS=Mus musculus OX=10090 GN=Aimp1 PE=1 SV=2	577		0.28	0.28	0.13			0.28	0.28	0.038	0.28	0.13			0.13		0.13	0.28	0.13	0.075	0.28	0.13		0.13	0.13	0.13	0.28	0.13	0.13	0.13	0	0.28	0.13		3.225	0.199389
Q8R3Q6	Protein MIX23 OS=Mus musculus OX=10090 GN=Mix23 PE=1 SV=1	764			0.64	0.28		0.28	0.28	0.28	0.09	0.64	0.28		0.28	0.64	0.28	1.09	0.64	0.64	0.36	1.09	0.28			0.28		0.28	0.28	0.28	0.28	0	0.28	0.28		3.7	0.157237
Q91VH6	Protein MEMO1 OS=Mus musculus OX=10090 GN=Memo1 PE=1 SV=1	576		0.13		0.28	0.28	0.13	0.64	0.28	0.15	0.64	0.13		0.45	0.45	0.45	0.64	0.45	0.45	0	0.64	0.45		0.28	0.28	0.45	0.13	0.13	0.13	0.205	0.15	0.45	0.13		6.33863	0.0420323	0.186688	-1.86466	1	0.46886	0.0470205	2.41643
Q64010	Adapter molecule crk OS=Mus musculus OX=10090 GN=Crk PE=1 SV=1	852			0.28	0.28	0.45	0.28		0.28	0.042	0.45	0.28		0.28	0.28	0.45	0.28	0.64	0.28	0.17	0.64	0.28		0.13	0.28	0.45	0.28	0.13	0.13	0.205	0.15	0.45	0.13		3.45687	0.177562
P05125	Natriuretic peptides A OS=Mus musculus OX=10090 GN=Nppa PE=1 SV=2	1212				0.28	0.28	0.28		0.28	0	0.28	0.28		0.65	0.65	0.65	0.65	0.65	0.65	0	0.65	0.65		0.65	0.65	0.65	0.65	0.65	0.65	0.65	0	0.65	0.65		13	0.00150344	0.00390342	-3.21573	0.00268903	-3.32119	1	0
P52196	Thiosulfate sulfurtransferase OS=Mus musculus OX=10090 GN=Tst PE=1 SV=3	923		0.28	0.28	0.28	0.13	0.46	0.13	0.28	0.113	0.46	0.13		0.13	0.28	0.46			0.28	0.165	0.46	0.13		0.13	0.28	0.13	0.13			0.13	0.038	0.28	0.13		2.08604	0.352389
Q9DCB8	Iron-sulfur cluster assembly 2 homolog, mitochondrial OS=Mus musculus OX=10090 GN=Isca2 PE=1 SV=2	597		0.28	0.28	0.28	0.63	0.28	1.08	0.28	0.262	1.08	0.28		1.08	0.63		0.63	1.08	0.855	0.45	1.08	0.63		0.63	1.08	0.28	0.63	1.08	0.63	0.63	0.338	1.08	0.28		4	0.135335
Q9DB73	NADH-cytochrome b5 reductase 1 OS=Mus musculus OX=10090 GN=Cyb5r1 PE=1 SV=1	868		0.28	0.13	0.44	0.44	0.13	0.28	0.28	0.232	0.44	0.13		0.13	0.28	0.63	0.44	1.08	0.44	0.35	1.08	0.13		0.28	0.63	0.63	0.28	0.44	0.44	0.44	0.262	0.63	0.28		2.77222	0.250046
Q8C0M9	Isoaspartyl peptidase/L-asparaginase OS=Mus musculus OX=10090 GN=Asrgl1 PE=1 SV=1	736		0.28	0.28	0.28	0.28	0.13	0.44	0.28	0	0.44	0.13		0.63	0.44	0.63	0.13	0.28	0.44	0.35	0.63	0.13		0.13		0.28	0.28	0.13	0.13	0.13	0.15	0.28	0.13		4.36669	0.112664
Q9CQ92	Mitochondrial fission 1 protein OS=Mus musculus OX=10090 GN=Fis1 PE=1 SV=1	746		0.63	0.28	0.27	0.27	0.28	0.28	0.28	0.008	0.63	0.27		0.28	0.63	0.63	0.28	0.27	0.28	0.35	0.63	0.27		0.28	0.63	0.63	0.63	0.27	0.28	0.455	0.35	0.63	0.27		1.35571	0.507705
P03921	NADH-ubiquinone oxidoreductase chain 5 OS=Mus musculus OX=10090 GN=Mtnd5 PE=1 SV=3	449		0.28	0.36	0.28	0.36	0.28	0.28	0.28	0.06	0.36	0.28		0.28	0.28	0.2	0.28	0.2	0.28	0.08	0.28	0.2		0.13	0.06	0.13	0.06	0.2	0.13	0.13	0.053	0.2	0.06		12.6791	0.00176509	0.697523	1.19392	0.00130404	3.51808	0.0922173	2.16043
P62843	40S ribosomal protein S15 OS=Mus musculus OX=10090 GN=Rps15 PE=1 SV=2	503		0.63	0.28	0.28	0.28	0.28	0.28	0.28	0	0.63	0.28		0.28	0.28	0.63	0.28	0.28	0.28	0	0.63	0.28		0.28	0.28	0.28	0.28	0.28	0.28	0.28	0	0.28	0.28		1.19111	0.551256
Q9R1Q7	Proteolipid protein 2 OS=Mus musculus OX=10090 GN=Plp2 PE=1 SV=1	1248			0.28		0.28	0.28		0.28	0	0.28	0.28		0.28	0.28		0.28		0.28	0	0.28	0.28				0.28		0.28	0.28	0.28	0	0.28	0.28		0	1
Q9WTR5	Cadherin-13 OS=Mus musculus OX=10090 GN=Cdh13 PE=1 SV=2	265		0.38	0.31	0.31	0.18	0.24	0.18	0.275	0.115	0.38	0.18		0.46	0.18	0.38	0.38	0.31	0.38	0.07	0.46	0.18		0.38	0.31	0.38	0.31	0.24	0.38	0.345	0.07	0.38	0.24		2.83739	0.24203
Q61147	Ceruloplasmin OS=Mus musculus OX=10090 GN=Cp PE=1 SV=2	273		0.23	0.15	0.19	0.32	0.32	0.42	0.275	0.12	0.42	0.15		0.37	0.69	0.23	0.37	0.32	0.37	0.05	0.69	0.23		0.75	0.57	0.42	0.47	0.37	0.57	0.52	0.137	0.75	0.37		8.14211	0.0170594	0.669366	-1.21827	0.0131573	-2.84899	0.40229	-1.49814
P38060	Hydroxymethylglutaryl-CoA lyase, mitochondrial OS=Mus musculus OX=10090 GN=Hmgcl PE=1 SV=2	768		0.63	0.28	0.44	0.27	0.27	0.13	0.275	0.13	0.63	0.13		0.63	0.63	0.63	0.63	0.13	0.63	0	0.63	0.13		0.63	0.62	0.62	0.63	0.13	0.13	0.62	0.375	0.63	0.13		2.53084	0.282121
P62751	60S ribosomal protein L23a OS=Mus musculus OX=10090 GN=Rpl23a PE=1 SV=1	700			0.27	0.27	0.27	0.6	0.6	0.27	0.33	0.6	0.27			0.27	0.27		0.27	0.27	0	0.27	0.27		0.27	0.27	0.27	0.27	0.27	0.27	0.27	0	0.27	0.27		3.9	0.142274
Q8CHS7	Dehydrogenase/reductase SDR family member 7C OS=Mus musculus OX=10090 GN=Dhrs7c PE=1 SV=3	1023		0.27	0.27		0.27	0.13	0.27	0.27	0	0.27	0.13		0.43	0.27	0.43	0.13	0.13	0.27	0.3	0.43	0.13		0.27	0.13	0.27		0.13	0.27	0.27	0.14	0.27	0.13		0.633846	0.728387
Q9D0B5	Thiosulfate sulfurtransferase/rhodanese-like domain-containing protein 3 OS=Mus musculus OX=10090 GN=Tstd3 PE=1 SV=1	981		0.27	0.27	0.27	0.61		0.27	0.27	0	0.61	0.27		0.27	0.27	0.61	0.27	0.61	0.27	0.34	0.61	0.27			0.61	0.27			0.27	0.27	0.17	0.61	0.27		0.444444	0.800737
Q9CYT6	Adenylyl cyclase-associated protein 2 OS=Mus musculus OX=10090 GN=Cap2 PE=1 SV=1	755		0.27	0.17	0.37	0.27	0.27	0.27	0.27	0	0.37	0.17		0.37	0.27	0.49	0.49	0.08	0.37	0.22	0.49	0.08		0.37	0.27	0.27	0.49	0.37	0.27	0.32	0.1	0.49	0.27		2.10436	0.349175
O35972	39S ribosomal protein L23, mitochondrial OS=Mus musculus OX=10090 GN=Mrpl23 PE=1 SV=1	975		0.27	0.27		0.27	0.27	0.27	0.27	0	0.27	0.27		0.27	0.62	0.27	0.27	0.62	0.27	0.35	0.62	0.27			0.27		0.27		0.27	0.27	0	0.27	0.27		3.49091	0.174566
Q9Z1Q5	Chloride intracellular channel protein 1 OS=Mus musculus OX=10090 GN=Clic1 PE=1 SV=3	590		0.17	0.36	0.17	0.36	0.17	1.16	0.265	0.19	1.16	0.17		0.17	0.36	0.85	0.59	0.58	0.58	0.23	0.85	0.17			0.36	0.36	0.36	0.36	0.59	0.36	0	0.59	0.36		1.87398	0.391805
P53986	Monocarboxylate transporter 1 OS=Mus musculus OX=10090 GN=Slc16a1 PE=1 SV=1	460		0.27	0.27	0.26	0.17	0.08	0.37	0.265	0.078	0.37	0.08		0.17	0.27	0.17	0.17	0.26	0.17	0.09	0.27	0.17		0.08	0.08	0.08	0.27	0.17	0.17	0.125	0.09	0.27	0.08		3.41018	0.181756
Q7TPW1	Nexilin OS=Mus musculus OX=10090 GN=Nexn PE=1 SV=3	899		0.34	0.26	0.26	0.26	0.12	0.12	0.26	0.105	0.34	0.12		0.34	0.51	0.34	0.34	0.26	0.34	0	0.51	0.26		0.34	0.26	0.26	0.34	0.26	0.42	0.3	0.08	0.42	0.26		5.40368	0.0670819
O35639	Annexin A3 OS=Mus musculus OX=10090 GN=Anxa3 PE=1 SV=4	698			0.26	0.12	0.26	0.26	0.26	0.26	0	0.26	0.12		0.78	0.78	1	1	0.26	0.78	0.22	1	0.26		0.78	1.51	1.82	2.16	1.24	1.51	1.51	0.435	2.16	0.78		11.5596	0.00308928	0.312178	-1.62549	0.00205489	-3.39553	0.268657	-1.69776
P01868	Ig gamma-1 chain C region secreted form OS=Mus musculus OX=10090 GN=Ighg1 PE=1 SV=1	499		0.42	0.42	0.26	0.26	0.26	0.26	0.26	0.12	0.42	0.26		0.59	0.59	0.26	0.42	0.78	0.59	0.17	0.78	0.26		0.79	0.78	0.59	0.26	0.78	0.79	0.78	0.15	0.79	0.26		7.26215	0.0264877	0.387838	-1.51695	0.0220133	-2.68111	0.895868	-1.03939
P97429	Annexin A4 OS=Mus musculus OX=10090 GN=Anxa4 PE=1 SV=4	847		0.12	0.12	0.26	0.26		0.26	0.26	0.14	0.26	0.12		0.12	0.26	0.42	0.12	0.26	0.26	0.14	0.42	0.12		0.42	0.26	0.12	0.42	0.42	0.42	0.42	0.12	0.42	0.12		3.75	0.153355
P24549	Aldehyde dehydrogenase 1A1 OS=Mus musculus OX=10090 GN=Aldh1a1 PE=1 SV=5	675		0.08	0.26	0.47	0.26	0.47	0.26	0.26	0.157	0.47	0.08		0.58	0.17	0.26	0.58	0.08	0.26	0.41	0.58	0.08		0.58	0.47	0.58	0.47	0.47	0.47	0.47	0.083	0.58	0.47		4.24702	0.119611
Q9CRD0	OCIA domain-containing protein 1 OS=Mus musculus OX=10090 GN=Ociad1 PE=1 SV=1	1007		0.57	0.57	0.16	0.16	0.16	0.35	0.255	0.355	0.57	0.16		0.16	0.16	0.16	0.57	0.57	0.16	0.41	0.57	0.16		0.35	0.35	0.57	0.35	0.57	0.35	0.35	0.165	0.57	0.35		1.37778	0.502134
P40630	Transcription factor A, mitochondrial OS=Mus musculus OX=10090 GN=Tfam PE=1 SV=2	998		0.16	0.56	0.35	0.16	0.35	0.16	0.255	0.19	0.56	0.16			0.16	0.16	0.16	0.16	0.16	0	0.16	0.16			0.16	0.16		0.16	0.16	0.16	0	0.16	0.16		4.66667	0.096972
O88544	COP9 signalosome complex subunit 4 OS=Mus musculus OX=10090 GN=Cops4 PE=1 SV=1	928		0.31	0.44		0.2		0.2	0.255	0.143	0.44	0.2		0.09		0.2	0.2	0.44	0.2	0.088	0.44	0.09		0.31	0.2	0.31	0.2	0.2	0.2	0.2	0.082	0.31	0.2		0.908698	0.634861
P62918	60S ribosomal protein L8 OS=Mus musculus OX=10090 GN=Rpl8 PE=1 SV=2	1003				0.16	0.35	0.35	0.16	0.255	0.19	0.35	0.16				0.16	0.16	0.16	0.16	0	0.16	0.16			0.16	0.16			0.16	0.16	0	0.16	0.16		3.375	0.184981
Q9CQE8	RNA transcription, translation and transport factor protein OS=Mus musculus OX=10090 GN=RTRAF PE=1 SV=1	1054		0.35	0.16		0.16	0.35		0.255	0.19	0.35	0.16			0.16	0.35	0.16	0.16	0.16	0.047	0.35	0.16		0.35	0.35		0.35	0.35		0.35	0	0.35	0.35		4.4	0.110803
O09167	60S ribosomal protein L21 OS=Mus musculus OX=10090 GN=Rpl21 PE=1 SV=3	832		0.25	0.25		0.56	0.25	0.25	0.25	0	0.56	0.25		0.25	0.25	0.25	0.25	0.25	0.25	0	0.25	0.25		0.25	0.25	0.25		0.25	0.25	0.25	0	0.25	0.25		2	0.367879
P62281	40S ribosomal protein S11 OS=Mus musculus OX=10090 GN=Rps11 PE=1 SV=3	1151		0.25	0.25	0.25	0.25	0.57	0.25	0.25	0	0.57	0.25		0.96	0.57	0.25	0.57	0.25	0.57	0.32	0.96	0.25				0.57	0.25	0.96	0.25	0.41	0.418	0.96	0.25		2.43395	0.296124
P26039	Talin-1 OS=Mus musculus OX=10090 GN=Tln1 PE=1 SV=2	244		0.28	0.31	0.24	0.26	0.21	0.24	0.25	0.035	0.31	0.21		0.48	0.48	0.46	0.41	0.32	0.46	0.07	0.48	0.32		0.3	0.43	0.43	0.35	0.35	0.26	0.35	0.097	0.43	0.26		10.4674	0.00533374	0.0043057	-3.18747	0.134257	-2.00698	0.608102	1.27389
P97493	Thioredoxin, mitochondrial OS=Mus musculus OX=10090 GN=Txn2 PE=1 SV=1	888		0.25		0.57		0.25	0.25	0.25	0.08	0.57	0.25		0.25	0.25	0.25	0.25	0.25	0.25	0	0.25	0.25			0.57	0.25		0.57		0.57	0.16	0.57	0.25		4.07407	0.130415
Q9CQM9	Glutaredoxin-3 OS=Mus musculus OX=10090 GN=Glrx3 PE=1 SV=1	887		0.25		0.56	0.74	0.25	0.25	0.25	0.31	0.74	0.25		0.12	0.56	0.25	0.56	0.39	0.39	0.31	0.56	0.12		0.25	0.39	0.39	0.12	0.39	0.39	0.39	0.105	0.39	0.12		0.256299	0.879722
Q9D967	Magnesium-dependent phosphatase 1 OS=Mus musculus OX=10090 GN=Mdp1 PE=1 SV=1	932			0.25	0.25		0.56	0.25	0.25	0.078	0.56	0.25			0.56	0.56	0.56	0.25	0.56	0.078	0.56	0.25		0.25				0.95	0.25	0.25	0.35	0.95	0.25		1.42857	0.489542
Q93092	Transaldolase OS=Mus musculus OX=10090 GN=Taldo1 PE=1 SV=2	554		0.25	0.4	0.25	0.25	0.4	0.25	0.25	0.113	0.4	0.25		0.4	0.25	0.4	0.4	0.25	0.4	0.15	0.4	0.25		0.4	0.25	0.75	0.25	0.4	0.25	0.325	0.15	0.75	0.25		0.826667	0.661442
Q8BWF0	Succinate-semialdehyde dehydrogenase, mitochondrial OS=Mus musculus OX=10090 GN=Aldh5a1 PE=1 SV=1	491		0.16	0.25	0.16	0.25	0.35	0.25	0.25	0.068	0.35	0.16			0.25	0.25	0.16	0.56	0.25	0.1	0.56	0.16		0.16	0.25	0.25	0.08	0.16	0.16	0.16	0.068	0.25	0.08		3.0104	0.221973
P13020	Gelsolin OS=Mus musculus OX=10090 GN=Gsn PE=1 SV=3	390		0.16	0.34	0.28	0.28	0.1	0.22	0.25	0.105	0.34	0.1		0.22	0.48	0.34	0.48	0.22	0.34	0.26	0.48	0.22		0.16	0.41	0.55	0.56	0.48	0.41	0.445	0.122	0.56	0.16		5.24544	0.0726051
Q9R0Q7	Prostaglandin E synthase 3 OS=Mus musculus OX=10090 GN=Ptges3 PE=1 SV=1	741		0.55	0.25	0.25	0.55	0.25	0.25	0.25	0.225	0.55	0.25			0.55	0.25	0.55	0.25	0.4	0.3	0.55	0.25		0.25	0.55	0.55	0.55	0.25	0.55	0.55	0.225	0.55	0.25		1.25	0.535261
P11531	Dystrophin OS=Mus musculus OX=10090 GN=Dmd PE=1 SV=3	277		0.27	0.27	0.2	0.22	0.28	0.15	0.245	0.065	0.28	0.15		0.31	0.26	0.26	0.35	0.28	0.28	0.05	0.35	0.26		0.1	0.26	0.24	0.2	0.2	0.16	0.2	0.06	0.26	0.1		7.22415	0.0269957	0.394525	-1.50818	0.648624	1.23667	0.0216095	2.6873
Q99JY9	Actin-related protein 3 OS=Mus musculus OX=10090 GN=Actr3 PE=1 SV=3	720		0.3	0.19	0.09	0.09	0.3	0.3	0.245	0.185	0.3	0.09		0.19	0.56	0.56	0.42	0.42	0.42	0.14	0.56	0.19		0.3	0.42	0.3	0.3	0.3	0.09	0.3	0	0.42	0.09		6.04836	0.0485978	0.0428108	-2.45039	0.975538	-0.98387	0.39137	1.5123
Q99JY3	GTPase IMAP family member 4 OS=Mus musculus OX=10090 GN=Gimap4 PE=1 SV=2	635		0.12	0.12	0.24	0.24	0.25	0.25	0.24	0.098	0.25	0.12		0.25	0.25	0.12	0.12	0.24	0.24	0.13	0.25	0.12		0.12		0.12	0.12	0.24	0.12	0.12	0	0.24	0.12		2.97222	0.226251
Q9CXJ4	Mitochondrial potassium channel ATP-binding subunit OS=Mus musculus OX=10090 GN=Abcb8 PE=1 SV=1	697		0.31	0.24	0.24	0.24	0.46	0.11	0.24	0.052	0.46	0.11		0.06	0.18	0.11	0.38	0.17	0.17	0.07	0.38	0.06		0.24	0.17		0.06	0.31	0.11	0.17	0.13	0.31	0.06		2.36953	0.305818
Q60668	Heterogeneous nuclear ribonucleoprotein D0 OS=Mus musculus OX=10090 GN=Hnrnpd PE=1 SV=2	452		0.24	0.25	0.24	0.55	0.24	0.24	0.24	0.008	0.55	0.24		0.39	0.39	0.39	0.39	0.39	0.39	0	0.39	0.39		0.24	0.39	0.73	0.24	0.55	0.39	0.39	0.233	0.73	0.24		3.55433	0.169117
Q9CRB6	Tubulin polymerization-promoting protein family member 3 OS=Mus musculus OX=10090 GN=Tppp3 PE=1 SV=1	1057		0.55		0.24	0.24		0.24	0.24	0.078	0.55	0.24			0.24		0.24	0.55	0.24	0.155	0.55	0.24		0.24	0.24			0.24		0.24	0	0.24	0.24		1.03125	0.597127
Q99JB8	Protein kinase C and casein kinase II substrate protein 3 OS=Mus musculus OX=10090 GN=Pacsin3 PE=1 SV=1	637		0.3	0.3	0.19	0.29	0.09	0.19	0.24	0.107	0.3	0.09		0.41	0.41	0.3	0.19	0.41	0.41	0.11	0.41	0.19		0.3	0.29	0.41	0.3	0.54	0.09	0.3	0.09	0.54	0.09		3.70427	0.156902
P80317	T-complex protein 1 subunit zeta OS=Mus musculus OX=10090 GN=Cct6a PE=1 SV=3	762				0.07	0.34	0.24	0.24	0.24	0.068	0.34	0.07		0.16	0.24	0.08	0.24	0.16	0.16	0.08	0.24	0.08		0.08		0.16		0.16		0.16	0.04	0.16	0.08		1.7434	0.418241
Q9QZ06	Toll-interacting protein OS=Mus musculus OX=10090 GN=Tollip PE=1 SV=1	903			0.74	0.15	0.32	0.15		0.235	0.275	0.74	0.15		0.51	0.51	0.32	0.51	0.32	0.51	0.19	0.51	0.32		0.15	0.51	0.32	0.32	0.15	0.32	0.32	0.128	0.51	0.15		2.60479	0.27188
Q61166	Microtubule-associated protein RP/EB family member 1 OS=Mus musculus OX=10090 GN=Mapre1 PE=1 SV=3	1013		0.32	0.15	0.32	0.32	0.15	0.15	0.235	0.17	0.32	0.15		0.32	0.52	0.52	0.15	0.32	0.32	0.2	0.52	0.15		1	0.74	0.52	0.32	0.15	0.32	0.42	0.365	1	0.15		3.90725	0.14176
P24527	Leukotriene A-4 hydrolase OS=Mus musculus OX=10090 GN=Lta4h PE=1 SV=4	827		0.2	0.28	0.13	0.27	0.28	0.13	0.235	0.13	0.28	0.13		0.2	0.2	0.2	0.44	0.2	0.2	0	0.44	0.2		0.2	0.06	0.27	0.2	0.35	0.13	0.2	0.105	0.35	0.06		0.365694	0.832896
P12970	60S ribosomal protein L7a OS=Mus musculus OX=10090 GN=Rpl7a PE=1 SV=2	864		0.15	0.32	0.15		0.32		0.235	0.17	0.32	0.15		0.15	0.32	0.15	0.15	0.15	0.15	0	0.32	0.15		0.15	0.32	0.32	0.32	0.15	0.32	0.32	0.128	0.32	0.15		2.25	0.324652
P14685	26S proteasome non-ATPase regulatory subunit 3 OS=Mus musculus OX=10090 GN=Psmd3 PE=1 SV=3	1008			0.32	0.23	0.23	0.07	0.07	0.23	0.16	0.32	0.07		0.07	0.32	0.42	0.23	0.07	0.23	0.25	0.42	0.07		0.23	0.41	0.32	0.32	0.41	0.42	0.365	0.09	0.42	0.23		4.83179	0.0892874
Q9D880	Mitochondrial import inner membrane translocase subunit TIM50 OS=Mus musculus OX=10090 GN=Timm50 PE=1 SV=1	492		0.37	0.24		0.23	0.11	0.23	0.23	0.01	0.37	0.11		0.23	0.23	0.23	0.11		0.23	0.03	0.23	0.11		0.37		0.52	0.11	0.23		0.3	0.207	0.52	0.11		1.2787	0.527634
P11983	T-complex protein 1 subunit alpha OS=Mus musculus OX=10090 GN=Tcp1 PE=1 SV=3	805		0.15	0.07	0.23	0.32	0.32	0.23	0.23	0.128	0.32	0.07		0.23	0.23	0.23	0.15	0.15	0.23	0.08	0.23	0.15		0.23	0.23	0.07	0.07	0.15	0.15	0.15	0.12	0.23	0.07		2.37859	0.304435
Q9R112	Sulfide:quinone oxidoreductase, mitochondrial OS=Mus musculus OX=10090 GN=Sqor PE=1 SV=3	606		0.18	0.28	0.28	0.28	0.18	0.18	0.23	0.1	0.28	0.18		0.09		0.18	0.09	0.28	0.135	0.115	0.28	0.09		0.28	0.39	0.28	0.28	0.28	0.28	0.28	0	0.39	0.28		7.10952	0.0285883	0.773286	1.1317	0.294814	-1.65329	0.0271272	-2.61045
P05132	cAMP-dependent protein kinase catalytic subunit alpha OS=Mus musculus OX=10090 GN=Prkaca PE=1 SV=3	611		0.23	0.23	0.23	0.23	0.23	0.36	0.23	0	0.36	0.23		0.36	0.36	0.68	0.51	0.36	0.36	0.15	0.68	0.36		0.23	0.11		0.23	0.11	0.23	0.23	0.12	0.23	0.11		11.3436	0.00344168	0.061239	-2.31867	0.785668	1.12194	0.00296182	3.29413
P40124	Adenylyl cyclase-associated protein 1 OS=Mus musculus OX=10090 GN=Cap1 PE=1 SV=4	444		0.28	0.18	0.18	0.28	0.08	0.28	0.23	0.1	0.28	0.08		0.63	0.5	0.39	0.39	0.63	0.5	0.24	0.63	0.39		0.63	0.38	0.5	0.38	0.18	0.39	0.385	0.093	0.63	0.18		9.96324	0.00686293	0.00607463	-3.08656	0.120462	-2.05216	0.775554	1.1299
Q65CL1	Catenin alpha-3 OS=Mus musculus OX=10090 GN=Ctnna3 PE=1 SV=2	474		0.23	0.14	0.34	0.34	0.18	0.23	0.23	0.12	0.34	0.14		0.34	0.23	0.18	0.13	0.29	0.23	0.11	0.34	0.13		0.13	0.23	0.23	0.13	0.18	0.09	0.155	0.088	0.23	0.09		3.47755	0.175735
Q8BGC4	Prostaglandin reductase-3 OS=Mus musculus OX=10090 GN=Zadh2 PE=1 SV=1	658		0.23	0.23	0.23	0.23	0.36	0.23	0.23	0	0.36	0.23		0.11	0.23	0.23	0.51	0.36	0.23	0.13	0.51	0.11			0.36	0.23	0.51	0.51	0.51	0.51	0.15	0.51	0.23		4.7573	0.0926755
Q8C181	Muscleblind-like protein 2 OS=Mus musculus OX=10090 GN=Mbnl2 PE=2 SV=2	1183					0.23	0.23	0.11	0.23	0.06	0.23	0.11		0.11	0.11	0.11	0.11		0.11	0	0.11	0.11		0.11	0.23		0.11			0.11	0.06	0.23	0.11		3.28571	0.193427
O70622	Reticulon-2 OS=Mus musculus OX=10090 GN=Rtn2 PE=1 SV=1	482		0.18	0.28	0.09	0.18	0.28	0.28	0.23	0.1	0.28	0.09		0.18		0.09		0.09	0.09	0.045	0.18	0.09		0.09	0.18	0.09	0.09	0.18	0.09	0.09	0.068	0.18	0.09		5.25	0.0724398
P59999	Actin-related protein 2/3 complex subunit 4 OS=Mus musculus OX=10090 GN=Arpc4 PE=1 SV=3	1082				0.23		0.53	0.23	0.23	0.15	0.53	0.23		0.23	0.23			0.23	0.23	0	0.23	0.23				0.23	0.52	0.52	0.23	0.375	0.29	0.52	0.23		1.625	0.443747
P61211	ADP-ribosylation factor-like protein 1 OS=Mus musculus OX=10090 GN=Arl1 PE=1 SV=1	1022		0.23	0.23		0.22	0.23	0.23	0.23	0	0.23	0.22		0.23	0.23	0.23	0.23	0.22	0.23	0	0.23	0.22		0.23	0.22	0.22	0.23	0.22	0.23	0.225	0.01	0.23	0.22		1.47273	0.478852
Q9JKL4	NADH dehydrogenase [ubiquinone] 1 alpha subcomplex assembly factor 3 OS=Mus musculus OX=10090 GN=Ndufaf3 PE=1 SV=1	623		0.22	0.49				0.22	0.22	0.135	0.49	0.22			0.22	0.22	0.22	0.22	0.22	0	0.22	0.22		0.22	0.22	0.22	0.22	0.22		0.22	0	0.22	0.22		3	0.22313
P53996	CCHC-type zinc finger nucleic acid binding protein OS=Mus musculus OX=10090 GN=Cnbp PE=1 SV=2	954		0.22	0.22	0.22	0.49		0.22	0.22	0	0.49	0.22		0.22		0.22		0.22	0.22	0	0.22	0.22			0.22		0.22	0.22	0.22	0.22	0	0.22	0.22		1.4	0.496585
A3KMP2	Tetratricopeptide repeat protein 38 OS=Mus musculus OX=10090 GN=Ttc38 PE=1 SV=2	878		0.17	0.38	0.38	0.27	0.17	0.17	0.22	0.183	0.38	0.17		0.17	0.38	0.17	0.38	0.27	0.27	0.21	0.38	0.17		0.17	0.17	0.17	0.17	0.17	0.17	0.17	0	0.17	0.17		4.67282	0.0966741
P56399	Ubiquitin carboxyl-terminal hydrolase 5 OS=Mus musculus OX=10090 GN=Usp5 PE=1 SV=1	968		0.19	0.25	0.3	0.19	0.25	0.04	0.22	0.06	0.3	0.04		0.25	0.25	0.19	0.36	0.3	0.25	0.05	0.36	0.19		0.19	0.24	0.19	0.19	0.19	0.19	0.19	0	0.24	0.19		4.90652	0.0860128
Q99JI6	Ras-related protein Rap-1b OS=Mus musculus OX=10090 GN=Rap1b PE=1 SV=2	1250		0.22		0.48	0.22			0.22	0.13	0.48	0.22		0.22	0.49	0.22	0.49		0.355	0.27	0.49	0.22		0.22			0.81	0.48	0.22	0.35	0.342	0.81	0.22		0.617031	0.734537
P28653	Biglycan OS=Mus musculus OX=10090 GN=Bgn PE=1 SV=1	929		0.11	0.22	0.35	0.11	0.22	0.22	0.22	0.082	0.35	0.11		0.11	0.65	0.35	0.65	0.35	0.35	0.3	0.65	0.11		0.65	0.82	0.49	0.35	0.82	0.65	0.65	0.247	0.82	0.35		9.17374	0.0101847	0.372603	-1.53738	0.00741188	-3.02692	0.532325	-1.34867
P10922	Histone H1.0 OS=Mus musculus OX=10090 GN=H1-0 PE=2 SV=4	913			0.22	0.49	0.22		0.22	0.22	0.067	0.49	0.22		0.22	0.22	0.49	0.49	0.49	0.49	0.27	0.49	0.22		0.22	0.22	0.49			0.22	0.22	0.067	0.49	0.22		1.47	0.479505
Q91V12	Cytosolic acyl coenzyme A thioester hydrolase OS=Mus musculus OX=10090 GN=Acot7 PE=1 SV=2	758		0.22	0.22	0.22	0.1	0.22	0.22	0.22	0	0.22	0.1		0.22	0.22	0.22	0.22	0.22	0.22	0	0.22	0.22		0.22	0.1	0.22	0.34	0.34	0.34	0.28	0.12	0.34	0.1		2.67937	0.261929
Q8CGY6	Protein unc-45 homolog B OS=Mus musculus OX=10090 GN=Unc45b PE=1 SV=1	456		0.27	0.22	0.22	0.18	0.18	0.22	0.22	0.03	0.27	0.18		0.22	0.13	0.22	0.13	0.13	0.13	0.09	0.22	0.13		0.18	0.22	0.13	0.13	0.18	0.04	0.155	0.05	0.22	0.04		4.78438	0.0914294
Q8CC88	von Willebrand factor A domain-containing protein 8 OS=Mus musculus OX=10090 GN=Vwa8 PE=1 SV=2	457		0.27	0.27	0.15	0.19	0.24	0.17	0.215	0.088	0.27	0.15		0.13	0.17	0.13	0.27	0.15	0.15	0.04	0.27	0.13		0.15	0.19	0.15	0.13	0.1	0.1	0.14	0.042	0.19	0.1		6.01962	0.049301	0.448526	1.44127	0.0449869	2.43248	1	0.878014
P14142	Solute carrier family 2, facilitated glucose transporter member 4 OS=Mus musculus OX=10090 GN=Slc2a4 PE=1 SV=3	479		0.36	0.17	0.17	0.17	0.36	0.26	0.215	0.165	0.36	0.17		0.08	0.26	0.17	0.26	0.36	0.26	0.09	0.36	0.08		0.26	0.26	0.17	0.17	0.36	0.08	0.215	0.09	0.36	0.08		0.259911	0.878134
Q8K3C3	Protein LZIC OS=Mus musculus OX=10090 GN=Lzic PE=1 SV=1	708		0.21	0.21	0.21	0.21	0.21		0.21	0	0.21	0.21		0.21	0.21	0.21	0.21	0.21	0.21	0	0.21	0.21		0.21	0.21	0.21				0.21	0	0.21	0.21		0	1
Q9CZ30	Obg-like ATPase 1 OS=Mus musculus OX=10090 GN=Ola1 PE=1 SV=1	943		0.1	0.33	0.21	0.32	0.21	0.21	0.21	0.082	0.33	0.1		0.1	0.1	0.21	0.1	0.21	0.1	0.11	0.21	0.1				0.45	0.21	0.1	0.1	0.155	0.17	0.45	0.1		2.41595	0.298801
Q99KJ8	Dynactin subunit 2 OS=Mus musculus OX=10090 GN=Dctn2 PE=1 SV=3	644		0.1	0.1	0.21	0.21		0.21	0.21	0.11	0.21	0.1			0.61	0.33	0.33	0.46	0.395	0.167	0.61	0.33		0.46	0.21	0.46	0.33	0.21	0.46	0.395	0.22	0.46	0.21		8.23489	0.0162861	0.0223079	-2.67666	0.0795848	-2.21839	1	0.700635
Q9DB15	39S ribosomal protein L12, mitochondrial OS=Mus musculus OX=10090 GN=Mrpl12 PE=1 SV=2	987		0.21	0.21	0.21	0.21	0.21		0.21	0	0.21	0.21			0.21	0.21	0.21		0.21	0	0.21	0.21		0.21	0.21			0.21	0.21	0.21	0	0.21	0.21		0	1
P14733	Lamin-B1 OS=Mus musculus OX=10090 GN=Lmnb1 PE=1 SV=3	933		0.29	0.14	0.21	0.21	0.29	0.13	0.21	0.112	0.29	0.13		0.29	0.46	0.13	0.46	0.37	0.37	0.17	0.46	0.13		0.13	0.29	0.29	0.21	0.29	0.13	0.25	0.14	0.29	0.13		3.43464	0.179547
P47911	60S ribosomal protein L6 OS=Mus musculus OX=10090 GN=Rpl6 PE=1 SV=3	1161		0.29	0.29	0.13	0.13	0.29	0.13	0.21	0.16	0.29	0.13		0.13	0.46	0.46	0.46	0.28	0.46	0.18	0.46	0.13		0.65	0.13	0.13	0.28	0.13	0.13	0.13	0.113	0.65	0.13		2.55012	0.279415
Q9CPR4	60S ribosomal protein L17 OS=Mus musculus OX=10090 GN=Rpl17 PE=1 SV=3	956		0.21		0.21		0.21	0.21	0.21	0	0.21	0.21		0.21	0.21	0.21	0.21	0.21	0.21	0	0.21	0.21		0.21		0.47		0.21	0.21	0.21	0.065	0.47	0.21		2.25	0.324652
Q64152	Transcription factor BTF3 OS=Mus musculus OX=10090 GN=Btf3 PE=1 SV=3	581			0.21	0.21	0.21	0.21	0.46	0.21	0	0.46	0.21		0.21	0.21	0.21	0.21	0.21	0.21	0	0.21	0.21		0.21	0.46	0.21	0.46	0.21	0.46	0.335	0.25	0.46	0.21		3.5	0.173774
Q8BMF3	NADP-dependent malic enzyme, mitochondrial OS=Mus musculus OX=10090 GN=Me3 PE=1 SV=2	567		0.13	0.13	0.21	0.28	0.21	0.37	0.21	0.113	0.37	0.13		0.28	0.21	0.06	0.06	0.13	0.13	0.15	0.28	0.06		0.13	0.06	0.21	0.13	0.13	0.28	0.13	0.06	0.28	0.06		2.1585	0.339851
Q6P069	Sorcin OS=Mus musculus OX=10090 GN=Sri PE=1 SV=1	1133		0.21	0.21	0.21	0.77	0.47	0.21	0.21	0.195	0.77	0.21		0.47	0.47	0.77	0.47	0.46	0.47	0	0.77	0.46		0.77	0.21	0.21	0.21	0.46		0.21	0.25	0.77	0.21		3.44294	0.178803
Q02788	Collagen alpha-2(VI) chain OS=Mus musculus OX=10090 GN=Col6a2 PE=1 SV=3	642		0.26	0.16	0.21	0.26	0.21	0.12	0.21	0.075	0.26	0.12		0.36	0.31	0.46	0.41	0.41	0.41	0.05	0.46	0.31		0.21	0.26	0.52	0.52	0.46	0.46	0.46	0.195	0.52	0.21		8.71288	0.0128239	0.0610007	-2.32014	0.0201752	-2.71016	1	-0.263902
Q8R5J9	PRA1 family protein 3 OS=Mus musculus OX=10090 GN=Arl6ip5 PE=1 SV=2	785		0.47	0.21	0.21	0.21		0.21	0.21	0	0.47	0.21		0.47	0.47	0.47	0.47	0.47	0.47	0	0.47	0.47		0.47	0.21	0.47	0.21	0.47	0.47	0.47	0.195	0.47	0.21		6.46667	0.0394259	0.0342361	-2.52982	0.369695	-1.54135	0.812737	1.10096
Q8VEK3	Heterogeneous nuclear ribonucleoprotein U OS=Mus musculus OX=10090 GN=Hnrnpu PE=1 SV=1	723		0.05	0.27	0.21	0.27	0.21	0.21	0.21	0.045	0.27	0.05		0.27	0.1	0.27	0.4	0.21	0.27	0.06	0.4	0.1		0.15	0.15	0.15		0.4	0.21	0.15	0.06	0.4	0.15		1.05891	0.588924
Q9D892	Inosine triphosphate pyrophosphatase OS=Mus musculus OX=10090 GN=Itpa PE=1 SV=2	942		0.21		0.21		0.46		0.21	0.125	0.46	0.21		0.46	1.12	0.46	0.21	0.21	0.46	0.25	1.12	0.21		0.46	0.46	0.76		0.46		0.46	0.075	0.76	0.46		2.77929	0.249164
Q9WVB0	RNA-binding protein with multiple splicing OS=Mus musculus OX=10090 GN=Rbpms PE=1 SV=2	714			0.21	0.21	0.46	0.21	0.21	0.21	0	0.46	0.21		0.77	0.47	0.77		0.46	0.62	0.303	0.77	0.46		0.21		0.21	0.21		0.21	0.21	0	0.21	0.21		9.73921	0.0076764	0.030223	-2.57327	1	0.438003	0.0128404	2.85674
Q71LX4	Talin-2 OS=Mus musculus OX=10090 GN=Tln2 PE=1 SV=3	244		0.3	0.24	0.18	0.2	0.16	0.22	0.21	0.05	0.3	0.16		0.28	0.44	0.28	0.28	0.33	0.28	0.05	0.44	0.28		0.42	0.28	0.39	0.22	0.42	0.28	0.335	0.132	0.42	0.22		6.75264	0.0341729	0.0824242	-2.20471	0.0714344	-2.26016	1	0.0497302
P11438	Lysosome-associated membrane glycoprotein 1 OS=Mus musculus OX=10090 GN=Lamp1 PE=1 SV=2	856			0.21	0.1	0.21		0.21	0.21	0.027	0.21	0.1		0.21	0.21	0.1	0.21	0.1	0.21	0.11	0.21	0.1		0.1	0.1	0.1	0.1	0.21	0.21	0.1	0.082	0.21	0.1		1.6875	0.430095
P82350	Alpha-sarcoglycan OS=Mus musculus OX=10090 GN=Sgca PE=1 SV=1	704		0.21	0.34	0.34	0.21	0.21	0.1	0.21	0.098	0.34	0.1		0.34	0.21	0.34	0.21	0.47	0.34	0.13	0.47	0.21			0.21	0.21	0.34	0.1	0.1	0.21	0.11	0.34	0.1		3.17833	0.204096
Q9CQW2	ADP-ribosylation factor-like protein 8B OS=Mus musculus OX=10090 GN=Arl8b PE=1 SV=1	892		0.21	0.21	0.21	0.21	0.47	0.21	0.21	0	0.47	0.21		0.78		0.47	0.47		0.47	0.155	0.78	0.47		0.78		0.47	0.47			0.47	0.155	0.78	0.47		7.66259	0.0216816	0.0714312	-2.26017	0.0714312	-2.26017	1	0
Q9Z204	Heterogeneous nuclear ribonucleoproteins C1/C2 OS=Mus musculus OX=10090 GN=Hnrnpc PE=1 SV=1	917		0.13	0.13	0.28	0.28	0.44	0.13	0.205	0.15	0.44	0.13		0.13	0.13	0.44	0.13	0.13	0.13	0	0.44	0.13		0.28	0.28	0.13	0.13	0.13	0.13	0.13	0.113	0.28	0.13		0.81641	0.664842
Q8R1Q8	Cytoplasmic dynein 1 light intermediate chain 1 OS=Mus musculus OX=10090 GN=Dync1li1 PE=1 SV=1	631		0.16	0.25	0.16	0.16	0.35	0.25	0.205	0.09	0.35	0.16		0.25		0.16	0.45	0.08	0.205	0.16	0.45	0.08		0.35	0.25	0.25	0.08	0.16	0.16	0.205	0.09	0.35	0.08		0.0642055	0.968407
Q9D710	Thioredoxin-related transmembrane protein 2 OS=Mus musculus OX=10090 GN=Tmx2 PE=1 SV=1	528		0.28	0.13	0.28	0.13	0.13	0.28	0.205	0.15	0.28	0.13		0.13	0.28	0.28	0.28	0.13	0.28	0.15	0.28	0.13		0.28	0.28	0.13	0.13	0.13	0.28	0.205	0.15	0.28	0.13		0.133333	0.935507
P62196	26S proteasome regulatory subunit 8 OS=Mus musculus OX=10090 GN=Psmc5 PE=1 SV=1	696		0.2	0.2	0.2	0.2	0.1	0.32	0.2	0	0.32	0.1		0.32	0.1	0.32	0.1	0.2	0.2	0.22	0.32	0.1		0.2		0.2	0.32	0.1	0.1	0.2	0.1	0.32	0.1		0.236953	0.888273
Q9QUR6	Prolyl endopeptidase OS=Mus musculus OX=10090 GN=Prep PE=1 SV=1	526		0.23	0.23	0.17	0.36	0.17	0.17	0.2	0.06	0.36	0.17		0.3	0.3	0.23	0.3	0.23	0.3	0.07	0.3	0.23		0.3	0.3	0.23	0.17	0.44	0.3	0.3	0.052	0.44	0.17		3.00364	0.222724
Q9EQH3	Vacuolar protein sorting-associated protein 35 OS=Mus musculus OX=10090 GN=Vps35 PE=1 SV=1	522		0.2	0.15	0.26	0.2	0.26	0.15	0.2	0.082	0.26	0.15		0.32	0.2	0.38	0.32	0.26	0.32	0.06	0.38	0.2		0.38	0.2	0.26	0.32	0.15	0.2	0.23	0.105	0.38	0.15		4.09918	0.128787
Q9ESD7	Dysferlin OS=Mus musculus OX=10090 GN=Dysf PE=1 SV=3	365		0.19	0.19	0.26	0.21	0.26	0.17	0.2	0.057	0.26	0.17		0.28	0.3	0.19	0.26	0.26	0.26	0.02	0.3	0.19		0.3	0.33	0.33	0.3	0.3	0.3	0.3	0.023	0.33	0.3		11.6719	0.00292069	0.648433	-1.23685	0.00210353	-3.38912	0.138275	-1.99455
O70571	[Pyruvate dehydrogenase (acetyl-transferring)] kinase isozyme 4, mitochondrial OS=Mus musculus OX=10090 GN=Pdk4 PE=1 SV=1	903				0.2	0.2		0.09	0.2	0.055	0.2	0.09		0.09	0.31	0.2	0.09	0.2	0.2	0.11	0.31	0.09			0.09	0.09		0.09	0.09	0.09	0	0.09	0.09		3.75333	0.1531
Q9R1P3	Proteasome subunit beta type-2 OS=Mus musculus OX=10090 GN=Psmb2 PE=1 SV=1	1153					0.2	0.2	0.2	0.2	0	0.2	0.2		0.44	0.44	0.44	0.2	0.72	0.44	0	0.72	0.2		0.2	0.44	0.44	0.72	0.2	0.44	0.44	0.18	0.72	0.2		4.29722	0.116646
Q9JMC3	DnaJ homolog subfamily A member 4 OS=Mus musculus OX=10090 GN=Dnaja4 PE=1 SV=1	949			0.1	0.32	0.45	0.1	0.2	0.2	0.22	0.45	0.1		0.2	0.32	0.59	0.32	0.45	0.32	0.13	0.59	0.2		0.32	0.2	0.59	0.45	0.45	0.32	0.385	0.13	0.59	0.2		3.0788	0.214509
P97461	40S ribosomal protein S5 OS=Mus musculus OX=10090 GN=Rps5 PE=1 SV=3	659		0.2	0.2	0.2	0.2	0.2	0.2	0.2	0	0.2	0.2		0.2	0.2	0.2	0.2	0.2	0.2	0	0.2	0.2		0.2	0.2	0.2	0.2	0.2	0.2	0.2	0	0.2	0.2		0	1
Q9JHU4	Cytoplasmic dynein 1 heavy chain 1 OS=Mus musculus OX=10090 GN=Dync1h1 PE=1 SV=2	213		0.16	0.21	0.19	0.26	0.24	0.19	0.2	0.042	0.26	0.16		0.22	0.27	0.29	0.26	0.26	0.26	0.01	0.29	0.22		0.24	0.24	0.28	0.16	0.3	0.26	0.25	0.035	0.3	0.16		4.83467	0.0891591
Q91W90	Thioredoxin domain-containing protein 5 OS=Mus musculus OX=10090 GN=Txndc5 PE=1 SV=2	689			0.2	0.2	0.31	0.43	0.2	0.2	0.11	0.43	0.2		0.2	0.31	0.2	0.2	0.2	0.2	0	0.31	0.2		0.31	0.31	0.2	0.43	0.2	0.2	0.255	0.11	0.43	0.2		1.16667	0.558035
Q05920	Pyruvate carboxylase, mitochondrial OS=Mus musculus OX=10090 GN=Pc PE=1 SV=1	625		0.1	0.22	0.18	0.22	0.22	0.14	0.2	0.07	0.22	0.1		0.14	0.18	0.1	0.14	0.26	0.14	0.04	0.26	0.1		0.1	0.14	0.18	0.14	0.1	0.18	0.14	0.06	0.18	0.1		1.98964	0.36979
P59017	Bcl-2-like protein 13 OS=Mus musculus OX=10090 GN=Bcl2l13 PE=1 SV=2	538		0.31	0.2	0.2	0.43	0.2	0.2	0.2	0.082	0.43	0.2		0.31	0.2		0.2	0.09	0.2	0.055	0.31	0.09		0.09	0.09	0.2	0.2	0.2	0.09	0.145	0.11	0.2	0.09		4.68124	0.096268
Q9DBG6	Dolichyl-diphosphooligosaccharide--protein glycosyltransferase subunit 2 OS=Mus musculus OX=10090 GN=Rpn2 PE=1 SV=1	693		0.2	0.2	0.2	0.28	0.13	0.13	0.2	0.052	0.28	0.13		0.2	0.13	0.2	0.2	0.13	0.2	0.07	0.2	0.13		0.2	0.2	0.13	0.13	0.2	0.13	0.165	0.07	0.2	0.13		0.718333	0.698258
Q9CR24	Mitochondrial coenzyme A diphosphatase NUDT8 OS=Mus musculus OX=10090 GN=Nudt8 PE=1 SV=1	814		0.2	0.2	0.2	0.2	0.2	0.2	0.2	0	0.2	0.2		0.2	0.2		0.2	0.2	0.2	0	0.2	0.2				0.2	0.2	0.2	0.43	0.2	0.057	0.43	0.2		2.5	0.286505
P63094	Guanine nucleotide-binding protein G(s) subunit alpha isoforms short OS=Mus musculus OX=10090 GN=Gnas PE=1 SV=1	377		0.2	0.2	0.2	0.2		0.2	0.2	0	0.2	0.2			0.2		0.2	0.32	0.2	0.06	0.32	0.2			0.32	0.2	0.2	0.2		0.2	0.03	0.32	0.2		1.65	0.438235
P09055	Integrin beta-1 OS=Mus musculus OX=10090 GN=Itgb1 PE=1 SV=1	429		0.26	0.15	0.2	0.2	0.26	0.2	0.2	0.045	0.26	0.15		0.32	0.45	0.26	0.59	0.2	0.32	0.19	0.59	0.2		0.26	0.26	0.59	0.45	0.32	0.32	0.32	0.142	0.59	0.26		7.51829	0.0233036	0.103827	-2.1129	0.0329274	-2.54347	1	-0.312197
Q60759	Glutaryl-CoA dehydrogenase, mitochondrial OS=Mus musculus OX=10090 GN=Gcdh PE=1 SV=2	807		0.19	0.09	0.19	0.29	0.19	0.09	0.19	0.075	0.29	0.09		0.09	0.29	0.09	0.09	0.09	0.09	0	0.29	0.09		0.19	0.19		0.09	0.19		0.19	0.025	0.19	0.09		1.62212	0.444388
Q60972	Histone-binding protein RBBP4 OS=Mus musculus OX=10090 GN=Rbbp4 PE=1 SV=5	1036			0.19	0.09	0.19	0.19	0.09	0.19	0.1	0.19	0.09		0.09	0.09	0.19	0.19	0.09	0.09	0.1	0.19	0.09		0.09	0.09	0.09	0.19	0.09	0.09	0.09	0	0.19	0.09		2.06667	0.355819
P58389	Serine/threonine-protein phosphatase 2A activator OS=Mus musculus OX=10090 GN=Ptpa PE=1 SV=1	1009		0.26	0.26	0.12	0.12	0.12	0.26	0.19	0.14	0.26	0.12		0.12	0.12	0.12		0.26	0.12	0.035	0.26	0.12		0.12			0.12		0.12	0.12	0	0.12	0.12		2.25	0.324652
Q8BG51	Mitochondrial Rho GTPase 1 OS=Mus musculus OX=10090 GN=Rhot1 PE=1 SV=1	484		0.19	0.19	0.06	0.19	0.19	0.26	0.19	0	0.26	0.06		0.12	0.12	0.19	0.12	0.19	0.12	0.07	0.19	0.12		0.19	0.12	0.06	0.06	0.06	0.12	0.09	0.06	0.19	0.06		5.05059	0.0800346
Q9CYZ2	Tumor protein D54 OS=Mus musculus OX=10090 GN=Tpd52l2 PE=1 SV=1	847		0.19	0.19	0.19	0.19	0.19		0.19	0	0.19	0.19		0.19	0.19	0.19	0.19	0.19	0.19	0	0.19	0.19		0.19		0.19	0.19		0.42	0.19	0.057	0.42	0.19		2.5	0.286505
Q9QZZ6	Dermatopontin OS=Mus musculus OX=10090 GN=Dpt PE=1 SV=1	973				0.19	0.19	0.41	0.19	0.19	0.055	0.41	0.19		0.41	0.41	0.41		0.41	0.41	0	0.41	0.41		0.41	0.41	0.19	0.41	0.41	0.41	0.41	0	0.41	0.19		5.79583	0.055138
Q9D8E6	60S ribosomal protein L4 OS=Mus musculus OX=10090 GN=Rpl4 PE=1 SV=3	459		0.19	0.2	0.19	0.09	0.31	0.19	0.19	0.008	0.31	0.09		0.19	0.09	0.09	0.09		0.09	0.025	0.19	0.09		0.09	0.31	0.19	0.31	0.31	0.09	0.25	0.195	0.31	0.09		3.44411	0.178699
P47802	Metaxin-1 OS=Mus musculus OX=10090 GN=Mtx1 PE=1 SV=1	900		0.26	0.27	0.12	0.42	0.12	0.12	0.19	0.148	0.42	0.12		0.26	0.26	0.42	0.6	0.42	0.42	0.16	0.6	0.26		0.26	0.26	0.12	0.26	0.12	0.12	0.19	0.14	0.26	0.12		5.67978	0.058432
Q61768	Kinesin-1 heavy chain OS=Mus musculus OX=10090 GN=Kif5b PE=1 SV=3	462		0.12	0.36	0.21	0.17	0.12	0.31	0.19	0.152	0.36	0.12		0.12	0.26	0.17	0.17	0.26	0.17	0.09	0.26	0.12		0.17	0.21	0.21	0.21	0.08	0.21	0.21	0.03	0.21	0.08		0.0853606	0.958218
Q8BK72	28S ribosomal protein S27, mitochondrial OS=Mus musculus OX=10090 GN=Mrps27 PE=1 SV=2	946		0.19	0.3	0.09		0.19	0.19	0.19	0	0.3	0.09		0.19	0.09	0.09		0.09	0.09	0.025	0.19	0.09		0.09	0.19	0.09	0.19		0.09	0.09	0.1	0.19	0.09		3.35089	0.187225
Q8BTY1	Kynurenine--oxoglutarate transaminase 1 OS=Mus musculus OX=10090 GN=Kyat1 PE=1 SV=1	651		0.19	0.19	0.09	0.19	0.09	0.3	0.19	0.075	0.3	0.09		0.09	0.19	0.3	0.09		0.14	0.128	0.3	0.09			0.09	0.09	0.09		0.09	0.09	0	0.09	0.09		3.7375	0.154316
A2AAJ9	Obscurin OS=Mus musculus OX=10090 GN=Obscn PE=1 SV=3	99		0.22	0.19	0.19	0.2	0.17	0.18	0.19	0.015	0.22	0.17		0.19	0.18	0.23	0.22	0.2	0.2	0.03	0.23	0.18		0.17	0.2	0.23	0.21	0.24	0.23	0.22	0.027	0.24	0.17		3.00757	0.222287
P46471	26S proteasome regulatory subunit 7 OS=Mus musculus OX=10090 GN=Psmc2 PE=1 SV=5	759		0.09	0.19	0.09	0.19	0.19	0.29	0.19	0.075	0.29	0.09		0.09	0.09	0.09	0.19	0.09	0.09	0	0.19	0.09			0.19		0.19	0.19	0.29	0.19	0.025	0.29	0.19		5.52247	0.0632136
P62192	26S proteasome regulatory subunit 4 OS=Mus musculus OX=10090 GN=Psmc1 PE=1 SV=1	820		0.09	0.19	0.29	0.09	0.19	0.19	0.19	0.075	0.29	0.09		0.41	0.29		0.53	0.19	0.35	0.175	0.53	0.19		0.19	0.41	0.41	0.41	0.29	0.41	0.41	0.09	0.41	0.19		7.26378	0.0264661	0.105991	-2.10455	0.0432059	-2.44708	1	-0.084182
Q60634	Flotillin-2 OS=Mus musculus OX=10090 GN=Flot2 PE=1 SV=2	780		0.09	0.2	0.19	0.09	0.19	0.31	0.19	0.083	0.31	0.09			0.19	0.19	0.09	0.19	0.19	0.025	0.19	0.09		0.09	0.09	0.56	0.19	0.19	0.31	0.19	0.165	0.56	0.09		0.302653	0.859567
P19253	60S ribosomal protein L13a OS=Mus musculus OX=10090 GN=Rpl13a PE=1 SV=4	726		0.19	0.2	0.19	0.19	0.43		0.19	0.01	0.43	0.19		0.19	0.19	0.19		0.19	0.19	0	0.19	0.19				0.19	0.19	0.19	0.19	0.19	0	0.19	0.19		3.46667	0.176694
Q9WUA3	ATP-dependent 6-phosphofructokinase, platelet type OS=Mus musculus OX=10090 GN=Pfkp PE=1 SV=1	93		0.1	0.16	0.22	0.16	0.48	0.22	0.19	0.06	0.48	0.1		0.28	0.48	0.55	0.41	0.28	0.41	0.2	0.55	0.28		0.34	0.55	0.63	0.48	0.98	0.48	0.515	0.13	0.98	0.34		9.0926	0.0106064	0.261874	-1.70986	0.00814002	-2.99848	0.751579	-1.14907
Q9CR57	60S ribosomal protein L14 OS=Mus musculus OX=10090 GN=Rpl14 PE=1 SV=3	844		0.19	0.19	0.19	0.19	0.19	0.19	0.19	0	0.19	0.19		0.19	0.19	0.19	0.42	0.19	0.19	0	0.42	0.19		0.19	0.19	0.19	0.19	0.19	0.19	0.19	0	0.19	0.19		2.4	0.301194
P34022	Ran-specific GTPase-activating protein OS=Mus musculus OX=10090 GN=Ranbp1 PE=1 SV=2	818			0.19	0.19	0.19		0.19	0.19	0	0.19	0.19		0.19		0.19		0.19	0.19	0	0.19	0.19		0.19		0.19	0.19	0.42	0.19	0.19	0	0.42	0.19		1.4	0.496585
Q64516	Glycerol kinase OS=Mus musculus OX=10090 GN=Gk PE=1 SV=2	735		0.07	0.41	0.31	0.15	0.15	0.23	0.19	0.14	0.41	0.07		0.31	0.23	0.41	0.31	0.41	0.31	0.1	0.41	0.23		0.31	0.31	0.41	0.41	0.31	0.41	0.36	0.1	0.41	0.31		4.88566	0.0869144
Q9EQK5	Major vault protein OS=Mus musculus OX=10090 GN=Mvp PE=1 SV=4	480		0.42	0.19	0.36	0.19	0.19	0.19	0.19	0.128	0.42	0.19		0.62	0.7	0.62	0.36	0.55	0.62	0.07	0.7	0.36		0.55	0.85	0.85	0.62	0.77	0.62	0.695	0.21	0.85	0.55		11.3372	0.00345269	0.0971257	-2.13975	0.00284534	-3.30539	0.934875	-1.01182
P16381	Putative ATP-dependent RNA helicase Pl10 OS=Mus musculus OX=10090 GN=D1Pas1 PE=1 SV=1	690		0.19	0.12	0.19	0.12		0.19	0.19	0.07	0.19	0.12		0.19	0.33	0.26	0.19	0.33	0.26	0.14	0.33	0.19		0.19	0.26	0.19	0.12	0.26	0.19	0.19	0.052	0.26	0.12		5.40162	0.0671512
Q8VDQ1	Prostaglandin reductase 2 OS=Mus musculus OX=10090 GN=Ptgr2 PE=1 SV=2	779		0.12	0.25	0.12	0.39	0.39	0.12	0.185	0.235	0.39	0.12			0.39		0.25	0.24	0.25	0.075	0.39	0.24		0.12	0.12	0.24	0.12	0.24		0.12	0.12	0.24	0.12		3.2811	0.193873
Q9DCH4	Eukaryotic translation initiation factor 3 subunit F OS=Mus musculus OX=10090 GN=Eif3f PE=1 SV=2	706		0.12			0.25	0.12	0.25	0.185	0.13	0.25	0.12		0.25	0.12	0.12	0.25		0.185	0.13	0.25	0.12		0.12	0.25	0.25		0.25	0.12	0.25	0.13	0.25	0.12		0.114286	0.944459
Q8VIJ6	Splicing factor, proline- and glutamine-rich OS=Mus musculus OX=10090 GN=Sfpq PE=1 SV=1	442		0.25	0.12	0.25	0.12	0.18	0.18	0.18	0.097	0.25	0.12		0.06	0.18	0.18	0.12	0.25	0.18	0.06	0.25	0.06		0.25	0.32	0.18	0.18	0.18	0.18	0.18	0.052	0.32	0.18		1.81653	0.403224
Q8C1B7	Septin-11 OS=Mus musculus OX=10090 GN=Septin11 PE=1 SV=4	547		0.18	0.18	0.18	0.18		0.4	0.18	0	0.4	0.18		0.53	0.53	0.18	0.81	0.09	0.53	0.35	0.81	0.09		0.29	0.18	0.29	0.4	0.52	0.53	0.345	0.2	0.53	0.18		2.68388	0.261338
P10637	Microtubule-associated protein tau OS=Mus musculus OX=10090 GN=Mapt PE=1 SV=3	751		0.12	0.25	0.18				0.18	0.065	0.25	0.12		0.25	0.25	0.06	0.32	0.18	0.25	0.07	0.32	0.06		0.12	0.25	0.18	0.18		0.18	0.18	0	0.25	0.12		0.845646	0.655195
Q9R0P9	Ubiquitin carboxyl-terminal hydrolase isozyme L1 OS=Mus musculus OX=10090 GN=Uchl1 PE=1 SV=1	941		0.39		0.18			0.18	0.18	0.105	0.39	0.18		0.18	0.18	0.94	0.18	0.18	0.18	0	0.94	0.18		0.94	0.39	1.29	1.71	0.94	0.39	0.94	0.675	1.71	0.39		7.36246	0.025192	1	0	0.114689	-2.07238	0.0465588	-2.42002
Q8BWB1	Synaptopodin 2-like protein OS=Mus musculus OX=10090 GN=Synpo2l PE=1 SV=1	297		0.13	0.23	0.09	0.23	0.13	0.28	0.18	0.1	0.28	0.09		0.51	0.45	0.39	0.28	0.39	0.39	0.06	0.51	0.28		0.33	0.39	0.57	0.45	0.51	0.64	0.48	0.15	0.64	0.33		11.3603	0.00341311	0.0577984	-2.34034	0.00348841	-3.24785	1	-0.756363
Q61206	Platelet-activating factor acetylhydrolase IB subunit alpha2 OS=Mus musculus OX=10090 GN=Pafah1b2 PE=1 SV=2	922			0.18		0.18	0.38	0.18	0.18	0.05	0.38	0.18		0.38	0.18	0.38	0.18	0.38	0.38	0.2	0.38	0.18		0.38		0.18	0.18	0.18	0.38	0.18	0.2	0.38	0.18		1.05625	0.58971
Q60692	Proteasome subunit beta type-6 OS=Mus musculus OX=10090 GN=Psmb6 PE=1 SV=3	916		0.18	0.18	0.18	0.18	0.39	0.18	0.18	0	0.39	0.18		0.18	0.18	0.18		0.18	0.18	0	0.18	0.18		0.18	0.18	0.18	0.18	0.39	0.18	0.18	0	0.39	0.18		0.714286	0.699673
P53026	60S ribosomal protein L10a OS=Mus musculus OX=10090 GN=Rpl10a PE=1 SV=3	1166			0.4	0.18		0.18		0.18	0.11	0.4	0.18		0.18	0.18	0.18	0.18		0.18	0	0.18	0.18		0.4	0.4	0.4	0.4	0.18	0.18	0.4	0.165	0.4	0.18		4.2	0.122456
Q8VBT1	Beta-taxilin OS=Mus musculus OX=10090 GN=Txlnb PE=1 SV=2	781		0.31	0.18	0.11	0.24	0.18	0.12	0.18	0.09	0.31	0.11		0.06	0.12	0.06	0.18	0.11	0.11	0.06	0.18	0.06		0.12	0.18	0.11	0.12	0.06	0.06	0.115	0.048	0.18	0.06		4.8948	0.0865183
Q9CR00	26S proteasome non-ATPase regulatory subunit 9 OS=Mus musculus OX=10090 GN=Psmd9 PE=1 SV=1	1027		0.18		0.18	0.18	0.18	0.18	0.18	0	0.18	0.18		0.18	0.18	0.18		0.18	0.18	0	0.18	0.18		0.18	0.18	0.18	0.4	0.18	0.18	0.18	0	0.4	0.18		1.5	0.472367
O88492	Perilipin-4 OS=Mus musculus OX=10090 GN=Plin4 PE=1 SV=2	329		0.2	0.13	0.16	0.13	0.24	0.24	0.18	0.092	0.24	0.13		0.24	0.24	0.13	0.16	0.24	0.24	0.08	0.24	0.13		0.16	0.24	0.2	0.2	0.16	0.16	0.18	0.04	0.24	0.16		0.552103	0.758774
Q9D1D4	Transmembrane emp24 domain-containing protein 10 OS=Mus musculus OX=10090 GN=Tmed10 PE=1 SV=1	575		0.18	0.18	0.18	0.18	0.65	0.4	0.18	0.165	0.65	0.18		0.4			0.4	0.4	0.4	0	0.4	0.4		0.4	0.4	0.18	0.4	0.65	0.4	0.4	0	0.65	0.18		2.46923	0.290947
Q61029	Lamina-associated polypeptide 2, isoforms beta/delta/epsilon/gamma OS=Mus musculus OX=10090 GN=Tmpo PE=1 SV=4	1144		0.18	0.18	0.18	0.18	0.09	0.09	0.18	0.068	0.18	0.09		0.09	0.18	0.09	0.09	0.18	0.09	0.09	0.18	0.09			0.09	0.09	0.18	0.09	0.18	0.09	0.09	0.18	0.09		1	0.606531
P00493	Hypoxanthine-guanine phosphoribosyltransferase OS=Mus musculus OX=10090 GN=Hprt1 PE=1 SV=3	1134		0.18	0.18	0.18	0.4	0.18	0.18	0.18	0	0.4	0.18		0.18	0.4	0.4		0.18	0.29	0.22	0.4	0.18		0.4	0.18	0.4	0.4	0.18	0.66	0.4	0.165	0.66	0.18		3.2381	0.198087
Q01339	Beta-2-glycoprotein 1 OS=Mus musculus OX=10090 GN=Apoh PE=1 SV=1	530		0.11	0.24	0.11	0.11	0.37	0.37	0.175	0.228	0.37	0.11		0.24	0.37	0.24	0.24	0.23	0.24	0	0.37	0.23		0.24		0.11	0.37	0.23		0.235	0.072	0.37	0.11		0.600867	0.740497
P97384	Annexin A11 OS=Mus musculus OX=10090 GN=Anxa11 PE=1 SV=2	698		0.17	0.37	0.08	0.17	0.26	0.17	0.17	0.068	0.37	0.08		0.36	0.17	0.47	0.36	0.26	0.36	0.1	0.47	0.17		0.26	0.17	0.47	0.36	0.36	0.36	0.36	0.075	0.47	0.17		3.47082	0.176328
O08638	Myosin-11 OS=Mus musculus OX=10090 GN=Myh11 PE=1 SV=1	1		0.21	0.18	0.16	0.12	0.16	0.23	0.17	0.042	0.23	0.12		0.32	0.25	0.27	0.23	0.12	0.25	0.04	0.32	0.12		0.21	0.16	0.2	0.16	0.2	0.12	0.18	0.04	0.21	0.12		3.90455	0.141951
Q99KF1	Transmembrane emp24 domain-containing protein 9 OS=Mus musculus OX=10090 GN=Tmed9 PE=1 SV=2	965		0.17	0.17	0.17	0.17	0.17	0.17	0.17	0	0.17	0.17		0.17	0.36	0.17	0.17	0.17	0.17	0	0.36	0.17		0.17		0.17	0.17	0.17		0.17	0	0.17	0.17		2	0.367879
P32261	Antithrombin-III OS=Mus musculus OX=10090 GN=Serpinc1 PE=1 SV=1	655		0.17	0.18	0.08	0.17	0.08	0.17	0.17	0.068	0.18	0.08		0.27	0.62	0.08	0.27	0.27	0.27	0	0.62	0.08		0.38	0.08	0.27	0.08	0.08	0.08	0.08	0.143	0.38	0.08		3.30974	0.191117
Q9WTI7	Unconventional myosin-Ic OS=Mus musculus OX=10090 GN=Myo1c PE=1 SV=2	446		0.15	0.11	0.23	0.23	0.15	0.19	0.17	0.07	0.23	0.11		0.27	0.27	0.19	0.23	0.15	0.23	0.08	0.27	0.15		0.23	0.27	0.27	0.15	0.27	0.15	0.25	0.1	0.27	0.15		2.93717	0.230251
P11152	Lipoprotein lipase OS=Mus musculus OX=10090 GN=Lpl PE=1 SV=3	485		0.27	0.17	0.37	0.17	0.17	0.17	0.17	0.075	0.37	0.17		0.37	0.27	0.37	0.17	0.17	0.27	0.2	0.37	0.17		0.17	0.08	0.17	0.17	0.17	0.17	0.17	0	0.17	0.08		5.31122	0.0702558
Q9CR16	Peptidyl-prolyl cis-trans isomerase D OS=Mus musculus OX=10090 GN=Ppid PE=1 SV=3	789		0.11		0.11	0.23		0.23	0.17	0.12	0.23	0.11		0.11	0.11		0.23	0.23	0.17	0.12	0.23	0.11		0.51		0.11	0.11	0.23	0.23	0.23	0.12	0.51	0.11		0.42449	0.808767
Q99J39	Malonyl-CoA decarboxylase, mitochondrial OS=Mus musculus OX=10090 GN=Mlycd PE=1 SV=1	508		0.26	0.17	0.16	0.26	0.17	0.17	0.17	0.068	0.26	0.16		0.17	0.26	0.17	0.26	0.26	0.26	0.09	0.26	0.17		0.26	0.26	0.16	0.17	0.08	0.17	0.17	0.075	0.26	0.08		1.69711	0.428033
Q9WUK2	Eukaryotic translation initiation factor 4H OS=Mus musculus OX=10090 GN=Eif4h PE=1 SV=3	912		0.36	0.17	0.16	0.16		0.17	0.17	0.01	0.36	0.16			0.17	0.36	0.17	0.16	0.17	0.05	0.36	0.16		0.17	0.16				0.17	0.17	0.005	0.17	0.16		0.346806	0.840799
P50518	V-type proton ATPase subunit E 1 OS=Mus musculus OX=10090 GN=Atp6v1e1 PE=1 SV=2	1152				0.17		0.17	0.17	0.17	0	0.17	0.17		0.17	0.17	0.17	0.17		0.17	0	0.17	0.17		0.17			0.17	0.17	0.17	0.17	0	0.17	0.17		0	1
Q60994	Adiponectin OS=Mus musculus OX=10090 GN=Adipoq PE=1 SV=2	995		0.17	0.17	0.17			0.17	0.17	0	0.17	0.17			0.17	0.37	0.6	0.6	0.485	0.28	0.6	0.17		0.37	0.37	0.17	0.17	0.17	0.17	0.17	0.15	0.37	0.17		5.41667	0.0666478
Q920M5	Coronin-6 OS=Mus musculus OX=10090 GN=Coro6 PE=1 SV=1	622		0.17	0.17	0.17	0.17	0.08	0.17	0.17	0	0.17	0.08		0.17	0.08	0.17	0.17	0.08	0.17	0.09	0.17	0.08		0.08	0.08	0.17	0.17	0.27	0.08	0.125	0.09	0.27	0.08		0.657576	0.719796
Q61553	Fascin OS=Mus musculus OX=10090 GN=Fscn1 PE=1 SV=4	645		0.08	0.26	0.17	0.17	0.17	0.17	0.17	0	0.26	0.08		0.08	0.26	0.26	0.08	0.08	0.08	0.18	0.26	0.08		0.17	0.17	0.17	0.17	0.17	0.17	0.17	0	0.17	0.17		0.431606	0.805894
O08663	Methionine aminopeptidase 2 OS=Mus musculus OX=10090 GN=Metap2 PE=1 SV=1	727		0.08	0.17	0.17	0.17	0.17	0.17	0.17	0	0.17	0.08			0.17	0.17	0.08	0.08	0.125	0.09	0.17	0.08		0.08	0.08	0.08	0.08	0.08	0.17	0.08	0	0.17	0.08		5	0.082085
O09061	Proteasome subunit beta type-1 OS=Mus musculus OX=10090 GN=Psmb1 PE=1 SV=1	1129		0.17	0.37	0.37		0.17	0.17	0.17	0.2	0.37	0.17		0.17	0.37	0.17		0.37	0.27	0.2	0.37	0.17		0.17	0.17	0.17		0.17		0.17	0	0.17	0.17		2.46667	0.29132
O88746	Target of Myb protein 1 OS=Mus musculus OX=10090 GN=Tom1 PE=1 SV=1	688		0.26	0.26	0.17	0.08	0.17	0.17	0.17	0.068	0.26	0.08		0.17	0.17	0.17	0.17		0.17	0	0.17	0.17		0.17	0.08		0.17	0.26	0.17	0.17	0	0.26	0.08		0.320684	0.851853
P97372	Proteasome activator complex subunit 2 OS=Mus musculus OX=10090 GN=Psme2 PE=1 SV=4	940		0.17		0.17	0.17		0.17	0.17	0	0.17	0.17		0.17	0.36	0.36	0.17		0.265	0.19	0.36	0.17			0.17	0.17		0.17		0.17	0	0.17	0.17		3.88889	0.143067
Q91YQ5	Dolichyl-diphosphooligosaccharide--protein glycosyltransferase subunit 1 OS=Mus musculus OX=10090 GN=Rpn1 PE=1 SV=1	871		0.13	0.06	0.06	0.28	0.28	0.2	0.165	0.182	0.28	0.06		0.06	0.2	0.2	0.13	0.2	0.2	0.07	0.2	0.06		0.2	0.2	0.2	0.28	0.13	0.2	0.2	0	0.28	0.13		1.02185	0.59994
Q9WU78	Programmed cell death 6-interacting protein OS=Mus musculus OX=10090 GN=Pdcd6ip PE=1 SV=3	640		0.14	0.25	0.19	0.24	0.09	0.09	0.165	0.125	0.25	0.09		0.3	0.3	0.19	0.25	0.14	0.25	0.11	0.3	0.14		0.14	0.14	0.3	0.14	0.24	0.25	0.19	0.107	0.3	0.14		2.81919	0.244242
Q9JMH6	Thioredoxin reductase 1, cytoplasmic OS=Mus musculus OX=10090 GN=Txnrd1 PE=1 SV=3	626		0.06	0.2	0.13	0.06	0.2	0.2	0.165	0.123	0.2	0.06		0.36	0.2	0.28	0.28	0.2	0.28	0.08	0.36	0.2		0.2	0.45	0.13	0.2	0.13	0.06	0.165	0.07	0.45	0.06		5.1842	0.0748627
P42208	Septin-2 OS=Mus musculus OX=10090 GN=Septin2 PE=1 SV=2	725		0.22	0.35	0.11	0.22	0.11	0.11	0.165	0.11	0.35	0.11		0.5	1.03	0.66	0.66	1.24	0.66	0.37	1.24	0.5		0.5	0.5	0.35	0.22	0.5	0.35	0.425	0.15	0.5	0.22		12.6235	0.0018149	0.0011572	-3.54966	0.203252	-1.82666	0.211818	1.808
Q9CZW5	Mitochondrial import receptor subunit TOM70 OS=Mus musculus OX=10090 GN=Tomm70 PE=1 SV=2	920		0.2	0.13	0.13	0.28	0.2	0.13	0.165	0.07	0.28	0.13		0.06	0.13	0.13	0.13	0.13	0.13	0	0.13	0.06		0.06	0.28	0.28	0.13	0.2	0.2	0.2	0.112	0.28	0.06		3.94793	0.138905
P29341	Polyadenylate-binding protein 1 OS=Mus musculus OX=10090 GN=Pabpc1 PE=1 SV=2	1020		0.13	0.27	0.2	0.13	0.2	0.13	0.165	0.07	0.27	0.13		0.13		0.13	0.13	0.06	0.13	0.018	0.13	0.06		0.2	0.2		0.13	0.06	0.13	0.13	0.07	0.2	0.06		3.15176	0.206826
O35206	Collagen alpha-1(XV) chain OS=Mus musculus OX=10090 GN=Col15a1 PE=1 SV=2	454			0.13	0.13	0.2	0.16	0.2	0.16	0.07	0.2	0.13		0.2	0.09	0.35	0.16	0.31	0.2	0.15	0.35	0.09		0.13	0.09	0.2	0.16	0.16	0.09	0.145	0.06	0.2	0.09		2.42446	0.297533
Q6PDM2	Serine/arginine-rich splicing factor 1 OS=Mus musculus OX=10090 GN=Srsf1 PE=1 SV=3	801		0.16	0.16	0.16	0.16	0.16	0.16	0.16	0	0.16	0.16		0.16	0.35	0.35	0.35	0.16	0.35	0.19	0.35	0.16		0.35	0.16	0.16	0.16	0.16	0.35	0.16	0.142	0.35	0.16		4.51556	0.104583
O70435	Proteasome subunit alpha type-3 OS=Mus musculus OX=10090 GN=Psma3 PE=1 SV=3	1143		0.34		0.16		0.16		0.16	0.09	0.34	0.16		0.8	0.8	0.34	0.34	1.41	0.8	0.46	1.41	0.34		0.55	0.55	0.34	0.34	0.16	0.16	0.34	0.293	0.55	0.16		5.4684	0.0649459
Q9QUM9	Proteasome subunit alpha type-6 OS=Mus musculus OX=10090 GN=Psma6 PE=1 SV=1	807		0.16	0.16	0.35	0.16	0.35		0.16	0.19	0.35	0.16		0.83	0.57	0.35	0.35		0.46	0.285	0.83	0.35		0.16	0.35	0.35	0.16		0.57	0.35	0.19	0.57	0.16		4.74467	0.0932625
P04925	Major prion protein OS=Mus musculus OX=10090 GN=Prnp PE=1 SV=2	926			0.16	0.16	0.16	0.16	0.16	0.16	0	0.16	0.16		0.16	0.16	0.16	0.16	0.16	0.16	0	0.16	0.16		0.16	0.35	0.16	0.16	0.16	0.16	0.16	0	0.35	0.16		1.66667	0.434598
Q9JMA1	Ubiquitin carboxyl-terminal hydrolase 14 OS=Mus musculus OX=10090 GN=Usp14 PE=1 SV=3	883		0.08	0.16	0.16	0.16	0.25	0.16	0.16	0	0.25	0.08			0.35	0.16	0.35	0.35	0.35	0.047	0.35	0.16		0.25	0.35	0.16	0.16	0.35	0.08	0.205	0.165	0.35	0.08		4.31894	0.115386
Q3UIZ8	Myosin light chain kinase 3 OS=Mus musculus OX=10090 GN=Mylk3 PE=1 SV=1	804		0.22	0.16	0.1	0.21	0.16	0.16	0.16	0.038	0.22	0.1		0.16	0.1	0.1	0.16	0.1	0.1	0.06	0.16	0.1		0.16	0.28	0.16	0.22	0.16	0.22	0.19	0.06	0.28	0.16		6.31792	0.0424699	0.366577	1.54564	0.943888	-1.00556	0.0367982	-2.5044
Q9JIF9	Myotilin OS=Mus musculus OX=10090 GN=Myot PE=1 SV=1	633		0.08	0.36	0.16	0.16	0.35	0.16	0.16	0.142	0.36	0.08		0.46	0.35	0.35	0.7	0.57	0.46	0.22	0.7	0.35		0.16	0.16	0.16	0.26	0.46	0.35	0.21	0.168	0.46	0.16		6.7529	0.0341685	0.0394064	-2.48008	1	-0.500216	0.135487	2.00314
P54822	Adenylosuccinate lyase OS=Mus musculus OX=10090 GN=Adsl PE=1 SV=2	707			0.08	0.16	0.26	0.36	0.16	0.16	0.1	0.36	0.08		0.26	0.36	0.16	0.26	0.16	0.26	0.1	0.36	0.16		0.08	0.35	0.26	0.16	0.35	0.16	0.21	0.168	0.35	0.08		0.397152	0.819897
Q91WU5	Arsenite methyltransferase OS=Mus musculus OX=10090 GN=As3mt PE=1 SV=2	783		0.1	0.22	0.1	0.1	0.22	0.22	0.16	0.12	0.22	0.1		0.1		0.1	0.22		0.1	0.06	0.22	0.1		0.22	0.22		0.1	0.1	0.1	0.1	0.12	0.22	0.1		0.234722	0.889264
P19221	Prothrombin OS=Mus musculus OX=10090 GN=F2 PE=1 SV=1	455		0.19	0.06	0.06	0.13	0.27	0.34	0.16	0.172	0.34	0.06		0.34	0.19	0.06	0.34		0.265	0.183	0.34	0.06		0.27	0.13	0.13	0.19	0.06	0.13	0.13	0.045	0.27	0.06		1.1876	0.552226
Q8BTM8	Filamin-A OS=Mus musculus OX=10090 GN=Flna PE=1 SV=5	110		0.16	0.16	0.2	0.11	0.18	0.11	0.16	0.052	0.2	0.11		0.18	0.21	0.21	0.14	0.25	0.21	0.03	0.25	0.14		0.25	0.21	0.23	0.21	0.16	0.2	0.21	0.022	0.25	0.16		6.1741	0.0456363	0.222397	-1.78579	0.0533497	-2.3701	1	-0.474007
P54728	UV excision repair protein RAD23 homolog B OS=Mus musculus OX=10090 GN=Rad23b PE=1 SV=2	1005		0.1	0.21	0.1			0.21	0.155	0.11	0.21	0.1		0.1	0.1	0.1	0.1	0.1	0.1	0	0.1	0.1			0.1	0.1	0.1			0.1	0	0.1	0.1		4.4	0.110803
Q61792	LIM and SH3 domain protein 1 OS=Mus musculus OX=10090 GN=Lasp1 PE=1 SV=1	885		0.51	0.15	0.15	0.51		0.15	0.15	0.36	0.51	0.15		0.32	0.32	0.32	0.32	0.15	0.32	0	0.32	0.15		0.15	0.32	0.15	0.15	0.15	0.15	0.15	0	0.32	0.15		3.18182	0.20374
Q8CHT0	Delta-1-pyrroline-5-carboxylate dehydrogenase, mitochondrial OS=Mus musculus OX=10090 GN=Aldh4a1 PE=1 SV=3	505		0.15	0.15	0.23	0.5	0.15	0.15	0.15	0.06	0.5	0.15		0.15	0.31	0.23	0.31	0.07	0.23	0.16	0.31	0.07		0.07	0.23	0.23	0.07	0.23	0.23	0.23	0.12	0.23	0.07		0.384832	0.824963
Q9QYJ0	DnaJ homolog subfamily A member 2 OS=Mus musculus OX=10090 GN=Dnaja2 PE=1 SV=1	1017		0.1	0.1	0.31	0.31	0.2	0.1	0.15	0.182	0.31	0.1		0.2	0.1	0.1	0.1	0.2	0.1	0.1	0.2	0.1		0.1		0.31	0.1	0.2		0.15	0.128	0.31	0.1		0.562374	0.754887
Q8C129	Leucyl-cystinyl aminopeptidase OS=Mus musculus OX=10090 GN=Lnpep PE=1 SV=1	682		0.07	0.2	0.15	0.11	0.24	0.15	0.15	0.068	0.24	0.07		0.2	0.2	0.11	0.2	0.2	0.2	0	0.2	0.11		0.2	0.2	0.15	0.07	0.15	0.11	0.15	0.068	0.2	0.07		1.52984	0.46537
O55023	Inositol monophosphatase 1 OS=Mus musculus OX=10090 GN=Impa1 PE=1 SV=1	782		0.15	0.15	0.15	0.31	0.15	0.15	0.15	0	0.31	0.15		0.15	0.5	0.15	0.5	0.15	0.15	0.35	0.5	0.15		0.31	0.5	0.31		0.15	0.15	0.31	0.16	0.5	0.15		2.15927	0.339719
Q9D6S7	Ribosome-recycling factor, mitochondrial OS=Mus musculus OX=10090 GN=Mrrf PE=1 SV=1	683		0.33	0.15	0.15	0.15		0.33	0.15	0.18	0.33	0.15			0.15	0.33	0.15	0.15	0.15	0.045	0.33	0.15				0.15		0.15	0.15	0.15	0	0.15	0.15		1.46667	0.480305
Q9DC71	28S ribosomal protein S15, mitochondrial OS=Mus musculus OX=10090 GN=Mrps15 PE=1 SV=2	914		0.15	0.15			0.15	0.15	0.15	0	0.15	0.15		0.15	0.15	0.15	0.15	0.15	0.15	0	0.15	0.15			0.15		0.15	0.33		0.15	0.09	0.33	0.15		3	0.22313
Q8C3X2	Coiled-coil domain-containing protein 90B, mitochondrial OS=Mus musculus OX=10090 GN=Ccdc90b PE=1 SV=1	1094		0.15	0.15	0.33	0.33	0.15	0.15	0.15	0.135	0.33	0.15		0.76	0.33	0.33	0.53	0.15	0.33	0.2	0.76	0.15		0.33	0.76	0.15	0.15	0.53	0.15	0.24	0.33	0.76	0.15		2.89765	0.234846
P02468	Laminin subunit gamma-1 OS=Mus musculus OX=10090 GN=Lamc1 PE=1 SV=2	369		0.07	0.18	0.1	0.23	0.12	0.2	0.15	0.09	0.23	0.07		0.23	0.15	0.23	0.23	0.29	0.23	0	0.29	0.15		0.12	0.12	0.18	0.12	0.07	0.2	0.12	0.045	0.2	0.07		6.45616	0.0396336	0.127324	-2.02917	1	0.37693	0.0507444	2.38855
P26645	Myristoylated alanine-rich C-kinase substrate OS=Mus musculus OX=10090 GN=Marcks PE=1 SV=2	1043		0.15		0.33	0.15		0.15	0.15	0.045	0.33	0.15			0.33	0.15	0.15	0.15	0.15	0.045	0.33	0.15		0.15		0.33	0.15	0.15		0.15	0.045	0.33	0.15		0	1
Q8R086	Sulfite oxidase, mitochondrial OS=Mus musculus OX=10090 GN=Suox PE=1 SV=2	708		0.15	0.15	0.07	0.23	0.07	0.23	0.15	0.12	0.23	0.07		0.23	0.07	0.32	0.41	0.23	0.23	0.09	0.41	0.07			0.15	0.15	0.15		0.23	0.15	0.02	0.23	0.15		2.86059	0.239238
O88447	Kinesin light chain 1 OS=Mus musculus OX=10090 GN=Klc1 PE=1 SV=3	901				0.15	0.15	0.15	0.15	0.15	0	0.15	0.15			0.15	0.23	0.15		0.15	0.04	0.23	0.15			0.15	0.07	0.07			0.07	0.04	0.15	0.07		4.97222	0.083233
Q3UHZ5	Leiomodin-2 OS=Mus musculus OX=10090 GN=Lmod2 PE=1 SV=1	726		0.07	0.15	0.07	0.15	0.15	0.15	0.15	0.06	0.15	0.07		0.23	0.07	0.07	0.23	0.15	0.15	0.16	0.23	0.07		0.15	0.15	0.23		0.23		0.19	0.08	0.23	0.15		2.91667	0.232624
O88696	ATP-dependent Clp protease proteolytic subunit, mitochondrial OS=Mus musculus OX=10090 GN=Clpp PE=1 SV=1	808			0.15	0.15	0.15		0.15	0.15	0	0.15	0.15		0.32		0.15	0.15		0.15	0.085	0.32	0.15			0.15	0.15			0.15	0.15	0	0.15	0.15		2.33333	0.311403
Q61554	Fibrillin-1 OS=Mus musculus OX=10090 GN=Fbn1 PE=1 SV=2	317		0.15	0.07	0.12	0.14	0.15	0.18	0.145	0.025	0.18	0.07		0.17	0.12	0.27	0.17	0.14	0.17	0.03	0.27	0.12		0.05	0.12	0.29	0.15	0.15	0.12	0.135	0.03	0.29	0.05		1.15533	0.561207
Q9D7A8	Armadillo repeat-containing protein 1 OS=Mus musculus OX=10090 GN=Armc1 PE=1 SV=1	1238			0.14	0.14	0.14	0.14		0.14	0	0.14	0.14		0.14	0.14	0.31	0.14	0.14	0.14	0	0.31	0.14		0.14	0.14		0.14	0.14	0.14	0.14	0	0.14	0.14		1.8	0.40657
Q01730	Ras suppressor protein 1 OS=Mus musculus OX=10090 GN=Rsu1 PE=1 SV=3	838			0.14	0.14	0.49	0.14	0.49	0.14	0.35	0.49	0.14		0.14	0.14	0.14	0.14	0.3	0.14	0	0.3	0.14		0.49	0.14		0.14	0.3	0.31	0.3	0.17	0.49	0.14		1.82161	0.4022
Q8CDN6	Thioredoxin-like protein 1 OS=Mus musculus OX=10090 GN=Txnl1 PE=1 SV=3	988		0.29	0.14	0.14	0.29	0.14	0.14	0.14	0.112	0.29	0.14		0.29	0.47	0.67	0.47	0.47	0.47	0	0.67	0.29		0.47	0.47	0.14	0.14	0.47	0.29	0.38	0.292	0.47	0.14		7.6971	0.0213106	0.0170099	-2.76628	0.397109	-1.50482	0.549086	1.33149
Q8BG32	26S proteasome non-ATPase regulatory subunit 11 OS=Mus musculus OX=10090 GN=Psmd11 PE=1 SV=3	841		0.42	0.43	0.09	0.09	0.19	0.09	0.14	0.272	0.43	0.09		0.09	0.56	0.19	0.3	0.09	0.19	0.21	0.56	0.09		0.19	0.19	0.09	0.56	0.3	0.3	0.245	0.11	0.56	0.09		0.600174	0.740754
Q5SUC9	Protein SCO1 homolog, mitochondrial OS=Mus musculus OX=10090 GN=Sco1 PE=1 SV=1	840		0.14	0.14		0.14		0.14	0.14	0	0.14	0.14		0.14		0.14	0.14	0.3	0.14	0.04	0.3	0.14		0.14	0.14	0.14	0.14		0.14	0.14	0	0.14	0.14		2.25	0.324652
P82347	Delta-sarcoglycan OS=Mus musculus OX=10090 GN=Sgcd PE=1 SV=1	599		0.3	0.14	0.47	0.14	0.14	0.14	0.14	0.12	0.47	0.14		0.14	0.3	0.14	0.14	0.3	0.14	0.16	0.3	0.14		0.14			0.48	0.14	0.48	0.31	0.34	0.48	0.14		1.07602	0.58391
Q8BMK4	Cytoskeleton-associated protein 4 OS=Mus musculus OX=10090 GN=Ckap4 PE=1 SV=2	673		0.14	0.22	0.14	0.14	0.14	0.22	0.14	0.06	0.22	0.14		0.3	0.49	0.49	0.39	0.59	0.49	0.1	0.59	0.3		0.3	0.7	0.49	0.49	0.49	0.49	0.49	0	0.7	0.3		11.7677	0.0027841	0.0211137	-2.69505	0.00489028	-3.15047	1	-0.308807
Q61937	Nucleophosmin OS=Mus musculus OX=10090 GN=Npm1 PE=1 SV=1	664		0.14	0.14	0.29		0.14	0.29	0.14	0.15	0.29	0.14		0.14	0.29	0.29	0.29	0.67	0.29	0	0.67	0.14		0.14	0.14	0.14	0.47	0.29		0.14	0.15	0.47	0.14		2.04776	0.359198
P23492	Purine nucleoside phosphorylase OS=Mus musculus OX=10090 GN=Pnp PE=1 SV=2	1095		0.14	0.14	0.14			0.14	0.14	0	0.14	0.14		0.14	0.14	0.14	0.14		0.14	0	0.14	0.14		0.47	0.14	0.14	0.14	0.47	0.14	0.14	0.247	0.47	0.14		2.88889	0.235877
Q5M8N4	Epimerase family protein SDR39U1 OS=Mus musculus OX=10090 GN=Sdr39u1 PE=1 SV=2	941		0.14	0.71	0.14		0.14		0.14	0.142	0.71	0.14		0.14			0.14	0.49	0.14	0.175	0.49	0.14		0.14	0.14			0.14		0.14	0	0.14	0.14		0.958333	0.619299
P70168	Importin subunit beta-1 OS=Mus musculus OX=10090 GN=Kpnb1 PE=1 SV=2	594		0.14	0.09	0.14	0.09	0.14	0.14	0.14	0.038	0.14	0.09		0.14	0.04	0.14	0.24	0.09	0.14	0.05	0.24	0.04		0.19	0.09	0.19	0.04	0.14	0.04	0.115	0.125	0.19	0.04		0.0712304	0.965012
P53810	Phosphatidylinositol transfer protein alpha isoform OS=Mus musculus OX=10090 GN=Pitpna PE=1 SV=2	976		0.14		0.14	0.14	0.14	0.14	0.14	0	0.14	0.14		0.14	0.14			0.3	0.14	0.08	0.3	0.14			0.14	0.14		0.14	0.14	0.14	0	0.14	0.14		3	0.22313
Q921S7	39S ribosomal protein L37, mitochondrial OS=Mus musculus OX=10090 GN=Mrpl37 PE=1 SV=1	1148		0.19	0.09	0.19	0.3	0.09	0.09	0.14	0.1	0.3	0.09		0.09			0.09	0.09	0.09	0	0.09	0.09			0.09			0.09	0.19	0.09	0.05	0.19	0.09		2.125	0.345591
Q9D404	3-oxoacyl-[acyl-carrier-protein] synthase, mitochondrial OS=Mus musculus OX=10090 GN=Oxsm PE=1 SV=1	751		0.09	0.09	0.19	0.09	0.29	0.19	0.14	0.1	0.29	0.09		0.09		0.09	0.19	0.19	0.14	0.1	0.19	0.09		0.19				0.19	0.09	0.19	0.05	0.19	0.09		0.146259	0.929481
P61202	COP9 signalosome complex subunit 2 OS=Mus musculus OX=10090 GN=Cops2 PE=1 SV=1	909		0.08	0.09	0.18	0.28	0.08	0.18	0.135	0.097	0.28	0.08		0.18	0.28	0.28	0.28	0.18	0.28	0.1	0.28	0.18		0.18	0.08	0.18	0.28	0.18	0.08	0.18	0.075	0.28	0.08		4.08256	0.129863
Q6ZQ73	Cullin-associated NEDD8-dissociated protein 2 OS=Mus musculus OX=10090 GN=Cand2 PE=1 SV=2	551		0.1	0.17	0.2	0.1			0.135	0.078	0.2	0.1		0.17	0.2	0.13	0.06	0.2	0.17	0.07	0.2	0.06		0.17	0.03	0.06	0.17	0.06	0.13	0.095	0.1	0.17	0.03		2.3491	0.308957
Q7M6Y3	Phosphatidylinositol-binding clathrin assembly protein OS=Mus musculus OX=10090 GN=Picalm PE=1 SV=1	862		0.13	0.13	0.06	0.13	0.06		0.13	0.07	0.13	0.06		0.13	0.13	0.13	0.13	0.13	0.13	0	0.13	0.13		0.19	0.13	0.19	0.19	0.13	0.13	0.16	0.06	0.19	0.13		6.81099	0.0331904	0.873457	-1.0556	0.0290685	-2.58672	0.413282	-1.48418
O88487	Cytoplasmic dynein 1 intermediate chain 2 OS=Mus musculus OX=10090 GN=Dync1i2 PE=1 SV=1	541		0.13	0.13	0.06	0.13	0.13	0.13	0.13	0	0.13	0.06		0.13	0.28	0.2	0.36	0.13	0.2	0.15	0.36	0.13		0.2	0.2	0.2	0.2	0.2	0.06	0.2	0	0.2	0.06		5.84715	0.0537413
P42669	Transcriptional activator protein Pur-alpha OS=Mus musculus OX=10090 GN=Pura PE=1 SV=1	686			0.13	0.13	0.13		0.13	0.13	0	0.13	0.13		0.27			0.13	0.27	0.27	0.07	0.27	0.13		0.27	0.27	0.27	0.27	0.13	0.43	0.27	0	0.43	0.13		6.18707	0.0453413	0.403686	-1.49635	0.0403832	-2.47133	1	-0.639763
P17427	AP-2 complex subunit alpha-2 OS=Mus musculus OX=10090 GN=Ap2a2 PE=1 SV=2	728		0.08	0.13	0.18	0.13	0.18	0.13	0.13	0.037	0.18	0.08		0.18	0.18	0.13	0.13	0.18	0.18	0.05	0.18	0.13		0.08		0.08		0.22	0.04	0.08	0.045	0.22	0.04		2.44186	0.294956
O88531	Palmitoyl-protein thioesterase 1 OS=Mus musculus OX=10090 GN=Ppt1 PE=1 SV=2	925		0.13	0.13	0.27		0.13	0.13	0.13	0	0.27	0.13		0.27	0.13	0.13	0.27	0.27	0.27	0.14	0.27	0.13		0.27	0.43	0.27	0.62	0.43	0.27	0.35	0.16	0.62	0.27		8.69898	0.0129134	1	-0.928571	0.0122256	-2.87228	0.171349	-1.90242
P21619	Lamin-B2 OS=Mus musculus OX=10090 GN=Lmnb2 PE=1 SV=2	614		0.13	0.13	0.13	0.13	0.13	0.21	0.13	0	0.21	0.13		0.55	0.46	0.37	0.37	0.46	0.46	0.09	0.55	0.37		0.29	0.28	0.28	0.21	0.13	0.06	0.245	0.13	0.29	0.06		11.3805	0.00337871	0.00294675	-3.29556	1	-0.937333	0.0489371	2.40185
Q9DB05	Alpha-soluble NSF attachment protein OS=Mus musculus OX=10090 GN=Napa PE=1 SV=1	1179		0.13	0.28		0.13			0.13	0.075	0.28	0.13		0.28	0.87			0.13	0.28	0.37	0.87	0.13		0.28	0.28		0.13	0.13	0.28	0.28	0.15	0.28	0.13		1.18519	0.552892
Q99KC8	von Willebrand factor A domain-containing protein 5A OS=Mus musculus OX=10090 GN=Vwa5a PE=1 SV=2	523		0.05	0.1	0.1	0.21	0.16	0.21	0.13	0.098	0.21	0.05			0.1	0.27	0.34	0.1	0.185	0.188	0.34	0.1		0.1	0.1	0.21	0.21	0.21	0.21	0.21	0.082	0.21	0.1		1.39344	0.498216
Q11011	Puromycin-sensitive aminopeptidase OS=Mus musculus OX=10090 GN=Npepps PE=1 SV=2	979		0.13	0.09	0.18	0.13	0.23	0.09	0.13	0.067	0.23	0.09		0.13	0.04	0.09	0.13	0.08	0.09	0.05	0.13	0.04		0.18		0.13	0.08	0.13	0.13	0.13	0	0.18	0.08		2.82969	0.242963
Q9CVB6	Actin-related protein 2/3 complex subunit 2 OS=Mus musculus OX=10090 GN=Arpc2 PE=1 SV=3	1179			0.13	0.13	0.13	0.13		0.13	0	0.13	0.13				0.13	0.28	0.13	0.13	0.075	0.28	0.13		0.13	0.13	0.28	0.13	0.13	0.13	0.13	0	0.28	0.13		1.36364	0.505697
Q9CY64	Biliverdin reductase A OS=Mus musculus OX=10090 GN=Blvra PE=1 SV=1	572			0.13	0.28	0.13	0.13	0.46	0.13	0.15	0.46	0.13		0.28		0.28		0.28	0.28	0	0.28	0.28			0.28	0.28	0.13	0.13	0.13	0.13	0.15	0.28	0.13		2.0898	0.351728
P47962	60S ribosomal protein L5 OS=Mus musculus OX=10090 GN=Rpl5 PE=1 SV=3	684		0.13	0.13		0.13	0.13	0.13	0.13	0	0.13	0.13		0.13	0.13	0.13	0.13	0.13	0.13	0	0.13	0.13		0.13	0.27		0.27		0.13	0.2	0.14	0.27	0.13		5.41667	0.0666478
Q8K370	Acyl-CoA dehydrogenase family member 10 OS=Mus musculus OX=10090 GN=Acad10 PE=1 SV=1	532		0.24	0.11	0.15	0.11	0.07	0.28	0.13	0.108	0.28	0.07		0.15	0.24	0.15	0.28	0.28	0.24	0.13	0.28	0.15		0.24	0.11	0.24	0.15	0.24	0.15	0.195	0.09	0.24	0.11		2.41528	0.298902
Q9CRD2	ER membrane protein complex subunit 2 OS=Mus musculus OX=10090 GN=Emc2 PE=1 SV=1	942		0.13		0.13	0.13	0.13	0.13	0.13	0	0.13	0.13		0.13	0.13		0.13	0.13	0.13	0	0.13	0.13		0.13		0.13	0.13	0.13	0.13	0.13	0	0.13	0.13		0	1
Q99MN1	Lysine--tRNA ligase OS=Mus musculus OX=10090 GN=Kars1 PE=1 SV=1	939		0.06	0.28	0.13	0.13	0.2	0.06	0.13	0.105	0.28	0.06		0.06	0.06	0.13	0.13	0.13	0.13	0.07	0.13	0.06		0.06	0.06	0.13	0.06	0.13	0.06	0.06	0.053	0.13	0.06		2.27219	0.32107
Q99KB8	Hydroxyacylglutathione hydrolase, mitochondrial OS=Mus musculus OX=10090 GN=Hagh PE=1 SV=2	1135		0.13		0.13			0.13	0.13	0	0.13	0.13		0.13	0.28	0.28	0.28	0.13	0.28	0.15	0.28	0.13		0.13	0.44	0.13	0.28	0.13	0.28	0.205	0.15	0.44	0.13		2.55	0.279431
O88667	GTP-binding protein RAD OS=Mus musculus OX=10090 GN=Rrad PE=1 SV=1	1028			0.13	0.13	0.13	0.13		0.13	0	0.13	0.13			0.13	0.13		0.13	0.13	0	0.13	0.13		0.13				0.13	0.13	0.13	0	0.13	0.13		0	1
Q925I1	ATPase family AAA domain-containing protein 3 OS=Mus musculus OX=10090 GN=Atad3 PE=1 SV=1	849		0.13	0.14	0.07	0.13	0.21	0.13	0.13	0.008	0.21	0.07		0.13	0.21	0.21	0.07	0.21	0.21	0.08	0.21	0.07			0.13	0.07	0.07		0.13	0.1	0.06	0.13	0.07		3.23941	0.197957
Q922Q8	Leucine-rich repeat-containing protein 59 OS=Mus musculus OX=10090 GN=Lrrc59 PE=1 SV=1	1155		0.13	0.13	0.13	0.27	0.13	0.13	0.13	0	0.27	0.13		0.13	0.13	0.27		0.13	0.13	0.035	0.27	0.13		0.27	0.27	0.13	0.13	0.27	0.13	0.2	0.14	0.27	0.13		1.54545	0.461752
P15508	Spectrin beta chain, erythrocytic OS=Mus musculus OX=10090 GN=Sptb PE=1 SV=4	106		0.13	0.17	0.13	0.11	0.11	0.13	0.13	0.015	0.17	0.11		0.21	0.15	0.11	0.15	0.09	0.15	0.04	0.21	0.09		0.15	0.17	0.11	0.19	0.07	0.15	0.15	0.045	0.19	0.07		0.471639	0.789923
P35235	Tyrosine-protein phosphatase non-receptor type 11 OS=Mus musculus OX=10090 GN=Ptpn11 PE=1 SV=3	960		0.2	0.06	0.13	0.13	0.13	0.13	0.13	0	0.2	0.06		0.2	0.2	0.2	0.13		0.2	0.018	0.2	0.13		0.2	0.13	0.13	0.2	0.2	0.13	0.165	0.07	0.2	0.13		3.80208	0.149413
O35295	Transcriptional activator protein Pur-beta OS=Mus musculus OX=10090 GN=Purb PE=1 SV=3	947			0.13	0.13	0.45		0.13	0.13	0.08	0.45	0.13			0.28		0.13	0.13	0.13	0.075	0.28	0.13			0.13		0.13	0.28	0.13	0.13	0.038	0.28	0.13		0.058642	0.971105
Q8BJU0	Small glutamine-rich tetratricopeptide repeat-containing protein alpha OS=Mus musculus OX=10090 GN=Sgta PE=1 SV=2	958		0.13	0.28	0.13		0.44	0.13	0.13	0.15	0.44	0.13		0.28	0.28		0.13	0.13	0.205	0.15	0.28	0.13		0.13		0.13	0.28	0.28	0.44	0.28	0.15	0.44	0.13		0.343915	0.842015
Q06890	Clusterin OS=Mus musculus OX=10090 GN=Clu PE=1 SV=1	342		0.08	0.08	0.08	0.17	0.27	0.27	0.125	0.165	0.27	0.08		0.08	0.08	0.62	0.18	0.17	0.17	0.1	0.62	0.08		0.27	0.08	0.08	0.18	0.08	0.08	0.08	0.075	0.27	0.08		0.575845	0.74982
Q3UIJ9	Myocardial zonula adherens protein OS=Mus musculus OX=10090 GN=Myzap PE=1 SV=1	777		0.08	0.08	0.17	0.08	0.17	0.17	0.125	0.09	0.17	0.08		0.17	0.17		0.17		0.17	0	0.17	0.17					0.08	0.17	0.08	0.08	0.045	0.17	0.08		2.82857	0.243099
O35682	Myeloid-associated differentiation marker OS=Mus musculus OX=10090 GN=Myadm PE=1 SV=2	997		0.12	0.12	0.12	0.12	0.12		0.12	0	0.12	0.12		0.12	0.12	0.12	0.12	0.12	0.12	0	0.12	0.12		0.12	0.12	0.12	0.12	0.12	0.12	0.12	0	0.12	0.12		0	1
Q91VC9	Growth hormone-inducible transmembrane protein OS=Mus musculus OX=10090 GN=Ghitm PE=1 SV=1	839		0.12	0.12	0.12	0.12	0.12	0.12	0.12	0	0.12	0.12		0.12	0.12	0.12	0.12	0.12	0.12	0	0.12	0.12		0.12		0.12	0.12	0.12	0.12	0.12	0	0.12	0.12		0	1
Q9D0I9	Arginine--tRNA ligase, cytoplasmic OS=Mus musculus OX=10090 GN=Rars1 PE=1 SV=2	796		0.12	0.06	0.12	0.12	0.06	0.12	0.12	0.045	0.12	0.06		0.06	0.12			0.12	0.12	0.03	0.12	0.06			0.12		0.06	0.06	0.06	0.06	0.015	0.12	0.06		1.78571	0.409484
O54950	5'-AMP-activated protein kinase subunit gamma-1 OS=Mus musculus OX=10090 GN=Prkag1 PE=1 SV=2	898		0.12	0.12	0.12			0.25	0.12	0.032	0.25	0.12				0.4	0.25	0.4	0.4	0.075	0.4	0.25			0.12	0.25	0.12	0.25	0.12	0.12	0.13	0.25	0.12		5.98125	0.050256
Q8BG95	Protein phosphatase 1 regulatory subunit 12B OS=Mus musculus OX=10090 GN=Ppp1r12b PE=1 SV=2	603		0.21	0.12	0.26	0.12		0.08	0.12	0.09	0.26	0.08		0.04	0.12	0.17	0.21	0.17	0.17	0.05	0.21	0.04		0.12	0.12	0.12	0.12	0.08	0.08	0.12	0.03	0.12	0.08		2.19256	0.334112
Q9JHL1	Na(+)/H(+) exchange regulatory cofactor NHE-RF2 OS=Mus musculus OX=10090 GN=Slc9a3r2 PE=1 SV=2	1137		0.12		0.12	0.12	0.12	0.12	0.12	0	0.12	0.12		0.12	0.12	0.12	0.12	0.25	0.12	0	0.25	0.12			0.25	0.12	0.12	0.25		0.185	0.13	0.25	0.12		3.07273	0.215162
P17225	Polypyrimidine tract-binding protein 1 OS=Mus musculus OX=10090 GN=Ptbp1 PE=1 SV=2	1042			0.16	0.08	0.16		0.08	0.12	0.08	0.16	0.08		0.08	0.16	0.08	0.08	0.16	0.08	0.08	0.16	0.08		0.08	0.08	0.16	0.25	0.08	0.25	0.12	0.148	0.25	0.08		0.574872	0.750185
Q9D832	DnaJ homolog subfamily B member 4 OS=Mus musculus OX=10090 GN=Dnajb4 PE=1 SV=1	778			0.12	0.25	0.12	0.25	0.12	0.12	0.13	0.25	0.12		0.25	0.12	0.12		0.12	0.12	0.032	0.25	0.12		0.25	0.56	0.25	0.25	0.25	0.39	0.25	0.105	0.56	0.25		7.43955	0.0242394	1	0.355133	0.0880024	-2.17897	0.0474502	-2.41312
Q9WVE8	Protein kinase C and casein kinase substrate in neurons protein 2 OS=Mus musculus OX=10090 GN=Pacsin2 PE=1 SV=1	970		0.08	0.25	0.16	0.25	0.08	0.08	0.12	0.148	0.25	0.08		0.25	0.08	0.35	0.25	0.08	0.25	0.17	0.35	0.08		0.35	0.08	0.35	0.16	0.25	0.46	0.3	0.167	0.46	0.08		2.97848	0.225544
Q6ZWX6	Eukaryotic translation initiation factor 2 subunit 1 OS=Mus musculus OX=10090 GN=Eif2s1 PE=1 SV=3	1168		0.12		0.12	0.12	0.12	0.12	0.12	0	0.12	0.12		0.12	0.12	0.12	0.41	0.26	0.12	0.14	0.41	0.12		0.12	0.12	0.12	0.12	0.26	0.12	0.12	0	0.26	0.12		2.65	0.265803
Q99LF4	RNA-splicing ligase RtcB homolog OS=Mus musculus OX=10090 GN=Rtcb PE=1 SV=1	945		0.08	0.08		0.16		0.16	0.12	0.08	0.16	0.08		0.16	0.26	0.08	0.08		0.12	0.105	0.26	0.08			0.25	0.08	0.08		0.08	0.08	0.042	0.25	0.08		0.438053	0.8033
Q8R001	Microtubule-associated protein RP/EB family member 2 OS=Mus musculus OX=10090 GN=Mapre2 PE=1 SV=1	1142		0.25	0.25	0.12	0.12	0.12	0.12	0.12	0.098	0.25	0.12		0.25	0.12	0.25	0.12	0.12	0.12	0.13	0.25	0.12		0.12	0.4	0.4		0.12	0.4	0.4	0.28	0.4	0.12		2.52564	0.282855
Q9JII6	Aldo-keto reductase family 1 member A1 OS=Mus musculus OX=10090 GN=Akr1a1 PE=1 SV=3	1034		0.12	0.26	0.12	0.12	0.12	0.12	0.12	0	0.26	0.12		0.12	0.77	0.26			0.26	0.325	0.77	0.12		0.12		0.41	0.12	0.41	0.12	0.12	0.29	0.41	0.12		2.5473	0.279809
P08003	Protein disulfide-isomerase A4 OS=Mus musculus OX=10090 GN=Pdia4 PE=1 SV=3	919		0.12	0.06	0.06		0.19	0.12	0.12	0.06	0.19	0.06		0.06	0.19	0.19	0.26	0.12	0.19	0.07	0.26	0.06		0.12	0.06	0.06	0.06	0.06	0.06	0.06	0	0.12	0.06		5.6134	0.0604039
Q99JB2	Stomatin-like protein 2, mitochondrial OS=Mus musculus OX=10090 GN=Stoml2 PE=1 SV=1	897		0.12	0.12	0.12	0.12	0.24	0.24	0.12	0.09	0.24	0.12		0.39	0.39	0.12		0.55	0.39	0.108	0.55	0.12		0.24	0.39	0.12	0.12	0.39	0.12	0.18	0.233	0.39	0.12		3.80262	0.149373
Q920Q6	RNA-binding protein Musashi homolog 2 OS=Mus musculus OX=10090 GN=Msi2 PE=1 SV=1	997		0.25		0.12	0.12		0.12	0.12	0.032	0.25	0.12		0.12	0.57		0.12	0.25	0.185	0.21	0.57	0.12		0.12	0.12	0.12				0.12	0	0.12	0.12		2.15741	0.340036
P01863	Ig gamma-2A chain C region, A allele OS=Mus musculus OX=10090 GN=Ighg PE=1 SV=1	974		0.26		0.12		0.12		0.12	0.07	0.26	0.12		0.26	0.26	0.41	0.41	0.12	0.26	0.15	0.41	0.12		0.41	0.41	0.58	0.26	0.26	0.41	0.41	0.112	0.58	0.26		5.38978	0.0675498
Q9DCZ1	GMP reductase 1 OS=Mus musculus OX=10090 GN=Gmpr PE=1 SV=1	701		0.12		0.12	0.12	0.12	0.25	0.12	0	0.25	0.12		0.12	0.25	0.12	0.25	0.12	0.12	0.13	0.25	0.12		0.12		0.12		0.12	0.12	0.12	0	0.12	0.12		1.9697	0.373496
P40336	Vacuolar protein sorting-associated protein 26A OS=Mus musculus OX=10090 GN=Vps26a PE=1 SV=1	893		0.25		0.12		0.12		0.12	0.065	0.25	0.12		0.25	0.12	0.25	0.25	0.12	0.25	0.13	0.25	0.12			0.25	0.25	0.25	0.12	0.12	0.25	0.13	0.25	0.12		0.609524	0.737299
O35887	Calumenin OS=Mus musculus OX=10090 GN=Calu PE=1 SV=1	773		0.12		0.12	0.25	0.4	0.12	0.12	0.13	0.4	0.12		0.25	0.4	0.57	0.97	0.4	0.4	0.17	0.97	0.25		0.4	0.76	0.57	0.76	0.76	0.57	0.665	0.19	0.76	0.4		8.8261	0.0121181	0.162369	-1.92585	0.01001	-2.93489	1	-0.923402
P28271	Cytoplasmic aconitate hydratase OS=Mus musculus OX=10090 GN=Aco1 PE=1 SV=3	1014		0.09	0.04	0.14	0.14	0.19	0.04	0.115	0.088	0.19	0.04		0.14	0.14	0.14	0.19	0.19	0.14	0.05	0.19	0.14		0.14	0.14	0.14	0.14	0.09	0.14	0.14	0	0.14	0.09		3.75028	0.153333
Q9Z1Z2	Serine-threonine kinase receptor-associated protein OS=Mus musculus OX=10090 GN=Strap PE=1 SV=2	895			0.12		0.24	0.11	0.11	0.115	0.04	0.24	0.11		0.11			0.11	0.24	0.11	0.065	0.24	0.11		0.24	0.11		0.11		0.11	0.11	0.033	0.24	0.11		0.25	0.882497
Q8BSY0	Aspartyl/asparaginyl beta-hydroxylase OS=Mus musculus OX=10090 GN=Asph PE=1 SV=1	604		0.11	0.11	0.11	0.11	0.11	0.11	0.11	0	0.11	0.11		0.11	0.23	0.16	0.16	0.16	0.16	0	0.23	0.11		0.05	0.11	0.29	0.05	0.22	0.11	0.11	0.128	0.29	0.05		3.98109	0.136621
Q9DAR7	m7GpppX diphosphatase OS=Mus musculus OX=10090 GN=Dcps PE=1 SV=1	1180				0.38	0.11		0.11	0.11	0.135	0.38	0.11			0.11	0.11	0.11		0.11	0	0.11	0.11			0.11			0.11	0.11	0.11	0	0.11	0.11		2	0.367879
Q8BRK8	5'-AMP-activated protein kinase catalytic subunit alpha-2 OS=Mus musculus OX=10090 GN=Prkaa2 PE=1 SV=3	562			0.15	0.07		0.07	0.22	0.11	0.097	0.22	0.07		0.14	0.07		0.07	0.14	0.105	0.07	0.14	0.07		0.07	0.14		0.22			0.14	0.075	0.22	0.07		0.681624	0.711193
Q9DBH5	Vesicular integral-membrane protein VIP36 OS=Mus musculus OX=10090 GN=Lman2 PE=1 SV=2	1210				0.11	0.11		0.11	0.11	0	0.11	0.11		0.23	0.11	0.23		0.23	0.23	0.03	0.23	0.11		0.11	0.11	0.23			0.23	0.17	0.12	0.23	0.11		3.58333	0.166682
Q9DBF1	Alpha-aminoadipic semialdehyde dehydrogenase OS=Mus musculus OX=10090 GN=Aldh7a1 PE=1 SV=4	908		0.15		0.07	0.07	0.15		0.11	0.08	0.15	0.07		0.15	0.07	0.07	0.07		0.07	0.02	0.15	0.07			0.15			0.07	0.07	0.07	0.04	0.15	0.07		0.505952	0.776486
Q9D6Y9	1,4-alpha-glucan-branching enzyme OS=Mus musculus OX=10090 GN=Gbe1 PE=1 SV=1	1198		0.11	0.11	0.17	0.11	0.17	0.05	0.11	0.045	0.17	0.05		0.11	0.11	0.11	0.23	0.11	0.11	0	0.23	0.11		0.17	0.11	0.17	0.17	0.17	0.11	0.17	0.045	0.17	0.11		1.83318	0.39988
Q9Z0P5	Twinfilin-2 OS=Mus musculus OX=10090 GN=Twf2 PE=1 SV=1	1146		0.11	0.11	0.11		0.11		0.11	0	0.11	0.11		0.24	0.24	0.24	0.11	0.24	0.24	0	0.24	0.11			0.24			0.11	0.24	0.24	0.065	0.24	0.11		5.62222	0.0601381
Q9CX56	26S proteasome non-ATPase regulatory subunit 8 OS=Mus musculus OX=10090 GN=Psmd8 PE=1 SV=2	973		0.11		0.11	0.11			0.11	0	0.11	0.11		0.23	0.11	0.23	0.23	0.11	0.23	0.12	0.23	0.11			0.11	0.23		0.11	0.23	0.17	0.12	0.23	0.11		2.70286	0.25887
P54923	ADP-ribosylhydrolase ARH1 OS=Mus musculus OX=10090 GN=Adprh PE=1 SV=1	1118					0.11	0.11	0.11	0.11	0	0.11	0.11		0.11	0.23		0.11	0.11	0.11	0.03	0.23	0.11				0.11		0.23	0.11	0.11	0.06	0.23	0.11		1.03125	0.597127
Q8BH61	Coagulation factor XIII A chain OS=Mus musculus OX=10090 GN=F13a1 PE=1 SV=3	861		0.11		0.11	0.05	0.11	0.11	0.11	0	0.11	0.05		0.11		0.16	0.11	0.22	0.135	0.065	0.22	0.11		0.05	0.16	0.11	0.05	0.16	0.05	0.08	0.097	0.16	0.05		2.80524	0.245952
Q8CIB5	Fermitin family homolog 2 OS=Mus musculus OX=10090 GN=Fermt2 PE=1 SV=1	877		0.11	0.31	0.06	0.11	0.06		0.11	0.05	0.31	0.06		0.18	0.06	0.24	0.24	0.18	0.18	0.06	0.24	0.06		0.18	0.24	0.18	0.31	0.06	0.18	0.18	0.045	0.31	0.06		1.65683	0.43674
Q9R0Q6	Actin-related protein 2/3 complex subunit 1A OS=Mus musculus OX=10090 GN=Arpc1a PE=1 SV=1	802			0.11	0.22	0.1	0.11	0.11	0.11	0	0.22	0.1		0.22	0.22	0.35	0.22	0.35	0.22	0.13	0.35	0.22		0.22		0.1	0.22	0.35	0.49	0.22	0.13	0.49	0.1		5.41008	0.0668677
Q9D5T0	Outer mitochondrial transmembrane helix translocase OS=Mus musculus OX=10090 GN=Atad1 PE=1 SV=1	1038		0.36	0.11	0.11	0.11	0.36	0.11	0.11	0.188	0.36	0.11		0.36	0.11	0.11	0.23	0.11	0.11	0.12	0.36	0.11		0.11	0.23	0.11	0.23	0.11	0.11	0.11	0.09	0.23	0.11		0.224943	0.893623
Q80XB4	Nebulin-related-anchoring protein OS=Mus musculus OX=10090 GN=Nrap PE=1 SV=3	368		0.09	0.11	0.11	0.16	0.09	0.24	0.11	0.052	0.24	0.09		0.51	0.32	0.91	0.48	0.32	0.48	0.19	0.91	0.32		0.35	0.47	0.35	0.91	0.79	0.61	0.54	0.365	0.91	0.35		11.245	0.00361551	0.0315171	-2.55872	0.00533149	-3.12515	1	-0.420987
P28665	Murinoglobulin-1 OS=Mus musculus OX=10090 GN=Mug1 PE=1 SV=3	343		0.05	0.11		0.05	0.23	0.29	0.11	0.18	0.29	0.05		0.11	0.11	0.03	0.05	0.03	0.05	0.08	0.11	0.03		0.03	0.08	0.11	0.11	0.03	0.11	0.095	0.068	0.11	0.03		2.15333	0.34073
Q9JHU2	Palmdelphin OS=Mus musculus OX=10090 GN=Palmd PE=1 SV=1	1019		0.14	0.07	0.07	0.14	0.07	0.14	0.105	0.07	0.14	0.07		0.14	0.14			0.07	0.14	0.035	0.14	0.07		0.07		0.14		0.07		0.07	0.035	0.14	0.07		0.611111	0.736714
Q8BML9	Glutamine--tRNA ligase OS=Mus musculus OX=10090 GN=Qars1 PE=1 SV=1	1100		0.05	0.1	0.1	0.15	0.1	0.05	0.1	0.038	0.15	0.05		0.1	0.05	0.05	0.05	0.05	0.05	0	0.1	0.05			0.05	0.05	0.1	0.1	0.1	0.1	0.05	0.1	0.05		2.73148	0.255192
P00158	Cytochrome b OS=Mus musculus OX=10090 GN=Mt-Cyb PE=1 SV=1	737		0.1	0.1	0.1	0.1	0.1	0.1	0.1	0	0.1	0.1		0.1	0.1	0.1	0.1	0.1	0.1	0	0.1	0.1		0.1	0.1	0.1	0.1	0.1	0.1	0.1	0	0.1	0.1		0	1
Q9WVJ2	26S proteasome non-ATPase regulatory subunit 13 OS=Mus musculus OX=10090 GN=Psmd13 PE=1 SV=1	1040		0.22		0.22	0.1	0.1	0.1	0.1	0.12	0.22	0.1		0.22	0.1	0.22	0.34		0.22	0.06	0.34	0.1		0.1		0.34	0.22	0.48	0.1	0.22	0.24	0.48	0.1		1.64211	0.439968
Q78ZA7	Nucleosome assembly protein 1-like 4 OS=Mus musculus OX=10090 GN=Nap1l4 PE=1 SV=1	1037			0.1			0.1	0.1	0.1	0	0.1	0.1		0.1	0.22	0.48	0.22	0.48	0.22	0.26	0.48	0.1		0.34		0.22	0.1	0.1	0.22	0.22	0.12	0.34	0.1		4.43774	0.108732
P12367	cAMP-dependent protein kinase type II-alpha regulatory subunit OS=Mus musculus OX=10090 GN=Prkar2a PE=1 SV=2	1108		0.1	0.1	0.2	0.2		0.1	0.1	0.1	0.2	0.1		0.2	0.1	0.1	0.1	0.1	0.1	0	0.2	0.1		0.1	0.1		0.2	0.1	0.1	0.1	0	0.2	0.1		0.636364	0.727471
O35435	Dihydroorotate dehydrogenase (quinone), mitochondrial OS=Mus musculus OX=10090 GN=Dhodh PE=1 SV=2	754		0.22	0.1	0.1	0.1	0.1	0.1	0.1	0	0.22	0.1		0.22	0.22	0.1	0.1	0.22	0.22	0.12	0.22	0.1		0.1	0.1	0.1	0.1			0.1	0	0.1	0.1		4.29545	0.116749
Q8BH86	D-glutamate cyclase, mitochondrial OS=Mus musculus OX=10090 GN=Dglucy PE=1 SV=1	1058		0.06	0.07	0.06	0.13	0.13	0.13	0.1	0.068	0.13	0.06		0.06	0.13	0.06	0.06		0.06	0.018	0.13	0.06		0.06	0.06	0.06			0.06	0.06	0	0.06	0.06		4.20833	0.121947
Q149B8	PGC-1 and ERR-induced regulator in muscle protein 1 OS=Mus musculus OX=10090 GN=Perm1 PE=1 SV=2	573		0.16	0.1	0.05	0.05		0.16	0.1	0.11	0.16	0.05		0.05	0.1	0.1	0.05	0.16	0.1	0.05	0.16	0.05		0.05	0.05	0.05	0.1	0.16	0.1	0.075	0.05	0.16	0.05		0.375	0.829029
P61164	Alpha-centractin OS=Mus musculus OX=10090 GN=Actr1a PE=1 SV=1	852		0.22	0.1	0.34		0.1	0.1	0.1	0.12	0.34	0.1		0.22	0.22		0.1	0.34	0.22	0.06	0.34	0.1		0.22	0.22	0.1	0.1	0.34	0.1	0.16	0.12	0.34	0.1		0.750556	0.687098
Q6URW6	Myosin-14 OS=Mus musculus OX=10090 GN=Myh14 PE=1 SV=1	1		0.08	0.08	0.1	0.12	0.12	0.1	0.1	0.03	0.12	0.08		0.14	0.14	0.2	0.14	0.08	0.14	0	0.2	0.08		0.25	0.2	0.23	0.25	0.23	0.14	0.23	0.037	0.25	0.14		11.301	0.00351568	0.473953	-1.41188	0.00238157	-3.35493	0.221854	-1.78691
P31428	Dipeptidase 1 OS=Mus musculus OX=10090 GN=Dpep1 PE=1 SV=2	949			0.2	0.1	0.1			0.1	0.05	0.2	0.1		0.32	0.2	0.1	0.2	0.31	0.2	0.11	0.32	0.1		0.2		0.1	0.1	0.1	0.32	0.1	0.1	0.32	0.1		2.16855	0.338146
P62334	26S proteasome regulatory subunit 10B OS=Mus musculus OX=10090 GN=Psmc6 PE=1 SV=1	874		0.1	0.1	0.1	0.33	0.21		0.1	0.11	0.33	0.1		0.33	0.21	0.46	0.21	0.21	0.21	0.12	0.46	0.21		0.46	0.21	0.21	0.33	0.33	0.61	0.33	0.188	0.61	0.21		5.25198	0.0723679
Q71FD7	Filamin-binding LIM protein 1 OS=Mus musculus OX=10090 GN=Fblim1 PE=1 SV=2	641		0.1		0.22	0.1	0.49	0.1	0.1	0.12	0.49	0.1		0.1	0.22	0.1	0.49		0.16	0.187	0.49	0.1			0.22	0.22	0.35	0.22	0.22	0.22	0	0.35	0.22		1.55739	0.459004
Q8CGC7	Bifunctional glutamate/proline--tRNA ligase OS=Mus musculus OX=10090 GN=Eprs1 PE=1 SV=4	490		0.1	0.1	0.1	0.08	0.08	0.1	0.1	0.015	0.1	0.08		0.19	0.13	0.19	0.13	0.19	0.19	0.06	0.19	0.13		0.08	0.02	0.08	0.05	0.16	0.1	0.08	0.038	0.16	0.02		9.44294	0.0089021	0.0528746	-2.37341	1	0.584331	0.0101511	2.93054
Q60737	Casein kinase II subunit alpha OS=Mus musculus OX=10090 GN=Csnk2a1 PE=1 SV=2	874		0.1	0.1		0.1	0.1	0.21	0.1	0	0.21	0.1			0.1	0.1	0.1		0.1	0	0.1	0.1		0.1		0.1	0.1		0.1	0.1	0	0.1	0.1		1.4	0.496585
Q62465	Synaptic vesicle membrane protein VAT-1 homolog OS=Mus musculus OX=10090 GN=Vat1 PE=1 SV=3	1184		0.1	0.1	0.1	0.1	0.1		0.1	0	0.1	0.1		0.48	0.34	0.34	0.34	0.21	0.34	0	0.48	0.21		0.48	0.63	0.21	0.34	0.21	0.48	0.41	0.238	0.63	0.21		10.3875	0.00555126	0.0310915	-2.56345	0.00797594	-3.00468	1	-0.327242
Q3THS6	S-adenosylmethionine synthase isoform type-2 OS=Mus musculus OX=10090 GN=Mat2a PE=1 SV=2	918		0.1	0.1	0.1		0.1	0.1	0.1	0	0.1	0.1		0.1		0.1	0.1	0.1	0.1	0	0.1	0.1		0.1	0.1	0.1	0.1	0.1		0.1	0	0.1	0.1		0	1
Q921F2	TAR DNA-binding protein 43 OS=Mus musculus OX=10090 GN=Tardbp PE=1 SV=1	1062			0.1	0.1	0.1	0.1	0.1	0.1	0	0.1	0.1		0.21	0.21	0.1	0.1	0.1	0.1	0.11	0.21	0.1		0.1	0.21	0.21	0.1	0.21	0.1	0.155	0.11	0.21	0.1		3.21818	0.200069
P17047	Lysosome-associated membrane glycoprotein 2 OS=Mus musculus OX=10090 GN=Lamp2 PE=1 SV=2	1094			0.1		0.1	0.1		0.1	0	0.1	0.1		0.1	0.1	0.1	0.1	0.1	0.1	0	0.1	0.1		0.1	0.1	0.1		0.1	0.1	0.1	0	0.1	0.1		0	1
Q99MQ4	Asporin OS=Mus musculus OX=10090 GN=Aspn PE=1 SV=1	1035		0.1	0.22		0.1			0.1	0.06	0.22	0.1		0.63	0.48	0.48	0.34	0.34	0.48	0.14	0.63	0.34		0.34	0.99	0.63	0.8	0.63	0.99	0.715	0.312	0.99	0.34		8.91066	0.0116165	0.29269	-1.65678	0.0090528	-2.96594	0.428505	-1.46531
P61161	Actin-related protein 2 OS=Mus musculus OX=10090 GN=Actr2 PE=1 SV=1	935		0.45	0.1	0.1	0.21	0.1	0.1	0.1	0.082	0.45	0.1		0.32		0.45	0.45	0.21	0.385	0.158	0.45	0.21		0.21	0.1	0.45	0.1	0.45	0.21	0.21	0.262	0.45	0.1		3.94004	0.139454
Q3U1J4	DNA damage-binding protein 1 OS=Mus musculus OX=10090 GN=Ddb1 PE=1 SV=2	809		0.1	0.07	0.07	0.1	0.1	0.1	0.1	0.022	0.1	0.07		0.14	0.14	0.07	0.18	0.14	0.14	0	0.18	0.07		0.07	0.07	0.1	0.1	0.07	0.07	0.07	0.022	0.1	0.07		6.17069	0.0457143	0.271263	-1.69318	1	0.790606	0.043216	2.44699
Q8VCH0	3-ketoacyl-CoA thiolase B, peroxisomal OS=Mus musculus OX=10090 GN=Acaa1b PE=1 SV=1	663			0.1	0.1			0.1	0.1	0	0.1	0.1			0.21	0.1		0.1	0.1	0.055	0.21	0.1		0.21			0.21		0.1	0.21	0.055	0.21	0.1		2.66667	0.263597
Q8R2Q4	Ribosome-releasing factor 2, mitochondrial OS=Mus musculus OX=10090 GN=Gfm2 PE=1 SV=2	676		0.1			0.1		0.1	0.1	0	0.1	0.1		0.1	0.1	0.1	0.16	0.05	0.1	0	0.16	0.05		0.05	0.1	0.1	0.1		0.05	0.1	0.05	0.1	0.05		1.6	0.449329
P01867	Immunoglobulin heavy constant gamma 2B OS=Mus musculus OX=10090 GN=Ighg2b PE=1 SV=3	1042			0.1	0.1	0.1	0.1		0.1	0	0.1	0.1		0.21	0.21	0.1	0.1	0.1	0.1	0.11	0.21	0.1		0.21	0.21	0.45	0.1	0.32	0.46	0.265	0.208	0.46	0.1		7.11567	0.0285005	1	-0.876983	0.0311068	-2.56328	0.234756	-1.76092
Q80X90	Filamin-B OS=Mus musculus OX=10090 GN=Flnb PE=1 SV=3	110		0.11	0.08	0.11	0.11	0.06	0.08	0.095	0.03	0.11	0.06		0.1	0.1	0.13	0.15	0.13	0.13	0.03	0.15	0.1		0.11	0.13	0.08	0.08	0.11	0.11	0.11	0.023	0.13	0.08		3.34552	0.187728
Q922J3	CAP-Gly domain-containing linker protein 1 OS=Mus musculus OX=10090 GN=Clip1 PE=1 SV=1	428		0.08	0.12	0.06	0.08	0.11	0.15	0.095	0.037	0.15	0.06		0.18	0.15	0.18	0.24	0.08	0.18	0.03	0.24	0.08		0.11	0.11	0.18	0.08	0.15	0.08	0.11	0.052	0.18	0.08		4.23673	0.120228
A2AUC9	Kelch-like protein 41 OS=Mus musculus OX=10090 GN=Klhl41 PE=1 SV=1	1236		0.06	0.13	0.2		0.06		0.095	0.088	0.2	0.06		0.28	0.28	0.54	0.2	0.28	0.28	0	0.54	0.2		0.2	0.63	0.13	0.28	0.28	0.2	0.24	0.08	0.63	0.13		6.9863	0.0304049	0.0316302	-2.55748	0.129653	-2.0216	1	0.678202
P40142	Transketolase OS=Mus musculus OX=10090 GN=Tkt PE=1 SV=1	1186			0.13		0.06	0.13	0.06	0.095	0.07	0.13	0.06		0.28	0.2	0.06			0.2	0.11	0.28	0.06				0.13	0.06	0.2	0.06	0.095	0.088	0.2	0.06		1.50214	0.471862
Q8BWY3	Eukaryotic peptide chain release factor subunit 1 OS=Mus musculus OX=10090 GN=Etf1 PE=1 SV=4	734			0.09	0.09		0.09	0.29	0.09	0.05	0.29	0.09		0.29	0.09	0.19	0.29	0.29	0.29	0.1	0.29	0.09			0.19	0.09	0.19	0.09	0.19	0.19	0.1	0.19	0.09		2.99325	0.223884
Q78PY7	Staphylococcal nuclease domain-containing protein 1 OS=Mus musculus OX=10090 GN=Snd1 PE=1 SV=1	829		0.09	0.13	0.09	0.09	0.09	0.13	0.09	0.03	0.13	0.09			0.13	0.13	0.18	0.09	0.13	0.023	0.18	0.09			0.09	0.09	0.09	0.09	0.09	0.09	0	0.09	0.09		5.59848	0.0608561
O89017	Legumain OS=Mus musculus OX=10090 GN=Lgmn PE=1 SV=1	1136					0.09	0.19	0.09	0.09	0.05	0.19	0.09		0.09	0.09	0.09	0.09	0.09	0.09	0	0.09	0.09			0.09		0.09		0.19	0.09	0.05	0.19	0.09		1.85185	0.396164
P46935	E3 ubiquitin-protein ligase NEDD4 OS=Mus musculus OX=10090 GN=Nedd4 PE=1 SV=3	719		0.09	0.04	0.09	0.09	0.09	0.13	0.09	0	0.13	0.04		0.04	0.04	0.23	0.23	0.13	0.13	0.19	0.23	0.04		0.18	0.13	0.13	0.04	0.13	0.18	0.13	0.037	0.18	0.04		2.34074	0.310252
P59325	Eukaryotic translation initiation factor 5 OS=Mus musculus OX=10090 GN=Eif5 PE=1 SV=1	1119					0.09	0.09	0.09	0.09	0	0.09	0.09			0.09	0.09		0.09	0.09	0	0.09	0.09		0.09	0.09				0.09	0.09	0	0.09	0.09		0	1
P36552	Oxygen-dependent coproporphyrinogen-III oxidase, mitochondrial OS=Mus musculus OX=10090 GN=Cpox PE=1 SV=2	1113		0.09	0.09	0.09	0.29	0.18	0.09	0.09	0.068	0.29	0.09			0.29	0.29		0.18	0.29	0.055	0.29	0.18		0.09	0.18	0.09	0.09			0.09	0.022	0.18	0.09		5.15333	0.076027
Q3TYX3	Histone-lysine N-trimethyltransferase SMYD5 OS=Mus musculus OX=10090 GN=Smyd5 PE=1 SV=2	1070					0.09	0.09	0.09	0.09	0	0.09	0.09		0.09		0.09	0.09		0.09	0	0.09	0.09		0.09	0.09		0.09		0.09	0.09	0	0.09	0.09		0	1
Q2L4X1	eIF5-mimic protein 1 OS=Mus musculus molossinus OX=57486 GN=Bzw2 PE=2 SV=1	1147				0.09	0.19		0.09	0.09	0.05	0.19	0.09		0.09	0.09	0.09	0.19	0.09	0.09	0	0.19	0.09			0.09	0.19		0.09	0.09	0.09	0.025	0.19	0.09		0.162963	0.92175
Q62009	Periostin OS=Mus musculus OX=10090 GN=Postn PE=1 SV=2	677		0.09	0.09	0.14	0.09	0.09	0.15	0.09	0.038	0.15	0.09		0.64	0.37	0.72	0.72	0.43	0.64	0.29	0.72	0.37		0.72	1.15	0.88	0.8	0.8	0.72	0.8	0.12	1.15	0.72		13.7848	0.00101546	0.151811	-1.95482	0.000630074	-3.70664	0.342787	-1.57932
Q99JX3	Golgi reassembly-stacking protein 2 OS=Mus musculus OX=10090 GN=Gorasp2 PE=1 SV=3	1032		0.09	0.09	0.09	0.09	0.09	0.09	0.09	0	0.09	0.09		0.09	0.09	0.09		0.09	0.09	0	0.09	0.09		0.09	0.09		0.09	0.09	0.09	0.09	0	0.09	0.09		0	1
Q8BP40	Lysophosphatidic acid phosphatase type 6 OS=Mus musculus OX=10090 GN=Acp6 PE=1 SV=1	1107				0.19	0.09	0.09	0.09	0.09	0.025	0.19	0.09			0.19	0.19		0.19	0.19	0	0.19	0.19			0.09	0.09		0.19	0.19	0.14	0.1	0.19	0.09		3.58333	0.166682
O54734	Dolichyl-diphosphooligosaccharide--protein glycosyltransferase 48 kDa subunit OS=Mus musculus OX=10090 GN=Ddost PE=1 SV=2	1153			0.09	0.19	0.09	0.09		0.09	0.025	0.19	0.09			0.19		0.09	0.09	0.09	0.05	0.19	0.09		0.09	0.09	0.09	0.09	0.09	0.09	0.09	0	0.09	0.09		1.95455	0.376336
Q9DCL9	Multifunctional protein ADE2 OS=Mus musculus OX=10090 GN=Paics PE=1 SV=4	756			0.19	0.09	0.19	0.09	0.09	0.09	0.1	0.19	0.09		0.19	0.3	0.3	0.19	0.09	0.19	0.11	0.3	0.09		0.3	0.3	0.3	0.19	0.3	0.3	0.3	0	0.3	0.19		8.16667	0.0168512	0.406779	-1.49241	0.0128002	-2.85774	0.581861	-1.29897
Q99P72	Reticulon-4 OS=Mus musculus OX=10090 GN=Rtn4 PE=1 SV=2	568		0.11	0.14	0.07	0.03	0.07	0.18	0.09	0.062	0.18	0.03		0.26	0.22	0.44	0.14	0.26	0.26	0.04	0.44	0.14		0.22	0.54	0.35	0.35	0.49	0.22	0.35	0.202	0.54	0.22		10.797	0.00452329	0.0795853	-2.21839	0.004292	-3.18839	1	-0.821625
Q9Z1J3	Cysteine desulfurase, mitochondrial OS=Mus musculus OX=10090 GN=Nfs1 PE=1 SV=3	1073		0.39	0.09	0.09		0.18	0.09	0.09	0.09	0.39	0.09		0.09	0.18	0.09	0.09	0.18	0.09	0.09	0.18	0.09		0.09	0.09	0.18	0.18	0.28	0.18	0.18	0.068	0.28	0.09		0.910428	0.634312
P32067	Lupus La protein homolog OS=Mus musculus OX=10090 GN=Ssb PE=1 SV=1	1150			0.09	0.19	0.19	0.09	0.09	0.09	0.1	0.19	0.09		0.09	0.09		0.09		0.09	0	0.09	0.09			0.19	0.09	0.09	0.09	0.09	0.09	0	0.19	0.09		1.6	0.449329
P84091	AP-2 complex subunit mu OS=Mus musculus OX=10090 GN=Ap2m1 PE=1 SV=1	950					0.09	0.09	0.09	0.09	0	0.09	0.09		0.09	0.29	0.29	0.18	0.09	0.18	0.2	0.29	0.09		0.09	0.18	0.09	0.09	0.18	0.09	0.09	0.068	0.18	0.09		3.33273	0.188933
Q9Z0N1	Eukaryotic translation initiation factor 2 subunit 3, X-linked OS=Mus musculus OX=10090 GN=Eif2s3x PE=1 SV=2	748		0.18	0.09		0.09	0.09		0.09	0.022	0.18	0.09		0.09	0.18	0.09	0.09	0.09	0.09	0	0.18	0.09		0.09	0.28	0.09		0.09	0.09	0.09	0	0.28	0.09		0.0347222	0.982789
P22315	Ferrochelatase, mitochondrial OS=Mus musculus OX=10090 GN=Fech PE=1 SV=3	936		0.09	0.09	0.19		0.19	0.09	0.09	0.1	0.19	0.09		0.19		0.19	0.19	0.19	0.19	0	0.19	0.19		0.09	0.19	0.09			0.09	0.09	0.025	0.19	0.09		4.75714	0.0926829
Q5FWK3	Rho GTPase-activating protein 1 OS=Mus musculus OX=10090 GN=Arhgap1 PE=1 SV=1	1217		0.09	0.09	0.09				0.09	0	0.09	0.09		0.18	0.09	0.09	0.18	0.09	0.09	0.09	0.18	0.09		0.18	0.18	0.09	0.09	0.09	0.09	0.09	0.068	0.18	0.09		1.47333	0.478707
P60122	RuvB-like 1 OS=Mus musculus OX=10090 GN=Ruvbl1 PE=1 SV=1	879		0.09	0.09	0.18	0.09	0.09	0.18	0.09	0.068	0.18	0.09		0.09	0.18	0.18		0.09	0.135	0.09	0.18	0.09		0.18		0.18	0.09	0.18		0.18	0.022	0.18	0.09		1.54762	0.461253
P50396	Rab GDP dissociation inhibitor alpha OS=Mus musculus OX=10090 GN=Gdi1 PE=1 SV=3	300		0.39	0.09	0.09	0.09	0.09	0.28	0.09	0.143	0.39	0.09		0.28	0.18	0.09	0.09		0.135	0.115	0.28	0.09		0.09	0.18	0.18	0.18	0.28	0.28	0.18	0.075	0.28	0.09		0.960265	0.618701
Q61699	Heat shock protein 105 kDa OS=Mus musculus OX=10090 GN=Hsph1 PE=1 SV=2	328			0.09		0.09		0.09	0.09	0	0.09	0.09			0.14	0.09		0.09	0.09	0.025	0.14	0.09		0.04	0.09	0.04	0.14	0.09	0.04	0.065	0.05	0.14	0.04		2.16333	0.33903
Q8K411	Presequence protease, mitochondrial OS=Mus musculus OX=10090 GN=Pitrm1 PE=1 SV=1	771		0.07	0.11	0.07	0.15	0.15	0.07	0.09	0.07	0.15	0.07		0.2	0.15	0.11	0.2	0.07	0.15	0.09	0.2	0.07		0.15	0.28	0.15	0.11	0.15	0.04	0.15	0.03	0.28	0.04		2.01427	0.365263
Q9CZP5	Mitochondrial chaperone BCS1 OS=Mus musculus OX=10090 GN=Bcs1l PE=1 SV=1	823		0.09	0.09	0.09		0.09	0.09	0.09	0	0.09	0.09		0.09	0.09	0.09	0.09	0.09	0.09	0	0.09	0.09			0.09	0.09	0.09	0.09		0.09	0	0.09	0.09		0	1
Q9D0E1	Heterogeneous nuclear ribonucleoprotein M OS=Mus musculus OX=10090 GN=Hnrnpm PE=1 SV=3	555		0.18	0.06	0.18	0.06	0.06	0.11	0.085	0.103	0.18	0.06		0.11	0.24	0.18	0.18	0.18	0.18	0	0.24	0.11		0.06	0.11	0.18	0.06	0.06	0.11	0.085	0.05	0.18	0.06		5.52319	0.0631909
Q61578	NADPH:adrenodoxin oxidoreductase, mitochondrial OS=Mus musculus OX=10090 GN=Fdxr PE=1 SV=1	1168		0.08	0.17		0.08			0.08	0.045	0.17	0.08		0.08	0.26	0.08	0.08		0.08	0.045	0.26	0.08		0.17	0.08	0.17	0.26		0.17	0.17	0	0.26	0.08		2.02889	0.362604
Q8R123	FAD synthase OS=Mus musculus OX=10090 GN=Flad1 PE=1 SV=1	937		0.08		0.08	0.08			0.08	0	0.08	0.08			0.08	0.08	0.08		0.08	0	0.08	0.08		0.08	0.08	0.08				0.08	0	0.08	0.08		0	1
Q922B2	Aspartate--tRNA ligase, cytoplasmic OS=Mus musculus OX=10090 GN=Dars1 PE=1 SV=2	991			0.08	0.08	0.16	0.08	0.16	0.08	0.08	0.16	0.08		0.25	0.08	0.44	0.08	0.25	0.25	0.17	0.44	0.08		0.25	0.16	0.08		0.16	0.25	0.16	0.09	0.25	0.08		2.61149	0.270971
O70310	Glycylpeptide N-tetradecanoyltransferase 1 OS=Mus musculus OX=10090 GN=Nmt1 PE=1 SV=1	915		0.08	0.08	0.08		0.08		0.08	0	0.08	0.08			0.08		0.08	0.08	0.08	0	0.08	0.08			0.08		0.08	0.08	0.08	0.08	0	0.08	0.08		0	1
Q60676	Serine/threonine-protein phosphatase 5 OS=Mus musculus OX=10090 GN=Ppp5c PE=1 SV=3	1111		0.08		0.08			0.08	0.08	0	0.08	0.08			0.08	0.08		0.08	0.08	0	0.08	0.08			0.08	0.08		0.08	0.08	0.08	0	0.08	0.08		0	1
P70414	Sodium/calcium exchanger 1 OS=Mus musculus OX=10090 GN=Slc8a1 PE=1 SV=1	500		0.08	0.12	0.08	0.04	0.08	0.12	0.08	0.03	0.12	0.04		0.04	0.04	0.04	0.08	0.08	0.04	0.04	0.08	0.04		0.04	0.08		0.04	0.04	0.04	0.04	0	0.08	0.04		5.41964	0.0665487
P83503	Nyctalopin OS=Mus musculus OX=10090 GN=Nyx PE=2 SV=1	982		0.08		0.08		0.08	0.08	0.08	0	0.08	0.08		0.08	0.08	0.08	0.08	0.08	0.08	0	0.08	0.08		0.08	0.08	0.08	0.08	0.08	0.08	0.08	0	0.08	0.08		0	1
Q9DBG3	AP-2 complex subunit beta OS=Mus musculus OX=10090 GN=Ap2b1 PE=1 SV=1	866		0.04		0.13		0.08	0.08	0.08	0.022	0.13	0.04		0.22	0.22	0.22	0.27	0.17	0.22	0	0.27	0.17		0.22		0.13	0.17	0.13	0.08	0.13	0.04	0.22	0.08		8.91812	0.0115732	0.00902619	-2.96684	0.516653	-1.36511	0.268018	1.69889
Q9CZN7	Serine hydroxymethyltransferase, mitochondrial OS=Mus musculus OX=10090 GN=Shmt2 PE=1 SV=1	1148			0.08		0.08	0.08		0.08	0	0.08	0.08		0.25	0.08	0.25	0.25	0.25	0.25	0	0.25	0.08		0.08	0.08	0.16	0.08	0.08	0.25	0.08	0.06	0.25	0.08		5.77778	0.055638
Q9CXT8	Mitochondrial-processing peptidase subunit beta OS=Mus musculus OX=10090 GN=Pmpcb PE=1 SV=1	790		0.26	0.08	0.08	0.08	0.26		0.08	0.18	0.26	0.08		0.46	0.26	0.16	0.26	0.26	0.26	0	0.46	0.16		0.26	0.36	0.26	0.16	0.26		0.26	0	0.36	0.16		4.01868	0.134077
Q61247	Alpha-2-antiplasmin OS=Mus musculus OX=10090 GN=Serpinf2 PE=1 SV=1	798		0.08	0.17	0.08	0.08	0.17		0.08	0.09	0.17	0.08		0.17	0.26	0.08	0.26	0.08	0.17	0.18	0.26	0.08		0.08	0.17	0.08		0.08	0.17	0.08	0.09	0.17	0.08		1.49538	0.473458
P97821	Dipeptidyl peptidase 1 OS=Mus musculus OX=10090 GN=Ctsc PE=1 SV=1	1071		0.08		0.08	0.08		0.08	0.08	0	0.08	0.08		0.08			0.08	0.08	0.08	0	0.08	0.08		0.08	0.08	0.08		0.08	0.08	0.08	0	0.08	0.08		0	1
Q8VCF0	Mitochondrial antiviral-signaling protein OS=Mus musculus OX=10090 GN=Mavs PE=1 SV=1	1120		0.08	0.27	0.08	0.08	0.27	0.08	0.08	0.143	0.27	0.08		0.17	0.17	0.17	0.17	0.08	0.17	0	0.17	0.08			0.08	0.17	0.08		0.17	0.125	0.09	0.17	0.08		0.655128	0.720677
P00397	Cytochrome c oxidase subunit 1 OS=Mus musculus OX=10090 GN=Mtco1 PE=1 SV=2	643		0.16	0.08	0.08		0.08	0.08	0.08	0	0.16	0.08		0.08	0.16	0.16	0.35	0.34	0.16	0.18	0.35	0.08			0.08	0.08	0.08	0.08		0.08	0	0.08	0.08		6.90453	0.0316738	0.124514	-2.03845	1	0.501358	0.0461497	2.42323
P32921	Tryptophan--tRNA ligase, cytoplasmic OS=Mus musculus OX=10090 GN=Wars1 PE=1 SV=2	1161		0.17	0.08	0.08		0.08		0.08	0.023	0.17	0.08		0.17	0.26	0.26	0.17	0.17	0.17	0.09	0.26	0.17		0.26	0.17	0.08	0.17	0.17	0.17	0.17	0	0.26	0.08		6.15101	0.0461663	0.0418185	-2.45882	0.276284	-1.68445	1	0.928307
Q9ERK4	Exportin-2 OS=Mus musculus OX=10090 GN=Cse1l PE=1 SV=1	560		0.12	0.08		0.08			0.08	0.02	0.12	0.08		0.08	0.08	0.08	0.08	0.12	0.08	0	0.12	0.08			0.08		0.08		0.12	0.08	0.02	0.12	0.08		0.222222	0.894839
Q64737	Trifunctional purine biosynthetic protein adenosine-3 OS=Mus musculus OX=10090 GN=Gart PE=1 SV=3	584		0.17	0.12	0.04	0.04	0.08	0.08	0.08	0.06	0.17	0.04		0.12	0.08	0.08	0.04		0.08	0.02	0.12	0.04		0.08	0.04	0.04	0.08	0.08	0.08	0.08	0.03	0.08	0.04		0.683696	0.710456
Q91YE8	Synaptopodin-2 OS=Mus musculus OX=10090 GN=Synpo2 PE=1 SV=2	493		0.08	0.08	0.08	0.08		0.08	0.08	0	0.08	0.08			0.08	0.11	0.11	0.11	0.11	0.007	0.11	0.08			0.08		0.04	0.16	0.11	0.095	0.052	0.16	0.04		3.11074	0.211111
Q9DCD0	6-phosphogluconate dehydrogenase, decarboxylating OS=Mus musculus OX=10090 GN=Pgd PE=1 SV=3	851		0.08	0.17	0.08		0.08	0.08	0.08	0	0.17	0.08		0.27	0.17	0.27	0.17	0.27	0.27	0.1	0.27	0.17		0.37	0.27	0.48	0.48	0.08	0.27	0.32	0.182	0.48	0.08		8.25197	0.0161476	0.162853	-1.92456	0.0142389	-2.82377	1	-0.813628
Q9D1A2	Cytosolic non-specific dipeptidase OS=Mus musculus OX=10090 GN=Cndp2 PE=1 SV=1	836		0.08	0.08		0.08		0.08	0.08	0	0.08	0.08		0.08	0.27	0.27	0.17	0.08	0.17	0.19	0.27	0.08		0.17	0.27	0.17	0.27	0.08	0.08	0.17	0.143	0.27	0.08		4.05253	0.131827
Q5SW19	Clustered mitochondria protein homolog OS=Mus musculus OX=10090 GN=Cluh PE=1 SV=2	542		0.09	0.03	0.03	0.06	0.15	0.15	0.075	0.098	0.15	0.03		0.03	0.09	0.06	0.06	0.06	0.06	0	0.09	0.03		0.06	0.03	0.03	0.06	0.06	0.06	0.06	0.022	0.06	0.03		1.36864	0.504434
P02469	Laminin subunit beta-1 OS=Mus musculus OX=10090 GN=Lamb1 PE=1 SV=3	944		0.11	0.06	0.11	0.09	0.02	0.04	0.075	0.06	0.11	0.02		0.04	0.02			0.04	0.04	0.01	0.04	0.02			0.02	0.06	0.04			0.04	0.02	0.06	0.02		2.83827	0.241923
Q8R081	Heterogeneous nuclear ribonucleoprotein L OS=Mus musculus OX=10090 GN=Hnrnpl PE=1 SV=2	1030		0.14	0.07	0.07	0.22	0.07	0.07	0.07	0.053	0.22	0.07		0.07	0.14	0.14	0.07	0.14	0.14	0.07	0.14	0.07		0.14	0.07	0.07	0.22	0.22	0.22	0.18	0.132	0.22	0.07		1.9548	0.376289
Q3UV70	[Pyruvate dehydrogenase [acetyl-transferring]]-phosphatase 1, mitochondrial OS=Mus musculus OX=10090 GN=Pdp1 PE=1 SV=1	520		0.07	0.07	0.07	0.07	0.07		0.07	0	0.07	0.07		0.07	0.07	0.07	0.07		0.07	0	0.07	0.07		0.07		0.07		0.07	0.07	0.07	0	0.07	0.07		0	1
Q99MR9	Protein phosphatase 1 regulatory subunit 3A OS=Mus musculus OX=10090 GN=Ppp1r3a PE=1 SV=2	837		0.11	0.07	0.15	0.07	0.07	0.07	0.07	0.03	0.15	0.07		0.04	0.04	0.11	0.04	0.11	0.04	0.07	0.11	0.04		0.07	0.07	0.04	0.07	0.11	0.07	0.07	0	0.11	0.04		1.70749	0.425817
Q60598	Src substrate cortactin OS=Mus musculus OX=10090 GN=Cttn PE=1 SV=2	797		0.07	0.07	0.07		0.15	0.15	0.07	0.08	0.15	0.07			0.15	0.23	0.07	0.23	0.19	0.1	0.23	0.07		0.23	0.23	0.07	0.07	0.07	0.15	0.11	0.14	0.23	0.07		1.98454	0.370734
Q8CIM3	D-2-hydroxyglutarate dehydrogenase, mitochondrial OS=Mus musculus OX=10090 GN=D2hgdh PE=1 SV=3	729		0.07	0.15	0.07	0.07		0.15	0.07	0.08	0.15	0.07			0.24	0.07	0.15	0.07	0.11	0.102	0.24	0.07		0.15	0.07		0.07	0.15		0.11	0.08	0.15	0.07		0.3375	0.84472
Q7TSG5	SH3 domain-containing protein 21 OS=Mus musculus OX=10090 GN=Sh3d21 PE=1 SV=1	443		0.07	0.07	0.07	0.07	0.07	0.07	0.07	0	0.07	0.07		0.07	0.07	0.07	0.07	0.07	0.07	0	0.07	0.07		0.07	0.07	0.07	0.07	0.07	0.07	0.07	0	0.07	0.07		0	1
Q8BYM8	Probable cysteine--tRNA ligase, mitochondrial OS=Mus musculus OX=10090 GN=Cars2 PE=1 SV=2	1000			0.15	0.07		0.07		0.07	0.04	0.15	0.07			0.07	0.07	0.15	0.15	0.11	0.08	0.15	0.07		0.07	0.23	0.15		0.07	0.07	0.07	0.08	0.23	0.07		0.178333	0.914693
Q5U458	DnaJ homolog subfamily C member 11 OS=Mus musculus OX=10090 GN=Dnajc11 PE=1 SV=2	1196		0.07	0.07		0.07	0.07		0.07	0	0.07	0.07		0.14	0.14	0.07	0.14	0.07	0.14	0.07	0.14	0.07				0.14	0.14		0.07	0.14	0.035	0.14	0.07		3.96	0.138069
Q3UH68	LIM and calponin homology domains-containing protein 1 OS=Mus musculus OX=10090 GN=Limch1 PE=1 SV=2	615		0.07	0.07	0.04	0.11	0.07	0.11	0.07	0.03	0.11	0.04		0.07	0.11	0.15	0.11	0.19	0.11	0.04	0.19	0.07		0.2	0.15	0.19	0.07	0.11	0.07	0.13	0.1	0.2	0.07		4.1314	0.126729
Q9ESB3	Histidine-rich glycoprotein OS=Mus musculus OX=10090 GN=Hrg PE=1 SV=2	1164		0.07			0.15	0.07	0.07	0.07	0.02	0.15	0.07		0.07	0.07			0.07	0.07	0	0.07	0.07		0.15	0.07	0.15		0.07		0.11	0.08	0.15	0.07		1.97917	0.371732
O08795	Glucosidase 2 subunit beta OS=Mus musculus OX=10090 GN=Prkcsh PE=1 SV=1	695		0.07	0.07	0.15	0.07	0.07	0.15	0.07	0.06	0.15	0.07		0.07	0.07	0.07	0.15		0.07	0.02	0.15	0.07		0.07	0.07	0.15	0.07	0.15	0.15	0.11	0.08	0.15	0.07		0.666667	0.716531
P39054	Dynamin-2 OS=Mus musculus OX=10090 GN=Dnm2 PE=1 SV=2	753		0.04			0.04	0.09	0.14	0.065	0.062	0.14	0.04		0.19	0.04	0.14	0.24	0.24	0.19	0.1	0.24	0.04		0.04	0.14		0.14	0.19	0.14	0.14	0	0.19	0.04		3.84161	0.146489
P23116	Eukaryotic translation initiation factor 3 subunit A OS=Mus musculus OX=10090 GN=Eif3a PE=1 SV=5	830		0.08	0.08	0.05	0.05	0.11	0.05	0.065	0.03	0.11	0.05			0.08	0.11	0.05	0.08	0.08	0.015	0.11	0.05		0.11	0.11	0.03	0.08	0.05	0.05	0.065	0.053	0.11	0.03		0.410569	0.814416
Q9D783	Kelch-like protein 40 OS=Mus musculus OX=10090 GN=Klhl40 PE=1 SV=1	1109			0.06		0.06	0.06	0.06	0.06	0	0.06	0.06		0.06	0.13		0.13	0.13	0.13	0.018	0.13	0.06		0.06	0.06	0.06			0.2	0.06	0.035	0.2	0.06		3.79167	0.150193
D3Z7P3	Glutaminase kidney isoform, mitochondrial OS=Mus musculus OX=10090 GN=Gls PE=1 SV=1	911				0.06	0.06	0.06		0.06	0	0.06	0.06		0.12	0.12		0.06	0.12	0.12	0.015	0.12	0.06		0.06	0.06	0.12		0.12	0.06	0.06	0.06	0.12	0.06		3.64571	0.161563
Q9R069	Basal cell adhesion molecule OS=Mus musculus OX=10090 GN=Bcam PE=1 SV=1	737		0.06			0.06	0.2		0.06	0.07	0.2	0.06			0.06	0.06	0.06	0.06	0.06	0	0.06	0.06		0.06	0.06	0.13		0.06	0.06	0.06	0	0.13	0.06		1.47879	0.477403
Q6ZQ38	Cullin-associated NEDD8-dissociated protein 1 OS=Mus musculus OX=10090 GN=Cand1 PE=1 SV=2	855		0.06	0.1	0.06	0.1	0.06	0.03	0.06	0.03	0.1	0.03		0.03	0.06	0.06	0.03	0.03	0.03	0.03	0.06	0.03		0.1	0.06	0.06	0.06	0.1	0.1	0.08	0.04	0.1	0.06		6.02127	0.0492603	0.278474	1.68068	1	-0.770417	0.0471738	-2.41525
P70698	CTP synthase 1 OS=Mus musculus OX=10090 GN=Ctps1 PE=1 SV=2	719		0.13	0.06	0.06	0.06	0.21		0.06	0.07	0.21	0.06		0.06	0.13	0.06	0.13	0.06	0.06	0.07	0.13	0.06		0.13	0.06	0.06		0.06	0.06	0.06	0	0.13	0.06		0.705455	0.702769
P37040	NADPH--cytochrome P450 reductase OS=Mus musculus OX=10090 GN=Por PE=1 SV=2	1151			0.06	0.06	0.06			0.06	0	0.06	0.06		0.18	0.12	0.12	0.24	0.24	0.18	0.12	0.24	0.12			0.06	0.06	0.06	0.18	0.06	0.06	0	0.18	0.06		8.08131	0.0175859	0.0376045	-2.49672	1	-0.499344	0.0632698	2.30637
Q7TMK9	Heterogeneous nuclear ribonucleoprotein Q OS=Mus musculus OX=10090 GN=Syncrip PE=1 SV=2	1206			0.06			0.13	0.06	0.06	0.035	0.13	0.06		0.13	0.06	0.13	0.13	0.06	0.13	0.07	0.13	0.06		0.06	0.06	0.06	0.06	0.06	0.06	0.06	0	0.06	0.06		4.50667	0.105048
Q8BFW7	Lipoma-preferred partner homolog OS=Mus musculus OX=10090 GN=Lpp PE=1 SV=1	1085		0.06	0.06	0.13		0.06	0.06	0.06	0	0.13	0.06		0.06		0.13	0.21	0.13	0.13	0.037	0.21	0.06		0.13	0.28	0.13	0.13	0.21	0.13	0.13	0.06	0.28	0.13		6.90652	0.0316423	0.336705	-1.58823	0.027609	-2.60442	1	-0.792629
Q60714	Long-chain fatty acid transport protein 1 OS=Mus musculus OX=10090 GN=Slc27a1 PE=1 SV=1	911		0.06			0.06	0.06	0.06	0.06	0	0.06	0.06		0.06			0.06	0.06	0.06	0	0.06	0.06			0.06	0.06		0.06		0.06	0	0.06	0.06		0	1
Q9EP69	Phosphatidylinositol-3-phosphatase SAC1 OS=Mus musculus OX=10090 GN=Sacm1l PE=1 SV=1	1076				0.06	0.06	0.06	0.06	0.06	0	0.06	0.06		0.13	0.06		0.06	0.06	0.06	0.018	0.13	0.06		0.21	0.06	0.28	0.37	0.28	0.06	0.245	0.183	0.37	0.06		5.3518	0.068845
Q61543	Golgi apparatus protein 1 OS=Mus musculus OX=10090 GN=Glg1 PE=1 SV=1	815		0.06				0.03	0.06	0.06	0.015	0.06	0.03		0.13	0.17	0.06	0.1	0.1	0.1	0.03	0.17	0.06		0.06	0.1	0.1	0.06	0.06	0.1	0.08	0.04	0.1	0.06		5.95779	0.0508489
Q8BGD9	Eukaryotic translation initiation factor 4B OS=Mus musculus OX=10090 GN=Eif4b PE=1 SV=1	778			0.06	0.06	0.13	0.06		0.06	0.018	0.13	0.06		0.06	0.06	0.06	0.06	0.13	0.06	0	0.13	0.06			0.13		0.13	0.13		0.13	0	0.13	0.13		5.15429	0.0759908
Q7TNG5	Echinoderm microtubule-associated protein-like 2 OS=Mus musculus OX=10090 GN=Eml2 PE=1 SV=1	904		0.06	0.06	0.06	0.06	0.06	0.06	0.06	0	0.06	0.06		0.06		0.06	0.13		0.06	0.035	0.13	0.06			0.13	0.13		0.06	0.13	0.13	0.018	0.13	0.06		5.86111	0.0533674
O55111	Desmoglein-2 OS=Mus musculus OX=10090 GN=Dsg2 PE=1 SV=3	738		0.04		0.07	0.03		0.11	0.055	0.042	0.11	0.03		0.04	0.04	0.07	0.04	0.03	0.04	0	0.07	0.03		0.04	0.07	0.03	0.15	0.07	0.04	0.055	0.03	0.15	0.03		0.820091	0.66362
Q62407	Striated muscle-specific serine/threonine-protein kinase OS=Mus musculus OX=10090 GN=Speg PE=1 SV=2	724		0.07	0.07	0.05	0.05	0.06	0.04	0.055	0.018	0.07	0.04		0.05	0.05	0.01	0.04	0.06	0.05	0.01	0.06	0.01			0.04	0.01	0.01	0.01	0.01	0.01	0	0.04	0.01		8.77135	0.0124545	0.769559	1.13466	0.00945694	2.95248	0.245348	1.74044
P46978	Dolichyl-diphosphooligosaccharide--protein glycosyltransferase subunit STT3A OS=Mus musculus OX=10090 GN=Stt3a PE=1 SV=1	1209		0.05	0.05			0.05	0.05	0.05	0	0.05	0.05		0.05	0.05	0.11	0.05	0.11	0.05	0.06	0.11	0.05					0.05	0.05	0.05	0.05	0	0.05	0.05		3.08	0.214381
P42227	Signal transducer and activator of transcription 3 OS=Mus musculus OX=10090 GN=Stat3 PE=1 SV=2	679			0.05	0.05	0.05	0.1		0.05	0.012	0.1	0.05		0.05	0.1		0.1	0.05	0.075	0.05	0.1	0.05					0.05	0.05	0.05	0.05	0	0.05	0.05		1.97917	0.371732
P08122	Collagen alpha-2(IV) chain OS=Mus musculus OX=10090 GN=Col4a2 PE=1 SV=4	1002		0.08	0.05	0.05	0.05	0.03	0.03	0.05	0.015	0.08	0.03		0.05	0.03	0.03		0.03	0.03	0.005	0.05	0.03		0.03	0.03		0.03	0.03	0.05	0.03	0	0.05	0.03		3.14778	0.207238
Q9CZD3	Glycine--tRNA ligase OS=Mus musculus OX=10090 GN=Gars1 PE=1 SV=1	1041		0.05		0.05	0.11		0.05	0.05	0.015	0.11	0.05		0.05	0.11	0.11	0.17	0.11	0.11	0	0.17	0.05		0.11	0.23	0.05	0.05	0.05	0.11	0.08	0.06	0.23	0.05		2.42463	0.297508
P62932	F-box only protein 40 OS=Mus musculus OX=10090 GN=Fbxo40 PE=1 SV=1	1167		0.05	0.05		0.05			0.05	0	0.05	0.05		0.05	0.05		0.11	0.11	0.08	0.06	0.11	0.05				0.11	0.11	0.05	0.05	0.08	0.06	0.11	0.05		2.14286	0.342519
Q6NZJ6	Eukaryotic translation initiation factor 4 gamma 1 OS=Mus musculus OX=10090 GN=Eif4g1 PE=1 SV=1	961		0.05	0.02		0.05	0.02	0.05	0.05	0.03	0.05	0.02		0.1	0.07	0.13	0.13	0.05	0.1	0.06	0.13	0.05		0.07	0.07	0.1	0.07	0.07	0.02	0.07	0	0.1	0.02		7.5198	0.0232861	0.0210553	-2.69597	0.19923	-1.83565	0.980962	0.9802
A6H611	Mitochondrial intermediate peptidase OS=Mus musculus OX=10090 GN=Mipep PE=1 SV=1	906		0.05	0.05		0.17	0.05	0.05	0.05	0	0.17	0.05		0.05		0.05	0.11	0.11	0.08	0.06	0.11	0.05			0.11	0.05	0.05	0.05		0.05	0.015	0.11	0.05		0.58	0.748264
P04186	Complement factor B OS=Mus musculus OX=10090 GN=Cfb PE=1 SV=2	873		0.05	0.05		0.05	0.05	0.1	0.05	0	0.1	0.05		0.05	0.05	0.1	0.1		0.075	0.05	0.1	0.05		0.1	0.1	0.16	0.16		0.16	0.16	0.06	0.16	0.1		8.16439	0.0168704	1	-0.630256	0.0176089	-2.75498	0.147494	-1.96716
Q99PL5	Ribosome-binding protein 1 OS=Mus musculus OX=10090 GN=Rrbp1 PE=1 SV=2	1177		0.02	0.08	0.05	0.05		0.02	0.05	0.03	0.08	0.02		0.02	0.05	0.02	0.02		0.02	0.008	0.05	0.02		0.02	0.02	0.08	0.05	0.1	0.08	0.065	0.053	0.1	0.02		2.625	0.269146
Q9D0R2	Threonine--tRNA ligase 1, cytoplasmic OS=Mus musculus OX=10090 GN=Tars1 PE=1 SV=2	1127			0.05	0.11		0.05	0.05	0.05	0.015	0.11	0.05		0.05	0.11	0.05	0.05	0.05	0.05	0	0.11	0.05			0.11		0.11		0.11	0.11	0	0.11	0.11		5.15429	0.0759908
Q8K310	Matrin-3 OS=Mus musculus OX=10090 GN=Matr3 PE=1 SV=1	893			0.05	0.05	0.05	0.05	0.09	0.05	0	0.09	0.05		0.05		0.05	0.05	0.05	0.05	0	0.05	0.05		0.05	0.05	0.05	0.05	0.05	0.05	0.05	0	0.05	0.05		2	0.367879
O08532	Voltage-dependent calcium channel subunit alpha-2/delta-1 OS=Mus musculus OX=10090 GN=Cacna2d1 PE=1 SV=1	918		0.03	0.03	0.07	0.07			0.05	0.04	0.07	0.03		0.03		0.03		0.03	0.03	0	0.03	0.03		0.03	0.07			0.03		0.03	0.02	0.07	0.03		1.85714	0.395118
P51125	Calpastatin OS=Mus musculus OX=10090 GN=Cast PE=1 SV=2	638		0.1	0.05	0.05		0.05	0.05	0.05	0	0.1	0.05		0.1	0.1	0.22	0.1	0.1	0.1	0	0.22	0.1		0.16	0.1	0.1	0.1	0.1	0.1	0.1	0	0.16	0.1		9.16584	0.010225	0.0235052	-2.6591	0.0261448	-2.62304	1	0.154296
Q811U4	Mitofusin-1 OS=Mus musculus OX=10090 GN=Mfn1 PE=1 SV=3	570			0.05	0.11	0.05	0.05	0.11	0.05	0.06	0.11	0.05		0.11	0.16	0.11	0.05	0.16	0.11	0.05	0.16	0.05		0.11	0.11	0.11	0.11	0.16	0.16	0.11	0.037	0.16	0.11		5	0.082085
Q91VR5	ATP-dependent RNA helicase DDX1 OS=Mus musculus OX=10090 GN=Ddx1 PE=1 SV=1	680		0.05		0.05	0.11	0.05	0.11	0.05	0.06	0.11	0.05		0.05	0.05	0.11	0.11	0.05	0.05	0.06	0.11	0.05		0.11	0.05	0.05	0.11	0.11	0.11	0.11	0.045	0.11	0.05		1	0.606531
Q8JZQ9	Eukaryotic translation initiation factor 3 subunit B OS=Mus musculus OX=10090 GN=Eif3b PE=1 SV=1	654		0.1	0.05	0.05	0.05	0.05	0.15	0.05	0.038	0.15	0.05			0.05	0.15	0.1	0.1	0.1	0.025	0.15	0.05		0.1		0.15	0.05	0.1		0.1	0.025	0.15	0.05		1.55114	0.460442
O08715	A-kinase anchor protein 1, mitochondrial OS=Mus musculus OX=10090 GN=Akap1 PE=1 SV=4	907				0.05		0.05	0.05	0.05	0	0.05	0.05		0.1			0.15	0.1	0.1	0.025	0.15	0.1		0.05	0.05	0.05	0.1		0.1	0.05	0.05	0.1	0.05		6.09524	0.0474718	0.0471759	-2.41523	1	-0.92582	0.227947	1.77449
O08529	Calpain-2 catalytic subunit OS=Mus musculus OX=10090 GN=Capn2 PE=1 SV=4	1234		0.05	0.05	0.05	0.05			0.05	0	0.05	0.05		0.3	0.17	0.17	0.17	0.23	0.17	0.06	0.3	0.17		0.05	0.23	0.17	0.05	0.11	0.05	0.08	0.105	0.23	0.05		8.32995	0.0155301	0.0134452	-2.8421	0.655344	-1.23067	0.198784	1.83665
Q9ET54	Palladin OS=Mus musculus OX=10090 GN=Palld PE=1 SV=2	775			0.03	0.09	0.03		0.06	0.045	0.038	0.09	0.03		0.09	0.06	0.12	0.06		0.075	0.038	0.12	0.06		0.06	0.06	0.09	0.09	0.06		0.06	0.03	0.09	0.06		2.41981	0.298225
Q60675	Laminin subunit alpha-2 OS=Mus musculus OX=10090 GN=Lama2 PE=1 SV=2	665		0.06	0.09	0.04	0.04	0.05	0.04	0.045	0.017	0.09	0.04		0.04	0.04	0.06	0.09	0.05	0.05	0.02	0.09	0.04			0.06	0.06	0.04	0.04	0.04	0.04	0.02	0.06	0.04		0.328767	0.848417
O70133	ATP-dependent RNA helicase A OS=Mus musculus OX=10090 GN=Dhx9 PE=1 SV=2	937		0.06	0.06	0.03		0.03		0.045	0.03	0.06	0.03				0.03	0.03	0.03	0.03	0	0.03	0.03		0.06	0.06		0.03	0.03	0.03	0.03	0.03	0.06	0.03		1.925	0.381937
Q8BU30	Isoleucine--tRNA ligase, cytoplasmic OS=Mus musculus OX=10090 GN=Iars1 PE=1 SV=2	971		0.03		0.06	0.03	0.06		0.045	0.03	0.06	0.03		0.03	0.06	0.03	0.06	0.16	0.06	0.03	0.16	0.03		0.06	0.06	0.09	0.06	0.06	0.06	0.06	0	0.09	0.06		2.68388	0.261339
Q61292	Laminin subunit beta-2 OS=Mus musculus OX=10090 GN=Lamb2 PE=1 SV=2	952		0.04	0.02	0.11	0.04	0.06	0.04	0.04	0.015	0.11	0.02		0.06	0.09	0.06	0.11	0.13	0.09	0.05	0.13	0.06			0.11	0.16	0.11	0.11	0.11	0.11	0	0.16	0.11		8.06711	0.0177112	0.272852	-1.6904	0.0152639	-2.80141	0.862382	-1.06371
Q9Z1R2	Large proline-rich protein BAG6 OS=Mus musculus OX=10090 GN=Bag6 PE=1 SV=1	959		0.04	0.04		0.04	0.04	0.04	0.04	0	0.04	0.04			0.07	0.07	0.04	0.07	0.07	0.008	0.07	0.04			0.04	0.04	0.07		0.07	0.055	0.03	0.07	0.04		5.175	0.0752078
Q9ES97	Reticulon-3 OS=Mus musculus OX=10090 GN=Rtn3 PE=1 SV=2	844		0.04	0.04	0.04	0.04	0.04		0.04	0	0.04	0.04		0.04	0.04	0.04	0.04	0.04	0.04	0	0.04	0.04		0.04	0.04	0.04	0.04	0.04	0.04	0.04	0	0.04	0.04		0	1
Q3U7R1	Extended synaptotagmin-1 OS=Mus musculus OX=10090 GN=Esyt1 PE=1 SV=2	837		0.04	0.04		0.04	0.04		0.04	0	0.04	0.04			0.07	0.07	0.04	0.04	0.055	0.03	0.07	0.04		0.04	0.11	0.04	0.04	0.04	0.04	0.04	0	0.11	0.04		2.37963	0.304278
P04919	Band 3 anion transport protein OS=Mus musculus OX=10090 GN=Slc4a1 PE=1 SV=1	788		0.04	0.04			0.09	0.04	0.04	0.012	0.09	0.04		0.04	0.09	0.04	0.04	0.04	0.04	0	0.09	0.04		0.04	0.09	0.09	0.04	0.09	0.09	0.09	0.038	0.09	0.04		2.78704	0.2482
Q9EQH2	Endoplasmic reticulum aminopeptidase 1 OS=Mus musculus OX=10090 GN=Erap1 PE=1 SV=2	931		0.04		0.04	0.04	0.04		0.04	0	0.04	0.04		0.04	0.04			0.04	0.04	0	0.04	0.04		0.04		0.04		0.04	0.04	0.04	0	0.04	0.04		0	1
P11276	Fibronectin OS=Mus musculus OX=10090 GN=Fn1 PE=1 SV=4	441		0.03	0.05	0.03	0.03	0.11	0.08	0.04	0.043	0.11	0.03		0.03	0.02	0.1	0.08	0.05	0.05	0.05	0.1	0.02		0.08	0.1	0.05	0.05	0.05	0.08	0.065	0.03	0.1	0.05		1.17368	0.556082
Q9Z1Z0	General vesicular transport factor p115 OS=Mus musculus OX=10090 GN=Uso1 PE=1 SV=2	865		0.04	0.04		0.04	0.04	0.08	0.04	0	0.08	0.04		0.04	0.12	0.04	0.04		0.04	0.02	0.12	0.04		0.08	0.08	0.08	0.12	0.08	0.08	0.08	0	0.12	0.08		6.23294	0.0443133	1	-0.483132	0.0533931	-2.3698	0.255761	-1.72098
Q62448	Eukaryotic translation initiation factor 4 gamma 2 OS=Mus musculus OX=10090 GN=Eif4g2 PE=1 SV=2	866			0.04	0.04	0.04	0.09		0.04	0.012	0.09	0.04		0.04	0.09	0.09	0.09	0.09	0.09	0	0.09	0.04		0.09	0.04	0.09	0.04	0.04	0.04	0.04	0.038	0.09	0.04		3.1875	0.203162
Q9JIF7	Coatomer subunit beta OS=Mus musculus OX=10090 GN=Copb1 PE=1 SV=1	1117		0.04	0.04		0.04	0.04	0.04	0.04	0	0.04	0.04		0.04	0.08	0.12	0.08	0.12	0.08	0.04	0.12	0.04		0.04	0.04	0.04	0.12			0.04	0.02	0.12	0.04		5.85394	0.0535591
Q8K4L3	Supervillin OS=Mus musculus OX=10090 GN=Svil PE=1 SV=1	722		0.07	0.05	0.04	0.04	0.02	0.04	0.04	0.008	0.07	0.02		0.11	0.07	0.09	0.15	0.05	0.09	0.04	0.15	0.05		0.09	0.13	0.07	0.05	0.11	0.11	0.1	0.035	0.13	0.05		8.68252	0.0130201	0.0460981	-2.42364	0.0257221	-2.62859	1	-0.0826239
P30999	Catenin delta-1 OS=Mus musculus OX=10090 GN=Ctnnd1 PE=1 SV=2	889		0.04	0.04		0.04	0.08	0.04	0.04	0	0.08	0.04		0.04	0.04	0.08	0.04	0.04	0.04	0	0.08	0.04			0.04	0.04	0.08	0.04	0.04	0.04	0	0.08	0.04		0	1
Q8CC35	Synaptopodin OS=Mus musculus OX=10090 GN=Synpo PE=1 SV=2	1208		0.18	0.04	0.04	0.09	0.04	0.04	0.04	0.038	0.18	0.04		0.09	0.04	0.09	0.18	0.18	0.09	0.09	0.18	0.04		0.14	0.14	0.14	0.18	0.14	0.14	0.14	0	0.18	0.14		4.64252	0.0981499
P56695	Wolframin OS=Mus musculus OX=10090 GN=Wfs1 PE=1 SV=1	1141		0.04	0.04		0.09	0.04	0.04	0.04	0	0.09	0.04		0.04	0.04	0.09	0.04	0.09	0.04	0.05	0.09	0.04		0.04	0.04		0.04			0.04	0	0.04	0.04		1.6	0.449329
P62500	TSC22 domain family protein 1 OS=Mus musculus OX=10090 GN=Tsc22d1 PE=1 SV=2	1187		0.04				0.04	0.04	0.04	0	0.04	0.04		0.04		0.04		0.04	0.04	0	0.04	0.04				0.04	0.04	0.04		0.04	0	0.04	0.04		0	1
Q8R1B4	Eukaryotic translation initiation factor 3 subunit C OS=Mus musculus OX=10090 GN=Eif3c PE=1 SV=1	993		0.04	0.04	0.04	0.04		0.08	0.04	0	0.08	0.04			0.08	0.08	0.04	0.13	0.08	0.022	0.13	0.04		0.04	0.08	0.13	0.08	0.13	0.04	0.08	0.068	0.13	0.04		3.43389	0.179614
Q3TXS7	26S proteasome non-ATPase regulatory subunit 1 OS=Mus musculus OX=10090 GN=Psmd1 PE=1 SV=1	1189				0.04		0.13	0.04	0.04	0.045	0.13	0.04		0.13	0.08	0.08		0.17	0.105	0.06	0.17	0.08		0.13	0.04	0.04	0.04	0.04	0.04	0.04	0	0.13	0.04		5.0495	0.0800781
Q8VDJ3	Vigilin OS=Mus musculus OX=10090 GN=Hdlbp PE=1 SV=1	662		0.03	0.03	0.03	0.03	0.06	0.09	0.03	0.022	0.09	0.03		0.06	0.06	0.06	0.03		0.06	0.008	0.06	0.03		0.06	0.09	0.03		0.06	0.03	0.06	0.03	0.09	0.03		0.818412	0.664178
Q8CIE6	Coatomer subunit alpha OS=Mus musculus OX=10090 GN=Copa PE=1 SV=2	760			0.03	0.03	0.03	0.03	0.06	0.03	0	0.06	0.03		0.03	0.03	0.06	0.06	0.03	0.03	0.03	0.06	0.03		0.03	0.1	0.06	0.03	0.03		0.03	0.03	0.1	0.03		0.705455	0.702769
Q3UPL0	Protein transport protein Sec31A OS=Mus musculus OX=10090 GN=Sec31a PE=1 SV=2	953		0.03	0.03	0.06				0.03	0.015	0.06	0.03		0.07	0.03	0.21			0.07	0.09	0.21	0.03		0.03	0.1	0.06	0.1	0.06	0.07	0.065	0.032	0.1	0.03		2.63457	0.267862
O08788	Dynactin subunit 1 OS=Mus musculus OX=10090 GN=Dctn1 PE=1 SV=3	1212		0.03	0.06	0.03	0.03	0.09	0.03	0.03	0.022	0.09	0.03		0.03	0.06	0.03	0.06	0.03	0.03	0.03	0.06	0.03		0.03	0.06	0.03	0.03	0.06	0.06	0.045	0.03	0.06	0.03		0.120779	0.941398
Q5SSZ5	Tensin-3 OS=Mus musculus OX=10090 GN=Tns3 PE=1 SV=1	963		0.03	0.03		0.03	0.03	0.03	0.03	0	0.03	0.03		0.03	0.03	0.03	0.03	0.03	0.03	0	0.03	0.03		0.03	0.03	0.03	0.03	0.03	0.03	0.03	0	0.03	0.03		0	1
Q61738	Integrin alpha-7 OS=Mus musculus OX=10090 GN=Itga7 PE=1 SV=3	1065		0.03	0.03	0.07	0.1		0.03	0.03	0.04	0.1	0.03		0.14	0.14	0.1	0.18	0.25	0.14	0.04	0.25	0.1		0.1	0.1	0.1	0.1	0.07	0.07	0.1	0.022	0.1	0.07		10.533	0.0051616	0.00374012	-3.22797	0.485603	-1.39882	0.145592	1.97269
Q8K010	5-oxoprolinase OS=Mus musculus OX=10090 GN=Oplah PE=1 SV=1	1080		0.03	0.03	0.03	0.06	0.06	0.03	0.03	0.022	0.06	0.03		0.03	0.03	0.03		0.03	0.03	0	0.03	0.03		0.03	0.03			0.03		0.03	0	0.03	0.03		2.54545	0.280067
Q8C8R3	Ankyrin-2 OS=Mus musculus OX=10090 GN=Ank2 PE=1 SV=2	426		0.03	0.05		0.03	0.02	0.03	0.03	0	0.05	0.02		0.03		0.04	0.05	0.03	0.035	0.013	0.05	0.03		0.04	0.06	0.04	0.05	0.03	0.02	0.04	0.015	0.06	0.02		1.37649	0.502458
P06909	Complement factor H OS=Mus musculus OX=10090 GN=Cfh PE=1 SV=2	985		0.03	0.03			0.03	0.03	0.03	0	0.03	0.03		0.03	0.03	0.03	0.09	0.03	0.03	0	0.09	0.03			0.06	0.06		0.06	0.03	0.06	0.008	0.06	0.03		4.18	0.123687
O88322	Nidogen-2 OS=Mus musculus OX=10090 GN=Nid2 PE=1 SV=2	1145		0.03			0.03		0.03	0.03	0	0.03	0.03		0.06	0.06	0.03	0.06	0.06	0.06	0	0.06	0.03		0.03	0.03		0.03	0.03	0.03	0.03	0	0.03	0.03		8.53333	0.0140285	0.0677607	-2.28035	1	0	0.0253812	2.63312
Q5U4C3	Splicing factor, arginine/serine-rich 19 OS=Mus musculus OX=10090 GN=Scaf1 PE=1 SV=1	1190					0.03	0.03	0.03	0.03	0	0.03	0.03		0.03	0.03	0.03		0.03	0.03	0	0.03	0.03		0.03	0.03	0.03	0.03	0.03	0.03	0.03	0	0.03	0.03		0	1
Q5DTJ9	Myopalladin OS=Mus musculus OX=10090 GN=Mypn PE=1 SV=2	1182		0.03		0.06	0.03	0.03	0.03	0.03	0	0.06	0.03		0.06		0.03	0.06	0.03	0.045	0.03	0.06	0.03		0.09	0.03	0.09		0.06		0.075	0.038	0.09	0.03		3.70606	0.156761
Q6PAL7	AT-hook DNA-binding motif-containing protein 1 OS=Mus musculus OX=10090 GN=Ahdc1 PE=1 SV=1	1024		0.03	0.03	0.03	0.03	0.03	0.03	0.03	0	0.03	0.03		0.03	0.03	0.03	0.03	0.03	0.03	0	0.03	0.03		0.03	0.03	0.03		0.03		0.03	0	0.03	0.03		0	1
Q9Z1Q9	Valine--tRNA ligase OS=Mus musculus OX=10090 GN=Vars1 PE=1 SV=1	1022		0.03	0.06	0.06	0.03	0.03		0.03	0.03	0.06	0.03			0.03	0.06		0.03	0.03	0.015	0.06	0.03		0.03	0.06	0.06			0.03	0.045	0.03	0.06	0.03		0.188571	0.910023
Q4U4S6	Xin actin-binding repeat-containing protein 2 OS=Mus musculus OX=10090 GN=Xirp2 PE=1 SV=1	974		0.02	0.01	0.02		0.03	0.02	0.02	0	0.03	0.01		0.17	0.14	0.43	0.25	0.14	0.17	0.11	0.43	0.14		0.14	0.36	0.29	0.34	0.33	0.3	0.315	0.045	0.36	0.14		10.4107	0.00548709	0.0693102	-2.27172	0.00506179	-3.14038	1	-0.767649
P01029	Complement C4-B OS=Mus musculus OX=10090 GN=C4b PE=1 SV=3	597			0.02		0.02	0.07		0.02	0.025	0.07	0.02		0.02			0.02	0.02	0.02	0	0.02	0.02		0.02		0.02		0.04	0.02	0.02	0.005	0.04	0.02		1.14352	0.564531
Q9WTQ5	A-kinase anchor protein 12 OS=Mus musculus OX=10090 GN=Akap12 PE=1 SV=1	812		0.02	0.02	0.07	0.02	0.02	0.02	0.02	0	0.07	0.02		0.05	0.05	0.05	0.05	0.05	0.05	0	0.05	0.05		0.02	0.02	0.05	0.07	0.05	0.07	0.05	0.038	0.07	0.02		3.87048	0.14439
Q9JMH9	Unconventional myosin-XVIIIa OS=Mus musculus OX=10090 GN=Myo18a PE=1 SV=2	1091		0.04				0.02	0.02	0.02	0.01	0.04	0.02		0.02		0.02	0.04	0.02	0.02	0.005	0.04	0.02		0.04	0.04	0.04	0.02	0.02	0.02	0.03	0.02	0.04	0.02		0.625	0.731616
A2ASQ1	Agrin OS=Mus musculus OX=10090 GN=Agrn PE=1 SV=1	988		0.04	0.02	0.02		0.02		0.02	0.005	0.04	0.02		0.04	0.02	0.02	0.04	0.02	0.02	0.02	0.04	0.02		0.02	0.02	0.02			0.02	0.02	0	0.02	0.02		1.86	0.394554
Q70KF4	Cardiomyopathy-associated protein 5 OS=Mus musculus OX=10090 GN=Cmya5 PE=1 SV=2	630		0.01	0.02	0.02	0.01		0.02	0.02	0.01	0.02	0.01		0.03	0.02	0.01	0.01	0.01	0.01	0.01	0.03	0.01			0.02	0.01	0.01		0.01	0.01	0.003	0.02	0.01		0.875	0.645649

## Sheet: Tg_significant proteins
Index	Description	Family		4 months											10 months										14 months											Kruskal_H	Kruskal_p	Dunn's test with Bonferroni adjustment
				emPAI						Median	IQR	Max	Min		emPAI					Median	IQR	Max	Min		emPAI						Median	IQR	Max	Min				4 mths vs 10 mths		4 mths vs 14 mths		10 mths vs 14 mths
				1	2	3	4	5	6						1	2	3	4	5						1	2	3	4	5	6								p-value	z_adjusted	p-value	z_adjusted	p-value	z_adjusted
Q9Z2I9	Succinate--CoA ligase [ADP-forming] subunit beta, mitochondrial OS=Mus musculus OX=10090 GN=Sucla2 PE=1 SV=2	72		5.32	4.83	4.79	5.29	4.34	4.34	4.81	0.723	5.32	4.34		3.91	4.34	3.91	3.91	3.9	3.91	0	4.34	3.9		2.82	2.81	2.81	3.51	2.51	3.15	2.815	0.257	3.51	2.51		13.9724	0.000924549	0.274168	1.68811	0.000559876	3.73647	0.182599	1.87447
Q62009	Periostin OS=Mus musculus OX=10090 GN=Postn PE=1 SV=2	677		0.09	0.09	0.14	0.09	0.09	0.15	0.09	0.038	0.15	0.09		0.64	0.37	0.72	0.72	0.43	0.64	0.29	0.72	0.37		0.72	1.15	0.88	0.8	0.8	0.72	0.8	0.12	1.15	0.72		13.7848	0.00101546	0.151811	-1.95482	0.000630074	-3.70664	0.342787	-1.57932
P05125	Natriuretic peptides A OS=Mus musculus OX=10090 GN=Nppa PE=1 SV=2	1212				0.28	0.28	0.28		0.28	0	0.28	0.28		0.65	0.65	0.65	0.65	0.65	0.65	0	0.65	0.65		0.65	0.65	0.65	0.65	0.65	0.65	0.65	0	0.65	0.65		13	0.00150344	0.00390342	-3.21573	0.00268903	-3.32119	1	0
Q8VDN2	Sodium/potassium-transporting ATPase subunit alpha-1 OS=Mus musculus OX=10090 GN=Atp1a1 PE=1 SV=1	66		2.05	2.29	1.93	2.66	2.41	2.05	2.17	0.33	2.66	1.93		1.83	1.94	1.53	1.83	1.72	1.83	0.11	1.94	1.53		1.63	1.43	1.72	1.44	1.35	1.1	1.435	0.212	1.72	1.1		12.8377	0.00163051	0.19481	1.84569	0.00103286	3.57947	0.351203	1.5672
Q9EQP2	EH domain-containing protein 4 OS=Mus musculus OX=10090 GN=Ehd4 PE=1 SV=1	248		1.99	1.8	2.42	2.67	1.44	1.12	1.895	0.782	2.67	1.12		3.51	3.51	3.51	4.18	3.2	3.51	0	4.18	3.2		3.22	4.53	4.53	4.54	6.26	4.54	4.535	0.01	6.26	3.22		12.8342	0.00163335	0.115938	-2.06794	0.0011236	-3.55741	0.556591	-1.32392
P03921	NADH-ubiquinone oxidoreductase chain 5 OS=Mus musculus OX=10090 GN=Mtnd5 PE=1 SV=3	449		0.28	0.36	0.28	0.36	0.28	0.28	0.28	0.06	0.36	0.28		0.28	0.28	0.2	0.28	0.2	0.28	0.08	0.28	0.2		0.13	0.06	0.13	0.06	0.2	0.13	0.13	0.053	0.2	0.06		12.6791	0.00176509	0.697523	1.19392	0.00130404	3.51808	0.0922173	2.16043
P52825	Carnitine O-palmitoyltransferase 2, mitochondrial OS=Mus musculus OX=10090 GN=Cpt2 PE=1 SV=2	181		1.48	1.79	1.62	1.94	1.63	1.63	1.63	0.127	1.94	1.48		0.98	1.09	0.87	1.35	0.76	0.98	0.22	1.35	0.76		0.58	0.67	0.87	0.58	0.76	0.98	0.715	0.24	0.98	0.58		12.6629	0.00177946	0.107328	2.09947	0.00126307	3.52654	0.619811	1.26296
P42208	Septin-2 OS=Mus musculus OX=10090 GN=Septin2 PE=1 SV=2	725		0.22	0.35	0.11	0.22	0.11	0.11	0.165	0.11	0.35	0.11		0.5	1.03	0.66	0.66	1.24	0.66	0.37	1.24	0.5		0.5	0.5	0.35	0.22	0.5	0.35	0.425	0.15	0.5	0.22		12.6235	0.0018149	0.0011572	-3.54966	0.203252	-1.82666	0.211818	1.808
Q91VR2	ATP synthase subunit gamma, mitochondrial OS=Mus musculus OX=10090 GN=Atp5f1c PE=1 SV=1	69		3.62	4.27	3.61	3.61	3.62	4.25	3.62	0.48	4.27	3.61		3.07	3.07	3.07	3.07	3.06	3.07	0	3.07	3.06		3.07	3.06	3.06	3.06	3.06	3.07	3.06	0.007	3.07	3.06		12.5836	0.00185145	0.0481789	2.40756	0.00175882	3.43789	1	0.870338
A2ASS6	Titin OS=Mus musculus OX=10090 GN=Ttn PE=1 SV=1	2		1.31	1.2	1.19	1.23	1.2	1.13	1.2	0.03	1.31	1.13		1.27	1.2	1.33	1.56	1.52	1.33	0.25	1.56	1.2		0.87	1.1	1.12	0.95	1.13	1.12	1.11	0.133	1.13	0.87		12.5742	0.00186019	0.529826	-1.35127	0.0757172	2.23772	0.0014772	3.48486
Q2TPA8	Hydroxysteroid dehydrogenase-like protein 2 OS=Mus musculus OX=10090 GN=Hsdl2 PE=1 SV=1	307		1.01	0.86	1.01	1.34	0.86	0.72	0.935	0.15	1.34	0.72		0.86	0.36	0.47	0.59	0.59	0.59	0.12	0.86	0.36		0.36	0.47	0.26	0.36	0.17	0.26	0.31	0.1	0.47	0.17		12.5476	0.00188506	0.248121	1.73519	0.00119195	3.54186	0.301869	1.64184
Q9D023	Mitochondrial pyruvate carrier 2 OS=Mus musculus OX=10090 GN=Mpc2 PE=1 SV=1	274		12.47	12.54	9.06	12.42	12.47	9.09	12.445	2.548	12.54	9.06		4.66	6.56	6.56	6.56	12.42	6.56	0	12.42	4.66		2.18	4.65	6.54	6.55	3.23	3.24	3.945	2.835	6.55	2.18		12.4547	0.00197473	0.305676	1.63575	0.00125273	3.52872	0.251561	1.72875
P16858	Glyceraldehyde-3-phosphate dehydrogenase OS=Mus musculus OX=10090 GN=Gapdh PE=1 SV=2	15		32.1	32.38	31.9	35.96	28.46	32.1	32.1	0.36	35.96	28.46		28.46	28.46	25.21	25.21	19.65	25.21	3.25	28.46	19.65		32.1	35.96	40.52	51.68	45.65	51.78	43.085	13.072	51.78	32.1		12.438	0.00199119	0.17987	1.88111	0.253263	-1.72559	0.00126375	-3.5264
Q07417	Short-chain specific acyl-CoA dehydrogenase, mitochondrial OS=Mus musculus OX=10090 GN=Acads PE=1 SV=2	139		5.47	5.5	5.45	6.77	6.1	5.47	5.485	0.48	6.77	5.45		6.8	6.8	7.56	6.1	6.77	6.8	0.03	7.56	6.1		3.89	3.05	5.45	3.45	3.44	5.47	3.67	1.618	5.47	3.05		12.3914	0.00203816	0.265422	-1.7035	0.173959	1.8958	0.00133888	3.51108
Q9DCN2	NADH-cytochrome b5 reductase 3 OS=Mus musculus OX=10090 GN=Cyb5r3 PE=1 SV=3	717		0.28	0.63	0.63	1.08	0.63	0.28	0.63	0.262	1.08	0.28		1.36	1.09	1.67	2.01	1.36	1.36	0.31	2.01	1.09		1.36	3.34	3.34	1.67	1.66	2.41	2.04	1.445	3.34	1.36		12.2034	0.00223906	0.0754716	-2.23898	0.00184746	-3.42455	0.914393	-1.0262
P60710	Actin, cytoplasmic 1 OS=Mus musculus OX=10090 GN=Actb PE=1 SV=1	4		19.2	17.4	21.2	21.2	19.2	21.33	20.2	2	21.33	17.4		17.28	15.53	17.28	12.53	13.88	15.53	3.4	17.28	12.53		21.33	19.09	23.54	26.24	23.54	29.16	23.54	3.682	29.16	19.09		12.1167	0.00233822	0.105891	2.10493	0.455099	-1.43355	0.0015511	-3.47177
E9Q401	Ryanodine receptor 2 OS=Mus musculus OX=10090 GN=Ryr2 PE=1 SV=1	163		0.29	0.32	0.27	0.32	0.25	0.29	0.29	0.037	0.32	0.25		0.18	0.19	0.13	0.2	0.13	0.18	0.06	0.2	0.13		0.11	0.14	0.1	0.14	0.14	0.14	0.14	0.023	0.14	0.1		11.8941	0.00261359	0.0577478	2.34067	0.00249198	3.34237	1	0.846157
Q9DCM2	Glutathione S-transferase kappa 1 OS=Mus musculus OX=10090 GN=Gstk1 PE=1 SV=3	322		1.26	0.92	0.91	1.25	1.26	1.26	1.255	0.258	1.26	0.91		0.63	0.38	0.38	0.63	0.63	0.63	0.25	0.63	0.38		0.38	0.18	0.63		0.38	0.18	0.38	0.2	0.63	0.18		11.8901	0.0026188	0.0590007	2.33264	0.00267885	3.32225	1	0.947476
Q9D6J6	NADH dehydrogenase [ubiquinone] flavoprotein 2, mitochondrial OS=Mus musculus OX=10090 GN=Ndufv2 PE=1 SV=2	150		7.37	6.22	7.34	6.17	6.19	6.19	6.205	0.87	7.37	6.17		5.18	7.37	6.19	5.18	6.17	6.17	1.01	7.37	5.18		4.31	3.55	3.55	4.3	4.29	4.31	4.295	0.572	4.31	3.55		11.8351	0.00269177	1	0.844057	0.00256749	3.33408	0.0586522	2.33486
P50544	Very long-chain specific acyl-CoA dehydrogenase, mitochondrial OS=Mus musculus OX=10090 GN=Acadvl PE=1 SV=3	25		10.41	11.94	11.05	11.79	14.36	11.11	11.45	0.837	14.36	10.41		8	9.13	11.85	8	10.36	9.13	2.36	11.85	8		8.55	5.66	5.28	6.52	6.07	5.3	5.865	1.018	8.55	5.28		11.8236	0.00270726	0.440553	1.45074	0.00179694	3.43208	0.205542	1.82161
Q6ZWN5	40S ribosomal protein S9 OS=Mus musculus OX=10090 GN=Rps9 PE=1 SV=3	593			0.45	0.45	0.45	1.09	0.74	0.45	0.29	1.09	0.45		0.45	0.45	1.09	0.74	1.09	0.74	0.64	1.09	0.45		0.2	0.2	0.2	0.2	0.2	0.2	0.2	0	0.2	0.2		11.7871	0.00275718	1	-0.417365	0.0215518	2.6882	0.00535016	3.12412
Q8BMK4	Cytoskeleton-associated protein 4 OS=Mus musculus OX=10090 GN=Ckap4 PE=1 SV=2	673		0.14	0.22	0.14	0.14	0.14	0.22	0.14	0.06	0.22	0.14		0.3	0.49	0.49	0.39	0.59	0.49	0.1	0.59	0.3		0.3	0.7	0.49	0.49	0.49	0.49	0.49	0	0.7	0.3		11.7677	0.0027841	0.0211137	-2.69505	0.00489028	-3.15047	1	-0.308807
Q9ESD7	Dysferlin OS=Mus musculus OX=10090 GN=Dysf PE=1 SV=3	365		0.19	0.19	0.26	0.21	0.26	0.17	0.2	0.057	0.26	0.17		0.28	0.3	0.19	0.26	0.26	0.26	0.02	0.3	0.19		0.3	0.33	0.33	0.3	0.3	0.3	0.3	0.023	0.33	0.3		11.6719	0.00292069	0.648433	-1.23685	0.00210353	-3.38912	0.138275	-1.99455
Q8R1S0	Ubiquinone biosynthesis monooxygenase COQ6, mitochondrial OS=Mus musculus OX=10090 GN=Coq6 PE=1 SV=3	366		0.51	0.78	0.92	0.63	1.09	0.51	0.705	0.345	1.09	0.51		0.51	0.18	0.39	0.51	0.5	0.5	0.12	0.51	0.18		0.28	0.18	0.18	0.39	0.39	0.18	0.23	0.183	0.39	0.18		11.663	0.00293373	0.15444	1.94746	0.00206251	3.39451	0.592106	1.28908
Q8CGK3	Lon protease homolog, mitochondrial OS=Mus musculus OX=10090 GN=Lonp1 PE=1 SV=2	275		0.49	0.62	0.75	0.55	0.61	0.61	0.61	0.052	0.75	0.49		1.05	1.4	0.97	0.89	0.97	0.97	0.08	1.4	0.89		1.05	1.31	1.13	1.31	1.05	0.97	1.09	0.215	1.31	0.97		11.6605	0.00293728	0.0489011	-2.40212	0.00312943	-3.27862	1	-0.723926
Q07076	Annexin A7 OS=Mus musculus OX=10090 GN=Anxa7 PE=1 SV=2	636		0.29	0.29	0.29	0.18	0.09	0.29	0.29	0.082	0.29	0.09		0.4	0.4	0.8	0.52	0.52	0.52	0.12	0.8	0.4		0.4	0.66	0.66	0.52	0.66	0.52	0.59	0.14	0.66	0.4		11.6291	0.00298382	0.0311749	-2.56252	0.00412979	-3.19951	1	-0.488099
Q922B1	ADP-ribose glycohydrolase MACROD1 OS=Mus musculus OX=10090 GN=Macrod1 PE=1 SV=2	286		1.27	1.28	1.87	1.55	1.02	1.02	1.275	0.4	1.87	1.02		0.6	0.42	0.6	0.8	1.02	0.6	0.2	1.02	0.42		0.6	0.6	0.6	0.42	0.6	0.42	0.6	0.135	0.6	0.42		11.5691	0.00307466	0.0594732	2.32965	0.0030148	3.28914	1	0.806419
O35639	Annexin A3 OS=Mus musculus OX=10090 GN=Anxa3 PE=1 SV=4	698			0.26	0.12	0.26	0.26	0.26	0.26	0	0.26	0.12		0.78	0.78	1	1	0.26	0.78	0.22	1	0.26		0.78	1.51	1.82	2.16	1.24	1.51	1.51	0.435	2.16	0.78		11.5596	0.00308928	0.312178	-1.62549	0.00205489	-3.39553	0.268657	-1.69776
Q80XN0	D-beta-hydroxybutyrate dehydrogenase, mitochondrial OS=Mus musculus OX=10090 GN=Bdh1 PE=1 SV=2	105		5.38	4.75	5.36	4.12	4.72	6.12	5.055	0.648	6.12	4.12		5.38	4.72	5.38	5.38	6.09	5.38	0	6.09	4.72		3.13	2.69	2.31	2.7	2.31	1.67	2.5	0.388	3.13	1.67		11.529	0.00313693	1	-0.604022	0.024205	2.6492	0.00524541	3.12993
P21550	Beta-enolase OS=Mus musculus OX=10090 GN=Eno3 PE=1 SV=3	22		8.31	9.23	8.27	7.48	7.51	8.31	8.29	0.61	9.23	7.48		5.51	4.45	6.79	3.98	4.94	4.94	1.06	6.79	3.98		6.79	7.48	8.27	6.11	6.76	6.12	6.775	1.027	8.27	6.11		11.5268	0.00314047	0.00220046	3.37675	0.164658	1.91978	0.366089	-1.54631
Q91Z83	Myosin-7 OS=Mus musculus OX=10090 GN=Myh7 PE=2 SV=1	1		49.14	42.5	54.73	48.74	69.59	65.68	51.935	14.102	69.59	42.5		70.94	58.49	61.98	59.63	56.89	59.63	3.49	70.94	56.89		70.94	71.68	90.26	96.26	93.79	82.76	86.51	18.457	96.26	70.94		11.4438	0.00327355	1	-0.872628	0.00301555	-3.28907	0.070837	-2.26338
P21619	Lamin-B2 OS=Mus musculus OX=10090 GN=Lmnb2 PE=1 SV=2	614		0.13	0.13	0.13	0.13	0.13	0.21	0.13	0	0.21	0.13		0.55	0.46	0.37	0.37	0.46	0.46	0.09	0.55	0.37		0.29	0.28	0.28	0.21	0.13	0.06	0.245	0.13	0.29	0.06		11.3805	0.00337871	0.00294675	-3.29556	1	-0.937333	0.0489371	2.40185
Q8BWB1	Synaptopodin 2-like protein OS=Mus musculus OX=10090 GN=Synpo2l PE=1 SV=1	297		0.13	0.23	0.09	0.23	0.13	0.28	0.18	0.1	0.28	0.09		0.51	0.45	0.39	0.28	0.39	0.39	0.06	0.51	0.28		0.33	0.39	0.57	0.45	0.51	0.64	0.48	0.15	0.64	0.33		11.3603	0.00341311	0.0577984	-2.34034	0.00348841	-3.24785	1	-0.756363
P05132	cAMP-dependent protein kinase catalytic subunit alpha OS=Mus musculus OX=10090 GN=Prkaca PE=1 SV=3	611		0.23	0.23	0.23	0.23	0.23	0.36	0.23	0	0.36	0.23		0.36	0.36	0.68	0.51	0.36	0.36	0.15	0.68	0.36		0.23	0.11		0.23	0.11	0.23	0.23	0.12	0.23	0.11		11.3436	0.00344168	0.061239	-2.31867	0.785668	1.12194	0.00296182	3.29413
Q9EQK5	Major vault protein OS=Mus musculus OX=10090 GN=Mvp PE=1 SV=4	480		0.42	0.19	0.36	0.19	0.19	0.19	0.19	0.128	0.42	0.19		0.62	0.7	0.62	0.36	0.55	0.62	0.07	0.7	0.36		0.55	0.85	0.85	0.62	0.77	0.62	0.695	0.21	0.85	0.55		11.3372	0.00345269	0.0971257	-2.13975	0.00284534	-3.30539	0.934875	-1.01182
Q6URW6	Myosin-14 OS=Mus musculus OX=10090 GN=Myh14 PE=1 SV=1	1		0.08	0.08	0.1	0.12	0.12	0.1	0.1	0.03	0.12	0.08		0.14	0.14	0.2	0.14	0.08	0.14	0	0.2	0.08		0.25	0.2	0.23	0.25	0.23	0.14	0.23	0.037	0.25	0.14		11.301	0.00351568	0.473953	-1.41188	0.00238157	-3.35493	0.221854	-1.78691
P23242	Gap junction alpha-1 protein OS=Mus musculus OX=10090 GN=Gja1 PE=1 SV=2	439		0.34	0.47	0.47	0.47	0.47	0.34	0.47	0.097	0.47	0.34		0.21	0.34	0.34	0.34	0.34	0.34	0	0.34	0.21		0.1	0.34	0.1	0.21	0.21	0.1	0.155	0.11	0.34	0.1		11.2704	0.00356989	0.328491	1.60046	0.00236253	3.35715	0.328491	1.60046
Q80XB4	Nebulin-related-anchoring protein OS=Mus musculus OX=10090 GN=Nrap PE=1 SV=3	368		0.09	0.11	0.11	0.16	0.09	0.24	0.11	0.052	0.24	0.09		0.51	0.32	0.91	0.48	0.32	0.48	0.19	0.91	0.32		0.35	0.47	0.35	0.91	0.79	0.61	0.54	0.365	0.91	0.35		11.245	0.00361551	0.0315171	-2.55872	0.00533149	-3.12515	1	-0.420987
Q8VHX6	Filamin-C OS=Mus musculus OX=10090 GN=Flnc PE=1 SV=3	110		0.52	0.5	0.52	0.59	0.68	0.64	0.555	0.107	0.68	0.5		0.84	0.92	1.09	0.84	0.78	0.84	0.08	1.09	0.78		0.81	0.94	0.86	0.86	0.94	0.86	0.86	0.06	0.94	0.81		11.2257	0.00365063	0.0283996	-2.59473	0.00579972	-3.1003	1	-0.361291
P31001	Desmin OS=Mus musculus OX=10090 GN=Des PE=1 SV=3	26		11.51	12.62	14.77	13.57	17.56	16.15	14.17	2.948	17.56	11.51		17.56	14.85	17.56	10.56	13.57	14.85	3.99	17.56	10.56		24.45	22.38	28.61	36.7	36.51	31.25	29.93	9.705	36.7	22.38		11.1582	0.00377589	1	-0.300705	0.00646912	-3.0678	0.0260457	-2.62433
O70373	Xin actin-binding repeat-containing protein 1 OS=Mus musculus OX=10090 GN=Xirp1 PE=1 SV=2	197		0.31	0.27	0.51	0.56	0.73	0.73	0.535	0.328	0.73	0.27		1.05	0.98	1.05	0.98	0.79	0.98	0.07	1.05	0.79		0.91	1.51	0.91	1.27	1.19	0.79	1.05	0.34	1.51	0.79		11.1582	0.00377589	0.0260457	-2.62433	0.00646912	-3.0678	1	-0.300705
Q60597	2-oxoglutarate dehydrogenase, mitochondrial OS=Mus musculus OX=10090 GN=Ogdh PE=1 SV=3	24		6.54	6.86	6.79	7.37	8.03	6.54	6.825	0.64	8.03	6.54		6.28	5.3	5.3	5.77	4.63	5.3	0.47	6.28	4.63		4.86	5.5	6.51	4.65	6.51	5.3	5.4	1.287	6.51	4.65		11.1394	0.00381158	0.0104548	2.92137	0.0147934	2.8115	1	-0.240712
P08113	Endoplasmin OS=Mus musculus OX=10090 GN=Hsp90b1 PE=1 SV=2	62		0.58	0.66	0.38	0.73	0.58	0.65	0.615	0.078	0.73	0.38		0.81	0.58	0.81	0.73	0.65	0.73	0.16	0.81	0.58		0.9	0.89	0.98	0.81	1.08	0.81	0.895	0.13	1.08	0.81		11.1133	0.00386163	0.812737	-1.10096	0.00299606	-3.2909	0.125015	-2.03678
Q9QXS1	Plectin OS=Mus musculus OX=10090 GN=Plec PE=1 SV=3	160		0.38	0.4	0.46	0.35	0.43	0.34	0.39	0.065	0.46	0.34		0.6	0.54	0.66	0.72	0.51	0.6	0.12	0.72	0.51		0.48	0.55	0.49	0.48	0.57	0.38	0.485	0.055	0.57	0.38		11.0971	0.00389303	0.00277333	-3.31257	0.176756	-1.8888	0.391857	1.51167
Q9CQ75	NADH dehydrogenase [ubiquinone] 1 alpha subcomplex subunit 2 OS=Mus musculus OX=10090 GN=Ndufa2 PE=1 SV=3	395		3.45	3.46	3.44	3.44	3.45	2.06	3.445	0.01	3.46	2.06		2.06	2.06	2.06	2.06	2.06	2.06	0	2.06	2.06		2.06	1.11	2.06	2.06	2.06	2.06	2.06	0	2.06	1.11		11.0258	0.00403436	0.031822	2.55538	0.00616604	3.08212	1	0.383306
P51667	Myosin regulatory light chain 2, ventricular/cardiac muscle isoform OS=Mus musculus OX=10090 GN=Myl2 PE=1 SV=3	13		601.82	488.62	596.03	743.25	248.29	482.41	542.325	116.41	743.25	248.29		386.66	198.91	198.91	198.91	246.23	198.91	47.32	386.66	198.91		482.41	926.77	743.25	1452.22	596.03	1167.93	835.01	474.805	1452.22	482.41		11.0207	0.00404472	0.108091	2.09659	0.619675	-1.26309	0.00289136	-3.30089
Q60864	Stress-induced-phosphoprotein 1 OS=Mus musculus OX=10090 GN=Stip1 PE=1 SV=1	367		0.71	0.4	0.4	0.6	0.83	0.83	0.655	0.35	0.83	0.4		0.22	0.22	0.22	0.31	0.31	0.22	0.09	0.31	0.22		0.49	0.4	0.31	0.4	0.49	0.6	0.445	0.09	0.6	0.31		10.933	0.004226	0.00317427	3.27461	0.740193	1.15833	0.0899782	-2.17019
O55234	Proteasome subunit beta type-5 OS=Mus musculus OX=10090 GN=Psmb5 PE=1 SV=3	890		0.34	0.34	0.34	0.16	0.34	0.16	0.34	0.135	0.34	0.16		0.16	0.16	0.16	0.16	0.16	0.16	0	0.16	0.16		0.55	0.34	0.34	0.55	0.34	0.34	0.34	0.158	0.55	0.34		10.8642	0.00437391	0.216595	1.79787	0.348305	-1.57135	0.00294124	-3.29609
P05977	Myosin light chain 1/3, skeletal muscle isoform OS=Mus musculus OX=10090 GN=Myl1 PE=1 SV=2	19		4.04	4.06	6.52	5.15	4.04	4.04	4.05	0.838	6.52	4.04		8.24	6.55	8.24	6.55	5.15	6.55	1.69	8.24	5.15		6.55	8.21	8.21	8.23	10.27	12.84	8.22	1.55	12.84	6.55		10.8373	0.0044332	0.0787451	-2.22252	0.00420471	-3.19433	1	-0.823154
Q8BMS1	Trifunctional enzyme subunit alpha, mitochondrial OS=Mus musculus OX=10090 GN=Hadha PE=1 SV=1	18		8.87	10.57	7.88	7.88	7.47	9.38	8.375	1.373	10.57	7.47		6.27	6.27	6.65	5.91	7.44	6.27	0.38	7.44	5.91		4.93	6.62	7.02	5.24	5.54	7.47	6.08	1.605	7.47	4.93		10.8195	0.00447272	0.0313082	2.56104	0.00720667	3.03539	1	0.333098
Q99P72	Reticulon-4 OS=Mus musculus OX=10090 GN=Rtn4 PE=1 SV=2	568		0.11	0.14	0.07	0.03	0.07	0.18	0.09	0.062	0.18	0.03		0.26	0.22	0.44	0.14	0.26	0.26	0.04	0.44	0.14		0.22	0.54	0.35	0.35	0.49	0.22	0.35	0.202	0.54	0.22		10.797	0.00452329	0.0795853	-2.21839	0.004292	-3.18839	1	-0.821625
O70433	Four and a half LIM domains protein 2 OS=Mus musculus OX=10090 GN=Fhl2 PE=1 SV=1	167		3.97	3.41	3.96	4.61	2.89	3.97	3.965	0.422	4.61	2.89		1.68	1.68	2.44	2.44	2.03	2.03	0.76	2.44	1.68		2.04	1.09	2.88	1.68	1.37	2.89	1.86	1.222	2.89	1.09		10.7702	0.00458445	0.0208809	2.69874	0.0102325	2.92806	1	0.0930599
P41216	Long-chain-fatty-acid--CoA ligase 1 OS=Mus musculus OX=10090 GN=Acsl1 PE=1 SV=2	50		5.54	6.32	6.25	6.25	6.28	5.9	6.25	0.285	6.32	5.54		5.54	5.2	4.87	4	4.26	4.87	0.94	5.54	4		4	5.52	4.26	4.27	5.52	4.87	4.57	1.095	5.52	4		10.7569	0.00461503	0.0209857	2.69707	0.0102921	2.92625	1	0.0930025
P47934	Carnitine O-acetyltransferase OS=Mus musculus OX=10090 GN=Crat PE=1 SV=3	121		1.91	1.44	1.43	1.43	1.3	1.59	1.435	0.123	1.91	1.3		1.16	1.3	1.04	1.04	1.43	1.16	0.26	1.43	1.04		1.16	1.29	1.04	0.92	0.92	1.04	1.04	0.18	1.29	0.92		10.7501	0.00463068	0.13313	2.01052	0.00364693	3.23518	0.848319	1.07411
Q61207	Prosaposin OS=Mus musculus OX=10090 GN=Psap PE=1 SV=2	461		0.31	0.4	0.31	0.31	0.31	0.22	0.31	0	0.4	0.22		0.4	0.4	0.31	0.4	0.4	0.4	0	0.4	0.31		0.22	0.22	0.31	0.22	0.22	0.22	0.22	0	0.31	0.22		10.6927	0.0047654	0.360244	-1.55443	0.221387	1.78788	0.00335289	3.25911
Q3UTJ2	Sorbin and SH3 domain-containing protein 2 OS=Mus musculus OX=10090 GN=Sorbs2 PE=1 SV=2	168		0.37	0.42	0.42	0.42	0.61	0.51	0.42	0.068	0.61	0.37		0.77	0.83	0.61	0.72	0.66	0.72	0.11	0.83	0.61		0.89	0.83	0.89	0.95	0.56	0.66	0.86	0.188	0.95	0.56		10.6135	0.00495794	0.0670939	-2.28412	0.00522738	-3.13094	1	-0.70112
P99024	Tubulin beta-5 chain OS=Mus musculus OX=10090 GN=Tubb5 PE=1 SV=1	31		10.54	10.61	9.56	8.7	11.55	10.54	10.54	0.787	11.55	8.7		13.86	13.86	15.16	13.86	11.49	13.86	0	15.16	11.49		13.86	15.08	13.78	12.64	15.08	15.16	14.47	1.28	15.16	12.64		10.6056	0.00497773	0.032367	-2.54946	0.00819005	-2.99661	1	-0.307693
Q61738	Integrin alpha-7 OS=Mus musculus OX=10090 GN=Itga7 PE=1 SV=3	1065		0.03	0.03	0.07	0.1		0.03	0.03	0.04	0.1	0.03		0.14	0.14	0.1	0.18	0.25	0.14	0.04	0.25	0.1		0.1	0.1	0.1	0.1	0.07	0.07	0.1	0.022	0.1	0.07		10.533	0.0051616	0.00374012	-3.22797	0.485603	-1.39882	0.145592	1.97269
Q9DB77	Cytochrome b-c1 complex subunit 2, mitochondrial OS=Mus musculus OX=10090 GN=Uqcrc2 PE=1 SV=1	58		7.15	5.87	5.82	5.82	5.27	5.84	5.83	0.042	7.15	5.27		4.74	3.82	3.82	3.82	4.25	3.82	0.43	4.74	3.82		5.84	6.44	7.12	5.83	5.82	6.47	6.14	0.63	7.12	5.82		10.5114	0.0052178	0.0379145	2.49381	1	-0.632325	0.00587055	-3.0967
Q62188	Dihydropyrimidinase-related protein 3 OS=Mus musculus OX=10090 GN=Dpysl3 PE=1 SV=1	302		0.23	0.41	0.31	0.31	0.23		0.31	0.08	0.41	0.23		0.4	0.4	0.31	0.61	0.5	0.4	0.1	0.61	0.31		0.72	0.5	0.5	0.84	0.97	0.97	0.78	0.383	0.97	0.5		10.5112	0.00521819	0.54142	-1.3393	0.00388128	-3.21736	0.20696	-1.81851
P26039	Talin-1 OS=Mus musculus OX=10090 GN=Tln1 PE=1 SV=2	244		0.28	0.31	0.24	0.26	0.21	0.24	0.25	0.035	0.31	0.21		0.48	0.48	0.46	0.41	0.32	0.46	0.07	0.48	0.32		0.3	0.43	0.43	0.35	0.35	0.26	0.35	0.097	0.43	0.26		10.4674	0.00533374	0.0043057	-3.18747	0.134257	-2.00698	0.608102	1.27389
P16332	Methylmalonyl-CoA mutase, mitochondrial OS=Mus musculus OX=10090 GN=Mmut PE=1 SV=2	378		0.58	0.43	0.58	0.5	0.36	0.36	0.465	0.182	0.58	0.36		0.29	0.36	0.5	0.36	0.66	0.36	0.14	0.66	0.29		0.23	0.29	0.29	0.29	0.29	0.23	0.29	0.045	0.29	0.23		10.432	0.00542896	1	0.56199	0.00655598	3.06382	0.0549365	2.35924
Q9CR98	Protein FAM136A OS=Mus musculus OX=10090 GN=Fam136a PE=1 SV=1	744		1.79	0.67	0.67	1.15	1.16	0.67	0.91	0.487	1.79	0.67		0.29	0.67	0.29		0.67	0.48	0.38	0.67	0.29		0.29	0.29		0.29	0.29	0.29	0.29	0	0.29	0.29		10.4132	0.00548021	0.187352	1.86308	0.00445371	3.17768	0.84625	1.07565
Q4U4S6	Xin actin-binding repeat-containing protein 2 OS=Mus musculus OX=10090 GN=Xirp2 PE=1 SV=1	974		0.02	0.01	0.02		0.03	0.02	0.02	0	0.03	0.01		0.17	0.14	0.43	0.25	0.14	0.17	0.11	0.43	0.14		0.14	0.36	0.29	0.34	0.33	0.3	0.315	0.045	0.36	0.14		10.4107	0.00548709	0.0693102	-2.27172	0.00506179	-3.14038	1	-0.767649
Q62465	Synaptic vesicle membrane protein VAT-1 homolog OS=Mus musculus OX=10090 GN=Vat1 PE=1 SV=3	1184		0.1	0.1	0.1	0.1	0.1		0.1	0	0.1	0.1		0.48	0.34	0.34	0.34	0.21	0.34	0	0.48	0.21		0.48	0.63	0.21	0.34	0.21	0.48	0.41	0.238	0.63	0.21		10.3875	0.00555126	0.0310915	-2.56345	0.00797594	-3.00468	1	-0.327242
Q03265	ATP synthase subunit alpha, mitochondrial OS=Mus musculus OX=10090 GN=Atp5f1a PE=1 SV=1	10		10.05	10.93	10	10	11.72	10.05	10.05	0.698	11.72	10		7.33	8.59	8.59	7.33	9.25	8.59	1.26	9.25	7.33		9.29	10	11.66	10.84	13.58	11.72	11.25	1.495	13.58	9.29		10.2607	0.00591441	0.0278198	2.60181	1	-0.402139	0.00850075	-2.98524
Q921G7	Electron transfer flavoprotein-ubiquinone oxidoreductase, mitochondrial OS=Mus musculus OX=10090 GN=Etfdh PE=1 SV=1	57		3.36	2.87	2.62	2.85	2.86	2.41	2.855	0.19	3.36	2.41		3.1	2.41	2.02	2.02	2.01	2.02	0.39	3.1	2.01		1.84	1.83	2.01	2.02	2.01	2.02	2.01	0.135	2.02	1.83		10.2575	0.00592393	0.416723	1.47987	0.00409014	3.20229	0.346882	1.5734
P07901	Heat shock protein HSP 90-alpha OS=Mus musculus OX=10090 GN=Hsp90aa1 PE=1 SV=4	62		1.57	1.71	1.57	1	1.7	1.99	1.635	0.137	1.99	1		2.14	2.14	3.03	2.47	1.84	2.14	0.33	3.03	1.84		1.99	2.64	3.22	2.64	2.13	2.3	2.47	0.468	3.22	1.99		10.2312	0.00600238	0.0437694	-2.4424	0.00864872	-2.97995	1	-0.398871
P62897	Cytochrome c, somatic OS=Mus musculus OX=10090 GN=Cycs PE=1 SV=2	36		267.38	269.93	265.64	265.64	188.21	188.21	265.64	59.378	269.93	188.21		132.4	93.05	132.4	65.31	64.98	93.05	67.09	132.4	64.98		267.38	187.06	187.06	266.88	265.64	267.38	266.26	60.55	267.38	187.06		10.1896	0.00612839	0.0108957	2.90848	1	0.230222	0.0215018	-2.68897
Q9Z1P6	NADH dehydrogenase [ubiquinone] 1 alpha subcomplex subunit 7 OS=Mus musculus OX=10090 GN=Ndufa7 PE=1 SV=3	137		6.06	4.11	6.04	12.5	6.06	6.06	6.06	0.015	12.5	4.11		4.1	6.06	4.1	8.78	6.04	6.04	1.96	8.78	4.1		4.1	4.09	4.09	4.1	4.09	4.1	4.095	0.01	4.1	4.09		10.16	0.00622002	1	0.813421	0.00586561	3.09695	0.0972078	2.13941
O08553	Dihydropyrimidinase-related protein 2 OS=Mus musculus OX=10090 GN=Dpysl2 PE=1 SV=2	299		0.84	1.11	0.83	0.6	1.1	1.1	0.97	0.268	1.11	0.6		1.57	1.1	1.25	1.41	1.57	1.41	0.32	1.57	1.1		1.25	1.4	1.25	1.75	1.75	1.41	1.405	0.377	1.75	1.25		10.0277	0.0066454	0.0501835	-2.39264	0.00910693	-2.96411	1	-0.433528
P62702	40S ribosomal protein S4, X isoform OS=Mus musculus OX=10090 GN=Rps4x PE=1 SV=2	341		1.68	1.33	1.02	1.67	1.68	1.32	1.5	0.355	1.68	1.02		1.32	0.75	1.02	0.75	0.75	0.75	0.27	1.32	0.75		1.02	0.75	0.75	0.75	0.75	1.02	0.75	0.202	1.02	0.75		10.0264	0.00664965	0.0417562	2.45935	0.0103105	2.9257	1	0.330191
Q9EQ20	Methylmalonate-semialdehyde dehydrogenase [acylating], mitochondrial OS=Mus musculus OX=10090 GN=Aldh6a1 PE=1 SV=1	148		2.42	3.94	2.42	1.96	3.57	2.96	2.69	0.998	3.94	1.96		1.76	3.25	2.18	2.68	2.42	2.42	0.5	3.25	1.76		1.76	0.92	1.56	1.38	1.96	1.76	1.66	0.335	1.96	0.92		10.0012	0.00673405	1	0.707035	0.00694206	3.04666	0.083882	2.19784
P40124	Adenylyl cyclase-associated protein 1 OS=Mus musculus OX=10090 GN=Cap1 PE=1 SV=4	444		0.28	0.18	0.18	0.28	0.08	0.28	0.23	0.1	0.28	0.08		0.63	0.5	0.39	0.39	0.63	0.5	0.24	0.63	0.39		0.63	0.38	0.5	0.38	0.18	0.39	0.385	0.093	0.63	0.18		9.96324	0.00686293	0.00607463	-3.08656	0.120462	-2.05216	0.775554	1.1299
P24270	Catalase OS=Mus musculus OX=10090 GN=Cat PE=1 SV=4	419		0.88	0.33	0.64	0.75	0.53	0.64	0.64	0.165	0.88	0.33		0.88	1.68	1.87	1.33	0.88	1.33	0.8	1.87	0.88		0.76	1.32	1.17	1.33	1.02	1.5	1.245	0.27	1.5	0.76		9.94733	0.00691776	0.0133326	-2.84478	0.0320123	-2.5533	1	0.410305
Q9CRB8	Mitochondrial fission process protein 1 OS=Mus musculus OX=10090 GN=Mtfp1 PE=1 SV=1	524		2.12	1.49	1.48	1.48	0.98	0.98	1.48	0.383	2.12	0.98		1.48	0.98	0.26	0.98	0.98	0.98	0	1.48	0.26		0.26	0.25	0.57	0.26	0.25	0.98	0.26	0.24	0.98	0.25		9.9133	0.00703646	0.525193	1.35611	0.00499386	3.14434	0.301832	1.6419
O35857	Mitochondrial import inner membrane translocase subunit TIM44 OS=Mus musculus OX=10090 GN=Timm44 PE=1 SV=2	327		0.93	0.28	0.64	0.64	0.64	0.78	0.64	0.105	0.93	0.28		0.93	0.64	0.51	0.64	0.51	0.64	0.13	0.93	0.51		0.28	0.18	0.28	0.18	0.28	0.39	0.28	0.075	0.39	0.18		9.82035	0.0073712	1	0.166928	0.0139477	2.83038	0.0340498	2.53174
Q9CQJ8	NADH dehydrogenase [ubiquinone] 1 beta subcomplex subunit 9 OS=Mus musculus OX=10090 GN=Ndufb9 PE=1 SV=3	215		4.44	4.46	4.43	4.43	3.51	6.93	4.435	0.025	6.93	3.51		2.73	2.73	4.44	2.73	5.55	2.73	1.71	5.55	2.73		2.73	2.73	2.73	1.12	2.09	1.56	2.41	1.038	2.73	1.12		9.80197	0.00743926	0.815345	1.09897	0.00578748	3.10093	0.189657	1.85765
Q8QZT1	Acetyl-CoA acetyltransferase, mitochondrial OS=Mus musculus OX=10090 GN=Acat1 PE=1 SV=1	46		5.47	8.45	6.08	7.53	6.8	6.1	6.45	1.263	8.45	5.47		4.37	4.89	4.89	4.89	3.88	4.89	0.52	4.89	3.88		4.89	6.08	6.08	6.1	7.53	6.1	6.09	0.02	7.53	4.89		9.76294	0.00758584	0.00766381	3.0168	1	0.723045	0.0598317	-2.3274
Q8BZF8	Phosphoglucomutase-like protein 5 OS=Mus musculus OX=10090 GN=Pgm5 PE=1 SV=2	172		0.71	0.72	0.71	0.71	0.5	0.71	0.71	0	0.72	0.5		0.71	1.1	0.83	1.4	1.4	1.1	0.57	1.4	0.71		0.83	1.1	1.4	1.24	1.4	1.1	1.17	0.26	1.4	0.83		9.75536	0.00761467	0.0632398	-2.30655	0.00950638	-2.95087	1	-0.506995
Q9WVB0	RNA-binding protein with multiple splicing OS=Mus musculus OX=10090 GN=Rbpms PE=1 SV=2	714			0.21	0.21	0.46	0.21	0.21	0.21	0	0.46	0.21		0.77	0.47	0.77		0.46	0.62	0.303	0.77	0.46		0.21		0.21	0.21		0.21	0.21	0	0.21	0.21		9.73921	0.0076764	0.030223	-2.57327	1	0.438003	0.0128404	2.85674
P62075	Mitochondrial import inner membrane translocase subunit Tim13 OS=Mus musculus OX=10090 GN=Timm13 PE=1 SV=1	339		2.17	2.18	2.17	2.17	1.16	1.16	2.17	0.758	2.18	1.16		1.16	2.17	1.16	1.16	1.16	1.16	0	2.17	1.16		0.47	0.47	0.47	1.16	0.47	1.16	0.47	0.518	1.16	0.47		9.70749	0.00779911	0.780276	1.12617	0.00599359	3.09055	0.206026	1.82055
P42125	Enoyl-CoA delta isomerase 1, mitochondrial OS=Mus musculus OX=10090 GN=Eci1 PE=1 SV=2	104		4.37	4.39	4.35	4.35	4.37	4.37	4.37	0.015	4.39	4.35		3.72	4.37	3.72	3.72	3.7	3.72	0	4.37	3.7		3.14	3.7	3.7	3.14	4.35	3.72	3.7	0.435	4.35	3.14		9.70233	0.00781926	0.193728	1.84818	0.00610398	3.08513	0.822695	1.09337
Q7TMM9	Tubulin beta-2A chain OS=Mus musculus OX=10090 GN=Tubb2a PE=1 SV=1	34		7.87	8.7	7.84	9.45	9.49		8.7	1.58	9.49	7.84		12.5	9.49		12.5		12.5	1.505	12.5	9.49		12.5	13.61	12.43	13.66	14.89	12.5	13.055	1.148	14.89	12.43		9.65045	0.00802475	0.27953	-1.67887	0.00599496	-3.09048	1	-0.912597
P53395	Lipoamide acyltransferase component of branched-chain alpha-keto acid dehydrogenase complex, mitochondrial OS=Mus musculus OX=10090 GN=Dbt PE=1 SV=2	536		0.27	0.49	0.37	0.6	0.37	0.48	0.425	0.118	0.6	0.27		0.37	0.37	0.37	0.17	0.6	0.37	0	0.6	0.17		0.27	0.17	0.17	0.17	0.17	0.17	0.17	0	0.27	0.17		9.548	0.00844652	1	0.644276	0.00911909	2.96369	0.0874402	2.1815
P17710	Hexokinase-1 OS=Mus musculus OX=10090 GN=Hk1 PE=1 SV=3	133		1.34	1.44	1.34	1.43	1.63	1.74	1.435	0.22	1.74	1.34		1.96	2.07	1.96	1.84	1.73	1.96	0.12	2.07	1.73		1.96	2.19	2.19	1.95	2.31	1.53	2.075	0.238	2.31	1.53		9.46963	0.00878408	0.0768332	-2.23206	0.0102921	-2.92625	1	-0.558015
Q02053	Ubiquitin-like modifier-activating enzyme 1 OS=Mus musculus OX=10090 GN=Uba1 PE=1 SV=1	174		0.65	0.59	0.53	0.65	0.77	0.65	0.65	0.045	0.77	0.53		0.83	0.77	0.77	0.71	0.53	0.77	0.06	0.83	0.53		0.97	0.9	0.77	0.9	0.97	0.77	0.9	0.15	0.97	0.77		9.45636	0.00884256	0.781461	-1.12524	0.00681637	-3.05215	0.22285	-1.78487
P63276	40S ribosomal protein S17 OS=Mus musculus OX=10090 GN=Rps17 PE=1 SV=2	842				0.31	0.31		0.31	0.31	0	0.31	0.31		0.71		1.23	0.71	1.22	0.965	0.512	1.23	0.71		0.31	0.31	0.31			0.31	0.31	0	0.31	0.31		9.44785	0.00888024	0.0349605	-2.52247	1	0	0.0193152	2.72458
Q8CGC7	Bifunctional glutamate/proline--tRNA ligase OS=Mus musculus OX=10090 GN=Eprs1 PE=1 SV=4	490		0.1	0.1	0.1	0.08	0.08	0.1	0.1	0.015	0.1	0.08		0.19	0.13	0.19	0.13	0.19	0.19	0.06	0.19	0.13		0.08	0.02	0.08	0.05	0.16	0.1	0.08	0.038	0.16	0.02		9.44294	0.0089021	0.0528746	-2.37341	1	0.584331	0.0101511	2.93054
Q9CQ62	2,4-dienoyl-CoA reductase [(3E)-enoyl-CoA-producing], mitochondrial OS=Mus musculus OX=10090 GN=Decr1 PE=1 SV=1	127		4.63	3.49	4.62	2.98	4.02	2.99	3.755	1.355	4.63	2.98		2.99	1.51	2.55	2.55	2.16	2.55	0.39	2.99	1.51		2.55	2.16	2.16	1.82	1.82	2.99	2.16	0.547	2.99	1.82		9.33964	0.00937394	0.0528418	2.37364	0.0142406	2.82373	1	0.318683
O35215	D-dopachrome decarboxylase OS=Mus musculus OX=10090 GN=Ddt PE=1 SV=3	257		3.77	2.5	1.55	1.55	3.77	2.49	2.495	1.668	3.77	1.55		1.55	0.37	0.87	0.37	0.87	0.87	0.5	1.55	0.37		0.37	2.48	0.87	0.87	1.55	0.87	0.87	0.51	2.48	0.37		9.30055	0.00955895	0.0130112	2.85254	0.0629796	2.30811	1	-0.651851
Q99JY0	Trifunctional enzyme subunit beta, mitochondrial OS=Mus musculus OX=10090 GN=Hadhb PE=1 SV=1	32		16.52	16.64	12.64	13.8	12.71	13.88	13.84	2.877	16.64	12.64		10.64	12.71	11.63	13.88	11.57	11.63	1.14	13.88	10.64		8.11	10.58	11.57	9.71	10.58	12.71	10.58	1.395	12.71	8.11		9.25917	0.00975882	0.44064	1.45064	0.00702958	3.04289	0.44064	1.45064
Q60936	Atypical kinase COQ8A, mitochondrial OS=Mus musculus OX=10090 GN=Coq8a PE=1 SV=2	211		1.56	1.42	1.14	1.41	0.91	1.02	1.275	0.367	1.56	0.91		0.7	0.51	0.8	1.02	1.02	0.8	0.32	1.02	0.51		0.91	0.9	0.51	0.51	0.8	0.8	0.8	0.292	0.91	0.51		9.21677	0.0099679	0.0804257	2.21429	0.0118791	2.88135	1	0.532969
P28653	Biglycan OS=Mus musculus OX=10090 GN=Bgn PE=1 SV=1	929		0.11	0.22	0.35	0.11	0.22	0.22	0.22	0.082	0.35	0.11		0.11	0.65	0.35	0.65	0.35	0.35	0.3	0.65	0.11		0.65	0.82	0.49	0.35	0.82	0.65	0.65	0.247	0.82	0.35		9.17374	0.0101847	0.372603	-1.53738	0.00741188	-3.02692	0.532325	-1.34867
P51125	Calpastatin OS=Mus musculus OX=10090 GN=Cast PE=1 SV=2	638		0.1	0.05	0.05		0.05	0.05	0.05	0	0.1	0.05		0.1	0.1	0.22	0.1	0.1	0.1	0	0.22	0.1		0.16	0.1	0.1	0.1	0.1	0.1	0.1	0	0.16	0.1		9.16584	0.010225	0.0235052	-2.6591	0.0261448	-2.62304	1	0.154296
Q9WUA3	ATP-dependent 6-phosphofructokinase, platelet type OS=Mus musculus OX=10090 GN=Pfkp PE=1 SV=1	93		0.1	0.16	0.22	0.16	0.48	0.22	0.19	0.06	0.48	0.1		0.28	0.48	0.55	0.41	0.28	0.41	0.2	0.55	0.28		0.34	0.55	0.63	0.48	0.98	0.48	0.515	0.13	0.98	0.34		9.0926	0.0106064	0.261874	-1.70986	0.00814002	-2.99848	0.751579	-1.14907
Q9CQX8	Alpha-ketoglutarate dehydrogenase component 4 OS=Mus musculus OX=10090 GN=Mrps36 PE=1 SV=1	314		8.19	12.36	8.17	12.27	18.26	8.19	10.23	4.147	18.26	8.17		12.31	12.31	8.19	8.19	12.27	12.27	4.12	12.31	8.19		5.35	8.17	3.38	8.19	5.34	5.35	5.35	2.123	8.19	3.38		9.07441	0.0107033	1	-0.132781	0.0294559	2.58215	0.0283966	2.59477
O09111	NADH dehydrogenase [ubiquinone] 1 beta subcomplex subunit 11, mitochondrial OS=Mus musculus OX=10090 GN=Ndufb11 PE=1 SV=2	373		4.26	4.28	3.14	7.42	4.26	3.15	4.26	0.848	7.42	3.14		7.45	4.26	4.26	5.67	3.14	4.26	1.41	7.45	3.14		3.15	3.14	1.58	0.61	2.27	2.27	2.27	1.17	3.15	0.61		9.06467	0.0107556	1	-0.313775	0.0391276	2.48261	0.0220308	2.68085
Q9JHI5	Isovaleryl-CoA dehydrogenase, mitochondrial OS=Mus musculus OX=10090 GN=Ivd PE=1 SV=1	169		2.87	3.25	1.95	2.23	3.24	2.87	2.87	0.757	3.25	1.95		1.7	1.95	1.95	1.95	1.46	1.95	0.25	1.95	1.46		2.23	1.95	2.23	1.95	1.95	1.7	1.95	0.21	2.23	1.7		9.02246	0.010985	0.0103055	2.92585	0.139031	1.99225	0.914229	-1.02632
Q8BWT1	3-ketoacyl-CoA thiolase, mitochondrial OS=Mus musculus OX=10090 GN=Acaa2 PE=1 SV=3	40		15.29	19.03	20.85	18.78	12.35	15.29	17.035	3.678	20.85	12.35		8.9	11.08	9.94	9.94	8.86	9.94	1.04	11.08	8.86		7.11	11.03	13.68	8.89	16.91	12.35	11.69	3.922	16.91	7.11		8.95121	0.0113833	0.0124381	2.86683	0.102259	2.11905	1	-0.846398
P51174	Long-chain specific acyl-CoA dehydrogenase, mitochondrial OS=Mus musculus OX=10090 GN=Acadl PE=1 SV=2	52		5.27	5.3	4.72	6.44	6.47	5.27	5.285	0.885	6.47	4.72		3.82	3.42	4.74	3.05	4.25	3.82	0.83	4.74	3.05		5.27	4.25	3.81	3.42	4.72	3.05	4.03	1.085	5.27	3.05		8.94092	0.011442	0.0252652	2.63468	0.0373623	2.49901	1	-0.251965
Q9DBG3	AP-2 complex subunit beta OS=Mus musculus OX=10090 GN=Ap2b1 PE=1 SV=1	866		0.04		0.13		0.08	0.08	0.08	0.022	0.13	0.04		0.22	0.22	0.22	0.27	0.17	0.22	0	0.27	0.17		0.22		0.13	0.17	0.13	0.08	0.13	0.04	0.22	0.08		8.91812	0.0115732	0.00902619	-2.96684	0.516653	-1.36511	0.268018	1.69889
Q99MQ4	Asporin OS=Mus musculus OX=10090 GN=Aspn PE=1 SV=1	1035		0.1	0.22		0.1			0.1	0.06	0.22	0.1		0.63	0.48	0.48	0.34	0.34	0.48	0.14	0.63	0.34		0.34	0.99	0.63	0.8	0.63	0.99	0.715	0.312	0.99	0.34		8.91066	0.0116165	0.29269	-1.65678	0.0090528	-2.96594	0.428505	-1.46531
P48036	Annexin A5 OS=Mus musculus OX=10090 GN=Anxa5 PE=1 SV=1	143		3.62	4.22	4.18	4.83	4.85	4.2	4.21	0.493	4.85	3.62		5.58	3.62	4.2	4.2	4.18	4.2	0.02	5.58	3.62		5.58	6.37	5.56	5.57	5.56	6.4	5.575	0.61	6.4	5.56		8.87756	0.0118104	1	0.010955	0.026854	-2.61391	0.036921	-2.50322
Q8K4G5	Actin-binding LIM protein 1 OS=Mus musculus OX=10090 GN=Ablim1 PE=1 SV=1	259		0.6	0.61	0.41	0.54	0.54	0.6	0.57	0.06	0.61	0.41		0.47	0.47	0.29	0.41	0.35	0.41	0.12	0.47	0.29		0.29	0.41	0.41	0.19	0.47	0.29	0.35	0.12	0.47	0.19		8.84925	0.0119787	0.115501	2.06949	0.0125081	2.86506	1	0.662236
P50752	Troponin T, cardiac muscle OS=Mus musculus OX=10090 GN=Tnnt2 PE=1 SV=2	33		29.07	42.15	41.48	32.61	29.07	41.77	37.045	11.743	42.15	29.07		22.78	22.78	22.78	17.81	25.59	22.78	0	25.59	17.81		29.07	32.61	22.65	36.96	25.59	32.82	30.84	6.307	36.96	22.65		8.844	0.0120102	0.00902158	2.967	0.648624	1.23667	0.221387	-1.78788
O35887	Calumenin OS=Mus musculus OX=10090 GN=Calu PE=1 SV=1	773		0.12		0.12	0.25	0.4	0.12	0.12	0.13	0.4	0.12		0.25	0.4	0.57	0.97	0.4	0.4	0.17	0.97	0.25		0.4	0.76	0.57	0.76	0.76	0.57	0.665	0.19	0.76	0.4		8.8261	0.0121181	0.162369	-1.92585	0.01001	-2.93489	1	-0.923402
P24452	Macrophage-capping protein OS=Mus musculus OX=10090 GN=Capg PE=1 SV=2	609		0.11	0.38	0.38	0.24	0.24	0.38	0.31	0.14	0.38	0.11		0.38	0.24	0.24	0.24	0.38	0.24	0.14	0.38	0.24		0.53	0.38	0.53	0.38	0.7	0.53	0.53	0.113	0.7	0.38		8.78116	0.0123935	1	0.034435	0.0289356	-2.5883	0.0370191	-2.50228
Q62407	Striated muscle-specific serine/threonine-protein kinase OS=Mus musculus OX=10090 GN=Speg PE=1 SV=2	724		0.07	0.07	0.05	0.05	0.06	0.04	0.055	0.018	0.07	0.04		0.05	0.05	0.01	0.04	0.06	0.05	0.01	0.06	0.01			0.04	0.01	0.01	0.01	0.01	0.01	0	0.04	0.01		8.77135	0.0124545	0.769559	1.13466	0.00945694	2.95248	0.245348	1.74044
P17742	Peptidyl-prolyl cis-trans isomerase A OS=Mus musculus OX=10090 GN=Ppia PE=1 SV=2	202		5.3	5.32	6.9	5.28	5.3	8.98	5.31	1.205	8.98	5.28		6.93	8.98	14.8	11.56	14.74	11.56	5.76	14.8	6.93		8.98	8.94	14.74	6.92	14.74	11.56	10.27	4.995	14.74	6.92		8.76063	0.0125214	0.0223297	-2.67633	0.0509499	-2.38707	1	0.400353
Q9R062	Glycogenin-1 OS=Mus musculus OX=10090 GN=Gyg1 PE=1 SV=3	336		0.25	0.4	0.56	0.25	0.75	0.75	0.48	0.415	0.75	0.25		1.19	1.19	0.96	1.19	1.44	1.19	0	1.44	0.96		0.75	1.73	0.75	1.19	0.56	2.06	0.97	0.845	2.06	0.56		8.7372	0.012669	0.0187049	-2.73516	0.0662147	-2.28913	1	0.552558
Q60930	Voltage-dependent anion-selective channel protein 2 OS=Mus musculus OX=10090 GN=Vdac2 PE=1 SV=2	151		1.18	1.84	2.22	1.83	2.23	1.83	1.835	0.295	2.23	1.18		2.67	2.23	3.77	3.18	3.17	3.17	0.51	3.77	2.23		3.18	3.17	3.17	2.67	1.83	2.67	2.92	0.5	3.18	1.83		8.7202	0.0127771	0.017636	-2.75447	0.0735648	-2.24886	1	0.610273
Q02788	Collagen alpha-2(VI) chain OS=Mus musculus OX=10090 GN=Col6a2 PE=1 SV=3	642		0.26	0.16	0.21	0.26	0.21	0.12	0.21	0.075	0.26	0.12		0.36	0.31	0.46	0.41	0.41	0.41	0.05	0.46	0.31		0.21	0.26	0.52	0.52	0.46	0.46	0.46	0.195	0.52	0.21		8.71288	0.0128239	0.0610007	-2.32014	0.0201752	-2.71016	1	-0.263902
O88531	Palmitoyl-protein thioesterase 1 OS=Mus musculus OX=10090 GN=Ppt1 PE=1 SV=2	925		0.13	0.13	0.27		0.13	0.13	0.13	0	0.27	0.13		0.27	0.13	0.13	0.27	0.27	0.27	0.14	0.27	0.13		0.27	0.43	0.27	0.62	0.43	0.27	0.35	0.16	0.62	0.27		8.69898	0.0129134	1	-0.928571	0.0122256	-2.87228	0.171349	-1.90242
Q8K4L3	Supervillin OS=Mus musculus OX=10090 GN=Svil PE=1 SV=1	722		0.07	0.05	0.04	0.04	0.02	0.04	0.04	0.008	0.07	0.02		0.11	0.07	0.09	0.15	0.05	0.09	0.04	0.15	0.05		0.09	0.13	0.07	0.05	0.11	0.11	0.1	0.035	0.13	0.05		8.68252	0.0130201	0.0460981	-2.42364	0.0257221	-2.62859	1	-0.0826239
P62301	40S ribosomal protein S13 OS=Mus musculus OX=10090 GN=Rps13 PE=1 SV=2	557		0.62	1.07	1.06	1.62	1.63	1.63	1.345	0.565	1.63	0.62		0.62	0.27	1.06	0.27	0.27	0.27	0.35	1.06	0.27		0.62	1.06	0.62	0.62	0.27	0.62	0.62	0	1.06	0.27		8.60087	0.0135627	0.017224	2.7622	0.0870875	2.18309	1	-0.680705
Q60854	Serpin B6 OS=Mus musculus OX=10090 GN=Serpinb6 PE=1 SV=1	670		0.63	0.34	0.63	0.63	0.22	0.34	0.485	0.29	0.63	0.22		0.99	0.48	0.63	0.8	0.63	0.63	0.17	0.99	0.48		0.99	0.63	0.99	0.99	0.8	0.8	0.895	0.19	0.99	0.63		8.55666	0.0138658	0.373758	-1.53581	0.01048	-2.92062	0.635108	-1.2489
O88322	Nidogen-2 OS=Mus musculus OX=10090 GN=Nid2 PE=1 SV=2	1145		0.03			0.03		0.03	0.03	0	0.03	0.03		0.06	0.06	0.03	0.06	0.06	0.06	0	0.06	0.03		0.03	0.03		0.03	0.03	0.03	0.03	0	0.03	0.03		8.53333	0.0140285	0.0677607	-2.28035	1	0	0.0253812	2.63312
P42932	T-complex protein 1 subunit theta OS=Mus musculus OX=10090 GN=Cct8 PE=1 SV=3	345		0.64	0.64	0.32	0.88	0.42	0.88	0.64	0.345	0.88	0.32		0.88	0.88	1.17	1.17	0.88	0.88	0.29	1.17	0.88		0.76	0.52	0.42	0.64	0.75	0.64	0.64	0.172	0.76	0.42		8.48503	0.0143714	0.0439217	-2.44115	1	0.233285	0.0231943	2.66358
P17563	Methanethiol oxidase OS=Mus musculus OX=10090 GN=Selenbp1 PE=1 SV=2	239		2.05	1.82	2.04	1.81	2.05	1.81	1.93	0.235	2.05	1.81		1.6	1.4	0.75	1.81	2.29	1.6	0.41	2.29	0.75		1.22	1.04	1.4	1.05	1.4	1.6	1.31	0.307	1.6	1.04		8.46286	0.0145316	0.382052	1.52463	0.0110265	2.90475	0.639468	1.24493
P63030	Mitochondrial pyruvate carrier 1 OS=Mus musculus OX=10090 GN=Mpc1 PE=1 SV=1	382		0.39	0.39	0.38	0.38	0.39	0.39	0.39	0.008	0.39	0.38		0.92	0.92	0.92	1.66	0.92	0.92	0	1.66	0.92		0.39	0.38	0.92	0.38	0.38	0.92	0.385	0.408	0.92	0.38		8.4009	0.0149888	0.0208185	-2.69973	1	-0.359937	0.0553372	2.35655
Q9D819	Inorganic pyrophosphatase OS=Mus musculus OX=10090 GN=Ppa1 PE=1 SV=1	687		0.46	0.14	0.89	0.66	0.29	0.29	0.375	0.32	0.89	0.14		0.66	0.89	0.66	0.66	1.14	0.66	0.23	1.14	0.66		0.29	0.14	0.29	0.29	0.46	0.29	0.29	0	0.46	0.14		8.38194	0.0151316	0.16831	-1.91023	0.949415	1.00173	0.0124965	2.86535
O08529	Calpain-2 catalytic subunit OS=Mus musculus OX=10090 GN=Capn2 PE=1 SV=4	1234		0.05	0.05	0.05	0.05			0.05	0	0.05	0.05		0.3	0.17	0.17	0.17	0.23	0.17	0.06	0.3	0.17		0.05	0.23	0.17	0.05	0.11	0.05	0.08	0.105	0.23	0.05		8.32995	0.0155301	0.0134452	-2.8421	0.655344	-1.23067	0.198784	1.83665
Q9CQH3	NADH dehydrogenase [ubiquinone] 1 beta subcomplex subunit 5, mitochondrial OS=Mus musculus OX=10090 GN=Ndufb5 PE=1 SV=1	225		2.83	2.17	2.83	2.83	2.16	2.16	2.5	0.668	2.83	2.16		3.65	3.65	3.65	2.83	2.83	3.65	0.82	3.65	2.83		2.16	2.83	2.83	2.16	2.16	2.16	2.16	0.502	2.83	2.16		8.30698	0.0157095	0.0957463	-2.14547	1	0.668974	0.0161422	2.78331
P97447	Four and a half LIM domains protein 1 OS=Mus musculus OX=10090 GN=Fhl1 PE=1 SV=3	261		0.86	0.86	0.86	0.86	1.11	2.46	0.86	0.188	2.46	0.86		2.46	2.46	2.92	2.46	2.46	2.46	0	2.92	2.46		2.06	2.05	3.43	2.06	2.91	2.92	2.485	0.857	3.43	2.05		8.28946	0.0158477	0.0347529	-2.52456	0.0465194	-2.42033	1	0.216868
Q9DCD0	6-phosphogluconate dehydrogenase, decarboxylating OS=Mus musculus OX=10090 GN=Pgd PE=1 SV=3	851		0.08	0.17	0.08		0.08	0.08	0.08	0	0.17	0.08		0.27	0.17	0.27	0.17	0.27	0.27	0.1	0.27	0.17		0.37	0.27	0.48	0.48	0.08	0.27	0.32	0.182	0.48	0.08		8.25197	0.0161476	0.162853	-1.92456	0.0142389	-2.82377	1	-0.813628
Q99KJ8	Dynactin subunit 2 OS=Mus musculus OX=10090 GN=Dctn2 PE=1 SV=3	644		0.1	0.1	0.21	0.21		0.21	0.21	0.11	0.21	0.1			0.61	0.33	0.33	0.46	0.395	0.167	0.61	0.33		0.46	0.21	0.46	0.33	0.21	0.46	0.395	0.22	0.46	0.21		8.23489	0.0162861	0.0223079	-2.67666	0.0795848	-2.21839	1	0.700635
Q9DCL9	Multifunctional protein ADE2 OS=Mus musculus OX=10090 GN=Paics PE=1 SV=4	756			0.19	0.09	0.19	0.09	0.09	0.09	0.1	0.19	0.09		0.19	0.3	0.3	0.19	0.09	0.19	0.11	0.3	0.09		0.3	0.3	0.3	0.19	0.3	0.3	0.3	0	0.3	0.19		8.16667	0.0168512	0.406779	-1.49241	0.0128002	-2.85774	0.581861	-1.29897
P04186	Complement factor B OS=Mus musculus OX=10090 GN=Cfb PE=1 SV=2	873		0.05	0.05		0.05	0.05	0.1	0.05	0	0.1	0.05		0.05	0.05	0.1	0.1		0.075	0.05	0.1	0.05		0.1	0.1	0.16	0.16		0.16	0.16	0.06	0.16	0.1		8.16439	0.0168704	1	-0.630256	0.0176089	-2.75498	0.147494	-1.96716
Q61147	Ceruloplasmin OS=Mus musculus OX=10090 GN=Cp PE=1 SV=2	273		0.23	0.15	0.19	0.32	0.32	0.42	0.275	0.12	0.42	0.15		0.37	0.69	0.23	0.37	0.32	0.37	0.05	0.69	0.23		0.75	0.57	0.42	0.47	0.37	0.57	0.52	0.137	0.75	0.37		8.14211	0.0170594	0.669366	-1.21827	0.0131573	-2.84899	0.40229	-1.49814
P37040	NADPH--cytochrome P450 reductase OS=Mus musculus OX=10090 GN=Por PE=1 SV=2	1151			0.06	0.06	0.06			0.06	0	0.06	0.06		0.18	0.12	0.12	0.24	0.24	0.18	0.12	0.24	0.12			0.06	0.06	0.06	0.18	0.06	0.06	0	0.18	0.06		8.08131	0.0175859	0.0376045	-2.49672	1	-0.499344	0.0632698	2.30637
Q61292	Laminin subunit beta-2 OS=Mus musculus OX=10090 GN=Lamb2 PE=1 SV=2	952		0.04	0.02	0.11	0.04	0.06	0.04	0.04	0.015	0.11	0.02		0.06	0.09	0.06	0.11	0.13	0.09	0.05	0.13	0.06			0.11	0.16	0.11	0.11	0.11	0.11	0	0.16	0.11		8.06711	0.0177112	0.272852	-1.6904	0.0152639	-2.80141	0.862382	-1.06371
P62806	Histone H4 OS=Mus musculus OX=10090 GN=H4c1 PE=1 SV=2	179		36.62	36.85	76.33	36.47	25.17	25.17	36.545	8.798	76.33	25.17		17.21	36.62	11.67	25.17	25.08	25.08	7.96	36.62	11.67		11.67	25.08	17.15	25.15	25.08	25.17	25.08	6	25.17	11.67		8.02633	0.0180761	0.113872	2.07532	0.0217799	2.68468	1	0.484424
Q9JK53	Prolargin OS=Mus musculus OX=10090 GN=Prelp PE=1 SV=2	869				0.34	0.47	0.34	0.34	0.34	0.032	0.47	0.34		0.62	0.79	0.47	0.62	0.78	0.62	0.16	0.79	0.47		0.79	0.62	0.78	0.62	0.96	0.47	0.7	0.168	0.96	0.47		7.91864	0.0190761	0.07196	-2.25734	0.0224088	-2.67515	1	-0.350981
P50136	2-oxoisovalerate dehydrogenase subunit alpha, mitochondrial OS=Mus musculus OX=10090 GN=Bckdha PE=1 SV=1	447		0.79	0.8	0.79	0.65	0.79	0.4	0.79	0.105	0.8	0.4		0.65	0.4	0.4	0.4	0.4	0.4	0	0.65	0.4		0.09	0.52	0.52	0.09	0.4	0.4	0.4	0.322	0.52	0.09		7.88278	0.0194212	0.111928	2.08236	0.0242782	2.64818	1	0.442573
Q99KI0	Aconitate hydratase, mitochondrial OS=Mus musculus OX=10090 GN=Aco2 PE=1 SV=1	12		10.69	10.77	10.08	10.64	11.28	12.55	10.73	0.5	12.55	10.08		11.28	9.09	10.69	8.6	11.84	10.69	2.19	11.84	8.6		12.55	11.22	13.16	12.53	15.41	13.95	12.855	1.217	15.41	11.22		7.84387	0.0198027	1	0.420469	0.0765299	-2.23359	0.0323063	-2.55011
Q99LX0	Parkinson disease protein 7 homolog OS=Mus musculus OX=10090 GN=Park7 PE=1 SV=1	124		13.65	17.12	13.59	21.03	13.65	10.91	13.65	2.648	21.03	10.91		13.65	6.88	8.69	10.91	8.66	8.69	2.25	13.65	6.88		6.88	5.39	13.59	10.9	10.87	10.91	10.885	3.03	13.59	5.39		7.79189	0.0203241	0.083591	2.1992	0.0314353	2.55963	1	0.241309
Q9WV98	Mitochondrial import inner membrane translocase subunit Tim9 OS=Mus musculus OX=10090 GN=Timm9 PE=1 SV=1	356		2.21	2.21	3.72	2.2	3.73	3.73	2.965	1.518	3.73	2.2		1.17	1.17	1.17	0.47	2.2	1.17	0	2.2	0.47			0.47	2.2	2.21	2.2	3.73	2.2	0.01	3.73	0.47		7.73935	0.0208652	0.0162091	2.78197	0.618119	1.26453	0.438808	-1.45284
Q9D051	Pyruvate dehydrogenase E1 component subunit beta, mitochondrial OS=Mus musculus OX=10090 GN=Pdhb PE=1 SV=1	39		9.57	8.55	10.72	8.46	10.77	10.77	10.145	1.953	10.77	8.46		6.67	9.57	6.67	7.53	8.46	7.53	1.79	9.57	6.67		8.5	8.46	7.5	6.66	7.5	8.5	7.98	0.99	8.5	6.66		7.72408	0.0210251	0.059517	2.32938	0.0436883	2.44307	1	0
Q8CDN6	Thioredoxin-like protein 1 OS=Mus musculus OX=10090 GN=Txnl1 PE=1 SV=3	988		0.29	0.14	0.14	0.29	0.14	0.14	0.14	0.112	0.29	0.14		0.29	0.47	0.67	0.47	0.47	0.47	0	0.67	0.29		0.47	0.47	0.14	0.14	0.47	0.29	0.38	0.292	0.47	0.14		7.6971	0.0213106	0.0170099	-2.76628	0.397109	-1.50482	0.549086	1.33149
Q9CQW2	ADP-ribosylation factor-like protein 8B OS=Mus musculus OX=10090 GN=Arl8b PE=1 SV=1	892		0.21	0.21	0.21	0.21	0.47	0.21	0.21	0	0.47	0.21		0.78		0.47	0.47		0.47	0.155	0.78	0.47		0.78		0.47	0.47			0.47	0.155	0.78	0.47		7.66259	0.0216816	0.0714312	-2.26017	0.0714312	-2.26017	1	0
P26041	Moesin OS=Mus musculus OX=10090 GN=Msn PE=1 SV=3	306		0.75	0.87	0.55	1.54	1.11	0.99	0.93	0.3	1.54	0.55		1.89	1.25	1.89	1.71	1.25	1.71	0.64	1.89	1.25		0.87	2.07	3.46	2.7	2.7	1.39	2.385	1.14	3.46	0.87		7.65649	0.0217478	0.196704	-1.84137	0.0212169	-2.69342	1	-0.726711
P09103	Protein disulfide-isomerase OS=Mus musculus OX=10090 GN=P4hb PE=1 SV=2	182		1.09	1.09	1.24	1.42	1.42	1.6	1.33	0.292	1.6	1.09		1.42	1.42	2.02	1.8	1.24	1.42	0.38	2.02	1.24		1.8	1.6	2.75	2.02	1.6	1.6	1.7	0.365	2.75	1.6		7.59966	0.0223745	0.520534	-1.36101	0.0175416	-2.75623	0.615515	-1.26695
P58771	Tropomyosin alpha-1 chain OS=Mus musculus OX=10090 GN=Tpm1 PE=1 SV=1	14		168.82	221.31	216.47	216.47	192.09	282.79	216.47	21.915	282.79	168.82		130.37	168.82	148.37	130.37	129.25	130.37	18	168.82	129.25		192.09	147.06	190.31	130.06	216.47	248.6	191.2	52.502	248.6	130.06		7.57445	0.0226583	0.0179877	2.748	0.717627	1.17697	0.311969	-1.62581
Q9D2G2	Dihydrolipoyllysine-residue succinyltransferase component of 2-oxoglutarate dehydrogenase complex, mitochondrial OS=Mus musculus OX=10090 GN=Dlst PE=1 SV=1	92		2.61	2.33	2.6	2.93	2.61	2.61	2.61	0.007	2.93	2.33		2.32	2.32	2.04	1.57	2.04	2.04	0.28	2.32	1.57		2.04	2.6	2.93	2.04	1.56	2.32	2.18	0.49	2.93	1.56		7.56315	0.0227868	0.0258523	2.62687	0.147233	1.96792	1	-0.750534
Q02566	Myosin-6 OS=Mus musculus OX=10090 GN=Myh6 PE=1 SV=2	1		102.77	96.36	99.86	96.12	122.06	117.49	101.315	16.575	122.06	96.12		98.91	83.25	75.63	67.4	77.88	77.88	7.62	98.91	67.4		89.88	96.12	120.86	114.96	130.43	108.84	111.9	20.085	130.43	89.88		7.54978	0.0229397	0.0596048	2.32883	1	-0.171604	0.0380602	-2.49244
Q62417	Sorbin and SH3 domain-containing protein 1 OS=Mus musculus OX=10090 GN=Sorbs1 PE=1 SV=2	168		0.51	0.6	0.6	0.55	0.42	0.47	0.53	0.108	0.6	0.42		0.75	0.47	0.65	0.42	0.55	0.55	0.18	0.75	0.42		0.86	0.6	0.85	0.7	0.65	0.7	0.7	0.15	0.86	0.6		7.54267	0.0230213	1	-0.608379	0.0245604	-2.64427	0.167309	-1.91283
P07356	Annexin A2 OS=Mus musculus OX=10090 GN=Anxa2 PE=1 SV=2	199		1.95	3.56	3.07	2.28	2.28	3.08	2.675	0.798	3.56	1.95		4.06	2.66	2.66	2.66	3.53	2.66	0.87	4.06	2.66		4.64	4.62	4.62	3.54	3.07	4.64	4.62	0.825	4.64	3.07		7.53333	0.023129	1	-0.608002	0.0246794	-2.64263	0.167764	-1.91165
Q6NZJ6	Eukaryotic translation initiation factor 4 gamma 1 OS=Mus musculus OX=10090 GN=Eif4g1 PE=1 SV=1	961		0.05	0.02		0.05	0.02	0.05	0.05	0.03	0.05	0.02		0.1	0.07	0.13	0.13	0.05	0.1	0.06	0.13	0.05		0.07	0.07	0.1	0.07	0.07	0.02	0.07	0	0.1	0.02		7.5198	0.0232861	0.0210553	-2.69597	0.19923	-1.83565	0.980962	0.9802
Q68FD5	Clathrin heavy chain 1 OS=Mus musculus OX=10090 GN=Cltc PE=1 SV=3	180		0.55	0.59	0.52	0.59	0.66	0.59	0.59	0.03	0.66	0.52		0.66	0.85	0.89	0.81	0.77	0.81	0.08	0.89	0.66		0.77	0.97	0.59	0.66	0.59	0.55	0.625	0.153	0.97	0.55		7.51899	0.0232955	0.0183156	-2.74208	0.5734	-1.30723	0.404212	1.49568
P09055	Integrin beta-1 OS=Mus musculus OX=10090 GN=Itgb1 PE=1 SV=1	429		0.26	0.15	0.2	0.2	0.26	0.2	0.2	0.045	0.26	0.15		0.32	0.45	0.26	0.59	0.2	0.32	0.19	0.59	0.2		0.26	0.26	0.59	0.45	0.32	0.32	0.32	0.142	0.59	0.26		7.51829	0.0233036	0.103827	-2.1129	0.0329274	-2.54347	1	-0.312197
P35385	Heat shock protein beta-7 OS=Mus musculus OX=10090 GN=Hspb7 PE=1 SV=3	347		0.95	1.45	2.81	2.05	1.44	2.82	1.75	1.178	2.82	0.95		1.44	1.44	2.82	2.82	2.05	2.05	1.38	2.82	1.44		2.82	3.76	2.81	2.82	4.95	3.77	3.29	0.948	4.95	2.81		7.51359	0.0233585	1	-0.432085	0.0291783	-2.58542	0.126153	-2.03301
Q9D832	DnaJ homolog subfamily B member 4 OS=Mus musculus OX=10090 GN=Dnajb4 PE=1 SV=1	778			0.12	0.25	0.12	0.25	0.12	0.12	0.13	0.25	0.12		0.25	0.12	0.12		0.12	0.12	0.032	0.25	0.12		0.25	0.56	0.25	0.25	0.25	0.39	0.25	0.105	0.56	0.25		7.43955	0.0242394	1	0.355133	0.0880024	-2.17897	0.0474502	-2.41312
P68254	14-3-3 protein theta OS=Mus musculus OX=10090 GN=Ywhaq PE=1 SV=1	242		0.82	0.82	0.82		1.11	0.82	0.82	0	1.11	0.82			1.85	1.45		1.45	1.45	0.2	1.85	1.45		0.82	0.82	1.45	1.11		1.11	1.11	0.29	1.45	0.82		7.42679	0.0243945	0.0195401	-2.72075	0.898354	-1.03761	0.205294	1.82216
O55143	Sarcoplasmic/endoplasmic reticulum calcium ATPase 2 OS=Mus musculus OX=10090 GN=Atp2a2 PE=1 SV=2	6		9.29	10.98	10.42	9.62	11.35	10.9	10.66	1.14	11.35	9.29		10.07	8.92	8.57	8.57	9.24	8.92	0.67	10.07	8.57		7.27	9.24	10.42	8.21	9.62	8.92	9.08	1.137	10.42	7.27		7.41669	0.0245181	0.0595621	2.32909	0.0561649	2.35103	1	-0.0874777
Q9R0P9	Ubiquitin carboxyl-terminal hydrolase isozyme L1 OS=Mus musculus OX=10090 GN=Uchl1 PE=1 SV=1	941		0.39		0.18			0.18	0.18	0.105	0.39	0.18		0.18	0.18	0.94	0.18	0.18	0.18	0	0.94	0.18		0.94	0.39	1.29	1.71	0.94	0.39	0.94	0.675	1.71	0.39		7.36246	0.025192	1	0	0.114689	-2.07238	0.0465588	-2.42002
Q9D8Y0	EF-hand domain-containing protein D2 OS=Mus musculus OX=10090 GN=Efhd2 PE=1 SV=1	850		0.37		0.17	0.37	0.37	0.37	0.37	0	0.37	0.17		0.37	0.6	1.19	0.6	0.87	0.6	0.27	1.19	0.37		0.37	0.37	0.6	0.6	0.37	0.6	0.485	0.23	0.6	0.37		7.35547	0.0252802	0.0204095	-2.70633	0.353389	-1.56409	0.620222	1.26258
Q91VT4	3-oxoacyl-[acyl-carrier-protein] reductase OS=Mus musculus OX=10090 GN=Cbr4 PE=1 SV=2	747		0.64	1.28	0.93	0.93	0.64	0.39	0.785	0.29	1.28	0.39		0.39	0.64	0.39	0.93	0.93	0.64	0.54	0.93	0.39		0.64	0.18	0.39	0.39	0.18	0.18	0.285	0.21	0.64	0.18		7.33644	0.0255218	1	0.627621	0.026738	2.61539	0.186103	1.86605
P63038	60 kDa heat shock protein, mitochondrial OS=Mus musculus OX=10090 GN=Hspd1 PE=1 SV=1	41		6.45	7.6	5.93	7.52	4.65	5.95	6.2	1.318	7.6	4.65		4.65	4.65	4.27	5.49	6.42	4.65	0.84	6.42	4.27		4.65	4.63	5.03	4.64	4.25	5.05	4.645	0.303	5.05	4.25		7.28205	0.0262254	0.252206	1.72755	0.0244416	2.64591	1	0.795222
P05202	Aspartate aminotransferase, mitochondrial OS=Mus musculus OX=10090 GN=Got2 PE=1 SV=1	157		1.64	2.17	1.88	2.44	2.16	2.45	2.165	0.423	2.45	1.64		2.45	2.77	2.45	3.91	3.48	2.77	1.03	3.91	2.45		2.45	1.88	2.44	1.64	3.1	2.16	2.3	0.498	3.1	1.64		7.27847	0.0262724	0.031715	-2.55655	1	-0.461304	0.102853	2.11671
P62192	26S proteasome regulatory subunit 4 OS=Mus musculus OX=10090 GN=Psmc1 PE=1 SV=1	820		0.09	0.19	0.29	0.09	0.19	0.19	0.19	0.075	0.29	0.09		0.41	0.29		0.53	0.19	0.35	0.175	0.53	0.19		0.19	0.41	0.41	0.41	0.29	0.41	0.41	0.09	0.41	0.19		7.26378	0.0264661	0.105991	-2.10455	0.0432059	-2.44708	1	-0.084182
P01868	Ig gamma-1 chain C region secreted form OS=Mus musculus OX=10090 GN=Ighg1 PE=1 SV=1	499		0.42	0.42	0.26	0.26	0.26	0.26	0.26	0.12	0.42	0.26		0.59	0.59	0.26	0.42	0.78	0.59	0.17	0.78	0.26		0.79	0.78	0.59	0.26	0.78	0.79	0.78	0.15	0.79	0.26		7.26215	0.0264877	0.387838	-1.51695	0.0220133	-2.68111	0.895868	-1.03939
Q9ET78	Junctophilin-2 OS=Mus musculus OX=10090 GN=Jph2 PE=1 SV=2	370		0.33	0.25	0.4	0.25	0.25	0.33	0.29	0.08	0.4	0.25		0.25	0.18	0.18	0.25	0.33	0.25	0.07	0.33	0.18		0.25	0.18	0.25	0.12	0.12	0.18	0.18	0.097	0.25	0.12		7.26049	0.0265097	0.502331	1.38046	0.0212902	2.69227	0.706257	1.18651
Q8BLF1	Neutral cholesterol ester hydrolase 1 OS=Mus musculus OX=10090 GN=Nceh1 PE=1 SV=1	409		0.44	0.44	0.44	0.2	0.58	0.73	0.44	0.105	0.73	0.2		0.58	0.73	0.58	0.73	0.58	0.58	0.15	0.73	0.58		0.44	0.58	0.32	0.2	0.44	0.2	0.38	0.21	0.58	0.2		7.24861	0.0266676	0.256729	-1.71921	0.949415	1.00173	0.0224639	2.67433
P68372	Tubulin beta-4B chain OS=Mus musculus OX=10090 GN=Tubb4b PE=1 SV=1	31		16.37	15.08	13.61	16.28	17.89	14.97	15.68	1.35	17.89	13.61		19.54	17.89	23.3	16.37	14.89	17.89	3.17	23.3	14.89		21.34	19.43	17.79	19.51	19.43	23.3	19.47	1.453	23.3	17.79		7.23777	0.0268126	0.331811	-1.59549	0.0231125	-2.66477	1	-0.945271
P11531	Dystrophin OS=Mus musculus OX=10090 GN=Dmd PE=1 SV=3	277		0.27	0.27	0.2	0.22	0.28	0.15	0.245	0.065	0.28	0.15		0.31	0.26	0.26	0.35	0.28	0.28	0.05	0.35	0.26		0.1	0.26	0.24	0.2	0.2	0.16	0.2	0.06	0.26	0.1		7.22415	0.0269957	0.394525	-1.50818	0.648624	1.23667	0.0216095	2.6873
Q62234	Myomesin-1 OS=Mus musculus OX=10090 GN=Myom1 PE=1 SV=2	42		1.91	1.99	2.11	2.11	2.05	2.19	2.08	0.105	2.19	1.91		1.78	1.66	1.85	1.98	1.98	1.85	0.2	1.98	1.66		1.54	1.48	2.04	1.6	2.04	1.91	1.755	0.452	2.04	1.48		7.14417	0.0280972	0.0902015	2.1692	0.0482675	2.40689	1	0.125672
Q91WD5	NADH dehydrogenase [ubiquinone] iron-sulfur protein 2, mitochondrial OS=Mus musculus OX=10090 GN=Ndufs2 PE=1 SV=1	74		6.96	5.29	5.24	6.93	6.96	5.78	6.355	1.54	6.96	5.24		6.96	7.62	6.35	6.35	6.32	6.35	0.61	7.62	6.32		4.34	5.76	6.32	3.93	5.24	5.78	5.5	1.21	6.32	3.93		7.13894	0.0281707	0.940565	-1.00786	0.27038	1.69473	0.0260924	2.62372
P01867	Immunoglobulin heavy constant gamma 2B OS=Mus musculus OX=10090 GN=Ighg2b PE=1 SV=3	1042			0.1	0.1	0.1	0.1		0.1	0	0.1	0.1		0.21	0.21	0.1	0.1	0.1	0.1	0.11	0.21	0.1		0.21	0.21	0.45	0.1	0.32	0.46	0.265	0.208	0.46	0.1		7.11567	0.0285005	1	-0.876983	0.0311068	-2.56328	0.234756	-1.76092
Q9R112	Sulfide:quinone oxidoreductase, mitochondrial OS=Mus musculus OX=10090 GN=Sqor PE=1 SV=3	606		0.18	0.28	0.28	0.28	0.18	0.18	0.23	0.1	0.28	0.18		0.09		0.18	0.09	0.28	0.135	0.115	0.28	0.09		0.28	0.39	0.28	0.28	0.28	0.28	0.28	0	0.39	0.28		7.10952	0.0285883	0.773286	1.1317	0.294814	-1.65329	0.0271272	-2.61045
P06151	L-lactate dehydrogenase A chain OS=Mus musculus OX=10090 GN=Ldha PE=1 SV=3	51		3.95	3.97	5.2	4.53	3.95	4.55	4.25	0.59	5.2	3.95		3.41	4.55	2.51	2.51	2.5	2.51	0.9	4.55	2.5		3.95	3.93	6.79	5.21	5.95	5.22	5.215	1.502	6.79	3.93		7.07786	0.0290444	0.248636	1.73422	1	-0.946729	0.0251007	-2.63689
O35678	Monoglyceride lipase OS=Mus musculus OX=10090 GN=Mgll PE=1 SV=1	748		0.45	0.45	0.86		0.45	0.45	0.45	0	0.86	0.45		0.13	0.45	0.13	0.45	0.45	0.45	0.32	0.45	0.13		0.28	0.13	0.28			0.13	0.205	0.15	0.28	0.13		7.01598	0.0299571	0.359598	1.55534	0.0260667	2.62406	0.740993	1.15767
Q9QYR9	Acyl-coenzyme A thioesterase 2, mitochondrial OS=Mus musculus OX=10090 GN=Acot2 PE=1 SV=2	191		1.54	1.77	2	0.97	1.14	1.54	1.54	0.472	2	0.97		1.14	1.54	1.54	1.14	1.33	1.33	0.4	1.54	1.14		1.33	1.14	0.66	0.53	0.66	0.97	0.815	0.437	1.33	0.53		7.00631	0.0301023	1	0.497616	0.0349538	2.52253	0.169357	1.90753
Q9CQ91	NADH dehydrogenase [ubiquinone] 1 alpha subcomplex subunit 3 OS=Mus musculus OX=10090 GN=Ndufa3 PE=1 SV=1	1171		0.55	0.55	0.55	0.55		0.55	0.55	0	0.55	0.55		1.4	0.55	0.55	1.4	1.4	1.4	0.85	1.4	0.55		0.55	0.55	0.55	0.55		0.55	0.55	0	0.55	0.55		7	0.0301974	0.0658403	-2.29129	1	0	0.0658403	2.29129
A2AUC9	Kelch-like protein 41 OS=Mus musculus OX=10090 GN=Klhl41 PE=1 SV=1	1236		0.06	0.13	0.2		0.06		0.095	0.088	0.2	0.06		0.28	0.28	0.54	0.2	0.28	0.28	0	0.54	0.2		0.2	0.63	0.13	0.28	0.28	0.2	0.24	0.08	0.63	0.13		6.9863	0.0304049	0.0316302	-2.55748	0.129653	-2.0216	1	0.678202
Q8K4F5	Protein ABHD11 OS=Mus musculus OX=10090 GN=Abhd11 PE=1 SV=1	592		0.46	0.46	0.65	0.65	0.46	0.46	0.46	0.143	0.65	0.46		0.28	0.46	0.28	0.28	0.28	0.28	0	0.46	0.28		0.46	0.45	0.45	0.65	0.28	0.65	0.455	0.153	0.65	0.28		6.97422	0.0305891	0.0267477	2.61526	1	0.924241	0.248737	-1.73403
Q64669	NAD(P)H dehydrogenase [quinone] 1 OS=Mus musculus OX=10090 GN=Nqo1 PE=1 SV=3	348		0.5	0.5	0.72	0.72	0.72	0.72	0.72	0.165	0.72	0.5		0.31	0.72	0.72	0.5	0.5	0.5	0.22	0.72	0.31		0.31	0.5	0.14	0.31	0.5	0.5	0.405	0.19	0.5	0.14		6.95183	0.0309336	1	0.950964	0.0267619	2.61508	0.368916	1.54242
Q9CQ54	NADH dehydrogenase [ubiquinone] 1 subunit C2 OS=Mus musculus OX=10090 GN=Ndufc2 PE=1 SV=1	204		4.74	3.3	4.72	6.65	3.29	4.74	4.73	1.085	6.65	3.29		3.29	3.29	3.29	3.29	3.28	3.29	0	3.29	3.28		2.2	2.2	3.28	4.73	4.72	2.2	2.74	2.16	4.73	2.2		6.93502	0.0311946	0.143491	1.97887	0.0404452	2.47078	1	0.376928
Q61941	NAD(P) transhydrogenase, mitochondrial OS=Mus musculus OX=10090 GN=Nnt PE=1 SV=2	23		4.11	3.94	3.56	3.56	3.4	3.74	3.65	0.33	4.11	3.4		2.8	3.57	3.4	3.09	3.23	3.23	0.31	3.57	2.8		3.4	3.39	3.73	2.79	3.08	2.94	3.235	0.422	3.73	2.79		6.91821	0.0314579	0.11324	2.0776	0.0480718	2.40837	1	0.218694
Q9CPY7	Cytosol aminopeptidase OS=Mus musculus OX=10090 GN=Lap3 PE=1 SV=3	448		0.69	0.69	0.45	0.35	0.57	0.35	0.51	0.285	0.69	0.35		0.82	0.69	0.45	1.28	1.11	0.82	0.42	1.28	0.45		0.69	0.45	0.08	0.16	0.35	0.45	0.4	0.243	0.69	0.08		6.91785	0.0314636	0.255958	-1.72062	1	0.928414	0.0274955	2.60583
Q8BFW7	Lipoma-preferred partner homolog OS=Mus musculus OX=10090 GN=Lpp PE=1 SV=1	1085		0.06	0.06	0.13		0.06	0.06	0.06	0	0.13	0.06		0.06		0.13	0.21	0.13	0.13	0.037	0.21	0.06		0.13	0.28	0.13	0.13	0.21	0.13	0.13	0.06	0.28	0.13		6.90652	0.0316423	0.336705	-1.58823	0.027609	-2.60442	1	-0.792629
P00397	Cytochrome c oxidase subunit 1 OS=Mus musculus OX=10090 GN=Mtco1 PE=1 SV=2	643		0.16	0.08	0.08		0.08	0.08	0.08	0	0.16	0.08		0.08	0.16	0.16	0.35	0.34	0.16	0.18	0.35	0.08			0.08	0.08	0.08	0.08		0.08	0	0.08	0.08		6.90453	0.0316738	0.124514	-2.03845	1	0.501358	0.0461497	2.42323
P62259	14-3-3 protein epsilon OS=Mus musculus OX=10090 GN=Ywhae PE=1 SV=1	242		2.63	1.73	2.14	1.36	2.15	2.63	2.145	0.677	2.63	1.36		6.43	3.19	2.15	5.44	5.42	5.42	2.25	6.43	2.15		2.15	2.14	2.62	2.63	3.18	4.58	2.625	0.775	4.58	2.14		6.895	0.0318251	0.0259682	-2.62535	0.682105	-1.20717	0.421154	1.47436
P56375	Acylphosphatase-2 OS=Mus musculus OX=10090 GN=Acyp2 PE=1 SV=2	357		3	4.67	2.99	4.64	3	3	3	1.23	4.67	2.99		1	1	1.83	3	2.99	1.83	1.99	3	1		3	2.99	2.99	1.83	1.82	3	2.99	0.878	3	1.82		6.83658	0.0327684	0.0345513	2.52661	0.217455	1.79606	1	-0.814128
Q9Z2Z6	Mitochondrial carnitine/acylcarnitine carrier protein OS=Mus musculus OX=10090 GN=Slc25a20 PE=1 SV=1	507		1.42	0.66	1.42	1.13	0.88	1.42	1.275	0.477	1.42	0.66		0.46	0.46	0.88	1.13	0.66	0.66	0.42	1.13	0.46		0.88	0.29	0.88	0.46	0.66	0.46	0.56	0.365	0.88	0.29		6.82965	0.0328822	0.191332	1.85373	0.0369409	2.50303	1	0.532809
Q7M6Y3	Phosphatidylinositol-binding clathrin assembly protein OS=Mus musculus OX=10090 GN=Picalm PE=1 SV=1	862		0.13	0.13	0.06	0.13	0.06		0.13	0.07	0.13	0.06		0.13	0.13	0.13	0.13	0.13	0.13	0	0.13	0.13		0.19	0.13	0.19	0.19	0.13	0.13	0.16	0.06	0.19	0.13		6.81099	0.0331904	0.873457	-1.0556	0.0290685	-2.58672	0.413282	-1.48418
Q99JW4	LIM and senescent cell antigen-like-containing domain protein 1 OS=Mus musculus OX=10090 GN=Lims1 PE=1 SV=3	886		0.54	0.24	0.38	0.38	0.38	0.24	0.38	0.105	0.54	0.24		0.24	0.11	0.24	0.24	0.24	0.24	0	0.24	0.11				0.24		0.24	0.11	0.24	0.065	0.24	0.11		6.77231	0.0338385	0.0832507	2.2008	0.0980532	2.13594	1	0.243308
Q9JIF9	Myotilin OS=Mus musculus OX=10090 GN=Myot PE=1 SV=1	633		0.08	0.36	0.16	0.16	0.35	0.16	0.16	0.142	0.36	0.08		0.46	0.35	0.35	0.7	0.57	0.46	0.22	0.7	0.35		0.16	0.16	0.16	0.26	0.46	0.35	0.21	0.168	0.46	0.16		6.7529	0.0341685	0.0394064	-2.48008	1	-0.500216	0.135487	2.00314
Q71LX4	Talin-2 OS=Mus musculus OX=10090 GN=Tln2 PE=1 SV=3	244		0.3	0.24	0.18	0.2	0.16	0.22	0.21	0.05	0.3	0.16		0.28	0.44	0.28	0.28	0.33	0.28	0.05	0.44	0.28		0.42	0.28	0.39	0.22	0.42	0.28	0.335	0.132	0.42	0.22		6.75264	0.0341729	0.0824242	-2.20471	0.0714344	-2.26016	1	0.0497302
P80314	T-complex protein 1 subunit beta OS=Mus musculus OX=10090 GN=Cct2 PE=1 SV=4	420		0.44	0.34	0.44	0.34	0.34	0.55	0.39	0.1	0.55	0.34		0.34	0.34	0.55	0.55	0.34	0.34	0.21	0.55	0.34		0.55	0.67	0.55	0.44	0.67	0.55	0.55	0.09	0.67	0.44		6.71921	0.034749	1	-0.205912	0.0534241	-2.36959	0.120102	-2.0534
Q8K3J1	NADH dehydrogenase [ubiquinone] iron-sulfur protein 8, mitochondrial OS=Mus musculus OX=10090 GN=Ndufs8 PE=1 SV=1	136		2.3	2.93	2.91	2.91	2.3	2.92	2.91	0.465	2.93	2.3		2.3	2.3	2.3	2.3	1.78	2.3	0	2.3	1.78		1.78	1.78	2.3	1.78	2.91	2.3	2.04	0.52	2.91	1.78		6.70715	0.0349592	0.140685	1.98725	0.0482209	2.40724	1	0.307965
Q8K0Z7	Translational activator of cytochrome c oxidase 1 OS=Mus musculus OX=10090 GN=Taco1 PE=1 SV=1	502		0.47	0.47	0.47	0.47	0.47	0.29	0.47	0	0.47	0.29		0.29	0.47	0.47	0.67	0.47	0.47	0	0.67	0.29		0.29	0.29	0.14	0.29	0.29	0.47	0.29	0	0.47	0.14		6.6707	0.0356021	1	-0.272521	0.100064	2.12779	0.0641261	2.30129
Q9JLZ3	Methylglutaconyl-CoA hydratase, mitochondrial OS=Mus musculus OX=10090 GN=Auh PE=1 SV=1	498		1.72	0.65	0.87	1.11	0.87	0.87	0.87	0.18	1.72	0.65		0.65	0.46	0.28	0.28	0.87	0.46	0.37	0.87	0.28		1.12	0.28	0.45	0.45	0.28	0.13	0.365	0.17	1.12	0.13		6.65525	0.0358783	0.167686	1.91185	0.044797	2.43402	1	0.408893
Q99M87	DnaJ homolog subfamily A member 3, mitochondrial OS=Mus musculus OX=10090 GN=Dnaja3 PE=1 SV=1	432		0.49	0.27	0.37	0.37	0.17	0.27	0.32	0.1	0.49	0.17		0.27	0.08	0.27	0.17	0.17	0.17	0.1	0.27	0.08		0.17	0.17	0.08	0.27	0.17	0.17	0.17	0	0.27	0.08		6.61789	0.0365548	0.17573	1.89136	0.0447361	2.43451	1	0.429854
Q04857	Collagen alpha-1(VI) chain OS=Mus musculus OX=10090 GN=Col6a1 PE=1 SV=1	332		0.31	0.21	0.47	0.42	0.31	0.26	0.31	0.12	0.47	0.21		0.47	0.42	0.47	0.79	0.59	0.47	0.12	0.79	0.42		0.31	0.47	0.47	0.53	0.36	0.31	0.415	0.147	0.53	0.31		6.57359	0.0373735	0.0312347	-2.56185	0.569178	-1.31139	0.569076	1.31149
P18242	Cathepsin D OS=Mus musculus OX=10090 GN=Ctsd PE=1 SV=1	349		0.59	0.75	0.91	0.91	0.45	0.92	0.83	0.28	0.92	0.45		1.1	0.92	0.75	1.1	1.1	1.1	0.18	1.1	0.75		1.1	0.74	1.77	0.92	1.3	1.53	1.2	0.508	1.77	0.74		6.57133	0.0374156	0.24294	-1.74503	0.0391276	-2.48261	1	-0.622045
Q9WUR2	Enoyl-CoA delta isomerase 2 OS=Mus musculus OX=10090 GN=Eci2 PE=1 SV=2	309		1.17	0.79	0.96	0.96	0.79	0.79	0.875	0.17	1.17	0.79		0.79	0.62	0.97	0.62	0.78	0.78	0.17	0.97	0.62		0.79	0.78	0.47	0.34	0.62	0.79	0.7	0.28	0.79	0.34		6.54933	0.0378295	0.340407	1.58279	0.034974	2.52233	1	0.822157
Q01853	Transitional endoplasmic reticulum ATPase OS=Mus musculus OX=10090 GN=Vcp PE=1 SV=4	177		1.69	1.83	1.44	1.81	1.57	1.23	1.63	0.308	1.83	1.23		1.82	1.82	1.34	2.1	1.68	1.82	0.14	2.1	1.34		2.4	1.68	2.4	2.1	2.09	1.96	2.095	0.333	2.4	1.68		6.53662	0.0380708	1	-0.830527	0.0350567	-2.5215	0.346719	-1.57363
O08528	Hexokinase-2 OS=Mus musculus OX=10090 GN=Hk2 PE=1 SV=1	133		1.77	1.27	1.88	2.13	1.66	1.66	1.715	0.193	2.13	1.27		2.54	2.13	2.01	3	1.88	2.13	0.53	3	1.88		1.66	2.39	1.77	1.35	1.66	1.77	1.715	0.11	2.39	1.35		6.528	0.0382352	0.0741185	-2.24597	1	0	0.0741185	2.24597
P51660	Peroxisomal multifunctional enzyme type 2 OS=Mus musculus OX=10090 GN=Hsd17b4 PE=1 SV=3	440		0.11	0.3	0.24	0.3	0.3	0.3	0.3	0.045	0.3	0.11		0.37	0.37	0.24	0.53	0.37	0.37	0	0.53	0.24		0.3	0.45	0.37	0.3	0.37	0.45	0.37	0.112	0.45	0.3		6.52473	0.0382978	0.108054	-2.09672	0.06746	-2.28205	1	-0.0791216
A2AMM0	Caveolae-associated protein 4 OS=Mus musculus OX=10090 GN=Cavin4 PE=1 SV=1	470		0.51	0.51	0.36	0.36	0.51	0.51	0.51	0.113	0.51	0.36		0.67	0.23	0.36	0.51	0.51	0.51	0.15	0.67	0.23		0.23	0.23	0.36	0.36	0.36	0.23	0.295	0.13	0.36	0.23		6.5087	0.038606	1	0.241045	0.0566959	2.34752	0.1374	1.99723
Q9D1G3	Protein-cysteine N-palmitoyltransferase HHAT-like protein OS=Mus musculus OX=10090 GN=Hhatl PE=1 SV=2	398		0.25	0.35	0.56	0.45	0.34	0.34	0.345	0.085	0.56	0.25		0.16	0.34	0.08	0.34	0.45	0.34	0.18	0.45	0.08		0.16	0.08	0.25		0.16	0.25	0.16	0.09	0.25	0.08		6.48598	0.0390469	0.572011	1.3086	0.0331691	2.54091	0.71418	1.17985
Q8R5J9	PRA1 family protein 3 OS=Mus musculus OX=10090 GN=Arl6ip5 PE=1 SV=2	785		0.47	0.21	0.21	0.21		0.21	0.21	0	0.47	0.21		0.47	0.47	0.47	0.47	0.47	0.47	0	0.47	0.47		0.47	0.21	0.47	0.21	0.47	0.47	0.47	0.195	0.47	0.21		6.46667	0.0394259	0.0342361	-2.52982	0.369695	-1.54135	0.812737	1.10096
Q9WVL0	Maleylacetoacetate isomerase OS=Mus musculus OX=10090 GN=Gstz1 PE=1 SV=1	543		0.41	0.19	0.67	0.41	0.19	0.41	0.41	0.165	0.67	0.19		0.19	0.19	0.19	0.41	0.19	0.19	0	0.41	0.19		0.19	0.19	0.19	0.19	0.19	0.19	0.19	0	0.19	0.19		6.45692	0.0396184	0.267312	1.70014	0.0404664	2.4706	1	0.655477
P02468	Laminin subunit gamma-1 OS=Mus musculus OX=10090 GN=Lamc1 PE=1 SV=2	369		0.07	0.18	0.1	0.23	0.12	0.2	0.15	0.09	0.23	0.07		0.23	0.15	0.23	0.23	0.29	0.23	0	0.29	0.15		0.12	0.12	0.18	0.12	0.07	0.2	0.12	0.045	0.2	0.07		6.45616	0.0396336	0.127324	-2.02917	1	0.37693	0.0507444	2.38855
Q9DBJ1	Phosphoglycerate mutase 1 OS=Mus musculus OX=10090 GN=Pgam1 PE=1 SV=3	101		1.06	1.39	1.38	2.18	2.19	1.76	1.575	0.693	2.19	1.06		2.68	1.76	2.68	1.76	1.75	1.76	0.92	2.68	1.75		2.19	3.25	2.18	2.18	3.91	2.68	2.435	0.925	3.91	2.18		6.44051	0.0399448	0.794052	-1.11539	0.0336773	-2.53559	0.578541	-1.3022
Q9DC07	LIM zinc-binding domain-containing Nebulette OS=Mus musculus OX=10090 GN=Nebl PE=1 SV=1	391		1.54	0.95	1.54	0.7	0.7	0.7	0.825	0.693	1.54	0.7		0.95	0.31	0.49	0.49	0.49	0.49	0	0.95	0.31		0.7	0.49	0.7	0.49	0.94	0.49	0.595	0.21	0.94	0.49		6.43443	0.0400665	0.0474382	2.41321	0.198412	1.83749	1	-0.661231
Q91V41	Ras-related protein Rab-14 OS=Mus musculus OX=10090 GN=Rab14 PE=1 SV=3	316		1.38	1.01	1	1	1	1.84	1.005	0.287	1.84	1		0.68	1	0.42	1.38	0.68	0.68	0.32	1.38	0.42		0.68	0.68	0.68	1	1	0.68	0.68	0.24	1	0.68		6.43007	0.040154	0.14139	1.98513	0.058897	2.3333	1	0.239585
Q04447	Creatine kinase B-type OS=Mus musculus OX=10090 GN=Ckb PE=1 SV=1	320		1.42	0.8	0.99	1.19	0.63	0.8	0.895	0.34	1.42	0.63		1.94	1.42	1.67	1.19	1.41	1.42	0.26	1.94	1.19		1.67	1.41	1.19	1.42	0.99	1.19	1.3	0.228	1.67	0.99		6.41571	0.0404434	0.0381836	-2.49129	0.335706	-1.5897	0.987828	0.975573
Q9DCW4	Electron transfer flavoprotein subunit beta OS=Mus musculus OX=10090 GN=Etfb PE=1 SV=3	49		14.03	16.58	10.07	10.07	11.93	11.93	11.93	2.97	16.58	10.07		8.57	7.23	11.93	8.57	8.53	8.57	0.04	11.93	7.23		14.03	10.07	10.07	14.01	11.87	11.93	11.9	2.97	14.03	10.07		6.40772	0.0406051	0.0549103	2.35942	1	0.31874	0.119488	-2.05552
P14602	Heat shock protein beta-1 OS=Mus musculus OX=10090 GN=Hspb1 PE=1 SV=3	120		5.12	3.27	5.1	7.76	5.12	6.33	5.12	0.923	7.76	3.27		7.79	6.33	7.79	4.1	5.1	6.33	2.69	7.79	4.1		5.12	11.57	14.07	7.78	11.57	7.79	9.68	3.787	14.07	5.12		6.40663	0.0406274	1	-0.713401	0.0399838	-2.47488	0.299101	-1.64631
Q8CG76	Aflatoxin B1 aldehyde reductase member 2 OS=Mus musculus OX=10090 GN=Akr7a2 PE=1 SV=3	404		0.51	0.67	0.51	0.67	0.23	0.51	0.51	0.12	0.67	0.23		0.23	0.36	0.51	0.67	0.36	0.36	0.15	0.67	0.23		0.36	0.36	0.23	0.23	0.23	0.23	0.23	0.098	0.36	0.23		6.40564	0.0406475	1	0.803579	0.0380231	2.49279	0.347015	1.5732
Q8R404	MICOS complex subunit MIC13 OS=Mus musculus OX=10090 GN=Micos13 PE=1 SV=1	745		1.52	0.85	1.51	1.51	0.85	0.85	1.18	0.66	1.52	0.85		1.52	0.85	1.52	1.52	1.51	1.52	0.01	1.52	0.85		2.42	1.51	3.64	1.51	2.42	2.42	2.42	0.682	3.64	1.51		6.39862	0.0407904	0.801587	-1.10954	0.0344902	-2.52723	0.580729	-1.30007
Q3TLP5	Enoyl-CoA hydratase domain-containing protein 2, mitochondrial OS=Mus musculus OX=10090 GN=Echdc2 PE=1 SV=2	501		0.14	0.48	0.68	0.3	0.48	0.48	0.48	0.135	0.68	0.14		0.3	0.69	0.48	0.48	0.3	0.48	0.18	0.69	0.3		0.3	0.3	0.14	0.14	0.3	0.14	0.22	0.16	0.3	0.14		6.39006	0.0409653	1	-0.261352	0.111043	2.08561	0.0733659	2.2499
P28654	Decorin OS=Mus musculus OX=10090 GN=Dcn PE=1 SV=1	621			0.37	0.37	0.69	0.52	0.37	0.37	0.15	0.69	0.37		0.69	0.88	0.37	0.69	0.69	0.69	0	0.88	0.37		0.52	0.69	1.08	1.09	0.69	0.88	0.785	0.34	1.09	0.52		6.38863	0.0409947	0.389665	-1.51454	0.0355439	-2.51664	1	-0.934752
Q9D0K2	Succinyl-CoA:3-ketoacid coenzyme A transferase 1, mitochondrial OS=Mus musculus OX=10090 GN=Oxct1 PE=1 SV=1	112		3.48	2.33	2.57	2.84	2.32	2.57	2.57	0.382	3.48	2.32		2.85	2.85	2.85	2.08	2.31	2.85	0.54	2.85	2.08		3.82	2.84	3.14	3.47	3.46	3.48	3.465	0.257	3.82	2.84		6.37363	0.0413032	1	0.0766376	0.0873965	-2.18169	0.0930636	-2.1568
Q91VH6	Protein MEMO1 OS=Mus musculus OX=10090 GN=Memo1 PE=1 SV=1	576		0.13		0.28	0.28	0.13	0.64	0.28	0.15	0.64	0.13		0.45	0.45	0.45	0.64	0.45	0.45	0	0.64	0.45		0.28	0.28	0.45	0.13	0.13	0.13	0.205	0.15	0.45	0.13		6.33863	0.0420323	0.186688	-1.86466	1	0.46886	0.0470205	2.41643
P85094	Isochorismatase domain-containing protein 2A OS=Mus musculus OX=10090 GN=Isoc2a PE=1 SV=1	475		0.44	0.74	0.73	0.44	0.74	0.44	0.585	0.298	0.74	0.44		0.74	0.44	0.2	0.44	0.73	0.44	0.29	0.74	0.2			0.2		0.2	0.2		0.2	0	0.2	0.2		6.33234	0.0421648	1	0.650577	0.0380668	2.49238	0.18287	1.87381
Q9CR42	Ankyrin repeat domain-containing protein 1 OS=Mus musculus OX=10090 GN=Ankrd1 PE=1 SV=1	799		0.42	0.26	0.59	0.59	0.42	0.42	0.42	0.128	0.59	0.26		0.26	0.79	0.59	1.53	1	0.79	0.41	1.53	0.26		1.53	0.78	0.78	0.59	0.59	0.79	0.78	0.15	1.53	0.59		6.31844	0.0424588	0.13937	-1.99122	0.064714	-2.29783	1	-0.199677
Q3UIZ8	Myosin light chain kinase 3 OS=Mus musculus OX=10090 GN=Mylk3 PE=1 SV=1	804		0.22	0.16	0.1	0.21	0.16	0.16	0.16	0.038	0.22	0.1		0.16	0.1	0.1	0.16	0.1	0.1	0.06	0.16	0.1		0.16	0.28	0.16	0.22	0.16	0.22	0.19	0.06	0.28	0.16		6.31792	0.0424699	0.366577	1.54564	0.943888	-1.00556	0.0367982	-2.5044
Q9D1I5	Methylmalonyl-CoA epimerase, mitochondrial OS=Mus musculus OX=10090 GN=Mcee PE=1 SV=1	476		0.55	0.93	1.97	1.39	0.55	0.92	0.925	0.632	1.97	0.55		0.55	0.92	0.92	0.55	0.55	0.55	0.37	0.92	0.55		0.24	0.92	0.55	0.24	0.55	0.24	0.395	0.31	0.92	0.24		6.31778	0.0424728	0.813721	1.10021	0.0361065	2.5111	0.586965	1.29403
P35564	Calnexin OS=Mus musculus OX=10090 GN=Canx PE=1 SV=1	430		0.21	0.37	0.21	0.37	0.37	0.28	0.325	0.142	0.37	0.21		0.28	0.46	0.46	0.46	0.28	0.46	0.18	0.46	0.28		0.13	0.28	0.28	0.28	0.21	0.21	0.245	0.07	0.28	0.13		6.29445	0.0429712	0.555885	-1.32463	0.64328	1.24148	0.0363903	2.50834
Q8BGH2	Sorting and assembly machinery component 50 homolog OS=Mus musculus OX=10090 GN=Samm50 PE=1 SV=1	254		0.91	0.91	0.91	1.07	1.07	0.62	0.91	0.12	1.07	0.62		1.43	1.07	1.64	0.91	1.07	1.07	0.36	1.64	0.91		0.62	0.91	1.07	0.91	0.76	0.62	0.835	0.255	1.07	0.62		6.27706	0.0433465	0.291899	-1.65809	1	0.860606	0.0395648	2.47864
Q9Z1Z0	General vesicular transport factor p115 OS=Mus musculus OX=10090 GN=Uso1 PE=1 SV=2	865		0.04	0.04		0.04	0.04	0.08	0.04	0	0.08	0.04		0.04	0.12	0.04	0.04		0.04	0.02	0.12	0.04		0.08	0.08	0.08	0.12	0.08	0.08	0.08	0	0.12	0.08		6.23294	0.0443133	1	-0.483132	0.0533931	-2.3698	0.255761	-1.72098
P42669	Transcriptional activator protein Pur-alpha OS=Mus musculus OX=10090 GN=Pura PE=1 SV=1	686			0.13	0.13	0.13		0.13	0.13	0	0.13	0.13		0.27			0.13	0.27	0.27	0.07	0.27	0.13		0.27	0.27	0.27	0.27	0.13	0.43	0.27	0	0.43	0.13		6.18707	0.0453413	0.403686	-1.49635	0.0403832	-2.47133	1	-0.639763
Q99MR8	Methylcrotonoyl-CoA carboxylase subunit alpha, mitochondrial OS=Mus musculus OX=10090 GN=Mccc1 PE=1 SV=2	410		0.3	0.53	0.24	0.3	0.61	0.45	0.375	0.21	0.61	0.24		0.24	0.61	0.45	0.38	0.61	0.45	0.23	0.61	0.24		0.24	0.05	0.45	0.05	0.24	0.24	0.24	0.142	0.45	0.05		6.18287	0.0454368	1	-0.377647	0.142977	1.9804	0.0703762	2.26588
Q8BTM8	Filamin-A OS=Mus musculus OX=10090 GN=Flna PE=1 SV=5	110		0.16	0.16	0.2	0.11	0.18	0.11	0.16	0.052	0.2	0.11		0.18	0.21	0.21	0.14	0.25	0.21	0.03	0.25	0.14		0.25	0.21	0.23	0.21	0.16	0.2	0.21	0.022	0.25	0.16		6.1741	0.0456363	0.222397	-1.78579	0.0533497	-2.3701	1	-0.474007
Q3U1J4	DNA damage-binding protein 1 OS=Mus musculus OX=10090 GN=Ddb1 PE=1 SV=2	809		0.1	0.07	0.07	0.1	0.1	0.1	0.1	0.022	0.1	0.07		0.14	0.14	0.07	0.18	0.14	0.14	0	0.18	0.07		0.07	0.07	0.1	0.1	0.07	0.07	0.07	0.022	0.1	0.07		6.17069	0.0457143	0.271263	-1.69318	1	0.790606	0.043216	2.44699
Q9DCV4	Regulator of microtubule dynamics protein 1 OS=Mus musculus OX=10090 GN=Rmdn1 PE=1 SV=2	634		1.3	1.05	0.81	0.13	0.61	0.61	0.71	0.38	1.3	0.13		0.61	1.04	0.81	0.61	0.43	0.61	0.2	1.04	0.43		0.43	0.27	0.43	0.43	0.13		0.43	0.16	0.43	0.13		6.15805	0.046004	1	0.164558	0.0677693	2.2803	0.128395	2.02567
P32921	Tryptophan--tRNA ligase, cytoplasmic OS=Mus musculus OX=10090 GN=Wars1 PE=1 SV=2	1161		0.17	0.08	0.08		0.08		0.08	0.023	0.17	0.08		0.17	0.26	0.26	0.17	0.17	0.17	0.09	0.26	0.17		0.26	0.17	0.08	0.17	0.17	0.17	0.17	0	0.26	0.08		6.15101	0.0461663	0.0418185	-2.45882	0.276284	-1.68445	1	0.928307
P08207	Protein S100-A10 OS=Mus musculus OX=10090 GN=S100a10 PE=1 SV=2	608		1.07	0.44	1.97	0.44	1.07	0.44	0.755	0.63	1.97	0.44		1.07	1.07	1.07	1.07	1.06	1.07	0	1.07	1.06		1.97	1.97	1.06	1.97	1.97	1.97	1.97	0	1.97	1.06		6.13189	0.0466097	1	-0.49762	0.0534241	-2.36959	0.234365	-1.76169
Q8BFP9	[Pyruvate dehydrogenase (acetyl-transferring)] kinase isozyme 1, mitochondrial OS=Mus musculus OX=10090 GN=Pdk1 PE=1 SV=2	301		1.16	1.57	0.98	1.35	0.98	0.82	1.07	0.322	1.57	0.82		0.53	0.82	0.98	0.67	0.82	0.82	0.15	0.98	0.53		1.35	0.67	1.16	0.98	1.16	1.16	1.16	0.135	1.35	0.67		6.1016	0.047321	0.0735266	2.24906	1	0.174298	0.111789	-2.08287
O08715	A-kinase anchor protein 1, mitochondrial OS=Mus musculus OX=10090 GN=Akap1 PE=1 SV=4	907				0.05		0.05	0.05	0.05	0	0.05	0.05		0.1			0.15	0.1	0.1	0.025	0.15	0.1		0.05	0.05	0.05	0.1		0.1	0.05	0.05	0.1	0.05		6.09524	0.0474718	0.0471759	-2.41523	1	-0.92582	0.227947	1.77449
Q8K0E8	Fibrinogen beta chain OS=Mus musculus OX=10090 GN=Fgb PE=1 SV=1	294		0.71	0.84	0.58	0.36	0.99	0.99	0.775	0.34	0.99	0.36		0.36	0.16	0.46	0.36	0.16	0.36	0.2	0.46	0.16		0.99	0.16	0.26	0.16	0.7	0.16	0.21	0.43	0.99	0.16		6.09002	0.0475959	0.0841806	2.19644	0.125235	2.03605	1	-0.255142
Q06138	Calcium-binding protein 39 OS=Mus musculus OX=10090 GN=Cab39 PE=1 SV=2	629		0.52	0.24	0.37	0.37	0.37	0.52	0.37	0.113	0.52	0.24		0.11	0.37	0.37	0.37	0.37	0.37	0	0.37	0.11			0.23	0.37	0.11	0.23	0.23	0.23	0	0.37	0.11		6.08602	0.0476912	0.9351	1.01166	0.0412205	2.46399	0.493136	1.39049
Q9DCZ4	MICOS complex subunit Mic26 OS=Mus musculus OX=10090 GN=Apoo PE=1 SV=2	269		1.51	1.51	2.01	2.01	2.01	1.51	1.76	0.5	2.01	1.51		2.01	1.51	2.01	2.01	2.01	2.01	0	2.01	1.51		1.51	1.5	2.01	1.5	1.5	1.51	1.505	0.01	2.01	1.5		6.05329	0.0484779	1	-0.745233	0.264087	1.70589	0.0531147	2.37173
Q9WTP7	GTP:AMP phosphotransferase AK3, mitochondrial OS=Mus musculus OX=10090 GN=Ak3 PE=1 SV=3	276		1.69	1.69	1.68	2.16	1.69	1.69	1.69	0	2.16	1.68		1.69	1.69	1.69	1.28	1.28	1.69	0.41	1.69	1.28		0.93	1.68	1.68	1.69	1.28	0.93	1.48	0.662	1.69	0.93		6.05293	0.0484868	0.783848	1.12336	0.0417238	2.45963	0.665346	1.2218
Q99JY9	Actin-related protein 3 OS=Mus musculus OX=10090 GN=Actr3 PE=1 SV=3	720		0.3	0.19	0.09	0.09	0.3	0.3	0.245	0.185	0.3	0.09		0.19	0.56	0.56	0.42	0.42	0.42	0.14	0.56	0.19		0.3	0.42	0.3	0.3	0.3	0.09	0.3	0	0.42	0.09		6.04836	0.0485978	0.0428108	-2.45039	0.975538	-0.98387	0.39137	1.5123
Q9CZX8	40S ribosomal protein S19 OS=Mus musculus OX=10090 GN=Rps19 PE=1 SV=3	657			0.68		1.17	0.67	0.67	0.675	0.132	1.17	0.67		0.67		1.17	0.67	0.29	0.67	0.22	1.17	0.29		0.29	0.67	0.29	0.29		0.29	0.29	0	0.67	0.29		6.02786	0.0490982	1	0.770991	0.0509187	2.38729	0.346048	1.5746
Q6ZQ38	Cullin-associated NEDD8-dissociated protein 1 OS=Mus musculus OX=10090 GN=Cand1 PE=1 SV=2	855		0.06	0.1	0.06	0.1	0.06	0.03	0.06	0.03	0.1	0.03		0.03	0.06	0.06	0.03	0.03	0.03	0.03	0.06	0.03		0.1	0.06	0.06	0.06	0.1	0.1	0.08	0.04	0.1	0.06		6.02127	0.0492603	0.278474	1.68068	1	-0.770417	0.0471738	-2.41525
Q8CC88	von Willebrand factor A domain-containing protein 8 OS=Mus musculus OX=10090 GN=Vwa8 PE=1 SV=2	457		0.27	0.27	0.15	0.19	0.24	0.17	0.215	0.088	0.27	0.15		0.13	0.17	0.13	0.27	0.15	0.15	0.04	0.27	0.13		0.15	0.19	0.15	0.13	0.1	0.1	0.14	0.042	0.19	0.1		6.01962	0.049301	0.448526	1.44127	0.0449869	2.43248	1	0.878014
P68040	Receptor of activated protein C kinase 1 OS=Mus musculus OX=10090 GN=Rack1 PE=1 SV=3	335		1.29	1.3	1.58	1.9	1.58	1.9	1.58	0.45	1.9	1.29		2.68	1.9	1.9	2.27	1.9	1.9	0.37	2.68	1.9		1.29	1.9	2.26	1.03	1.29	1.58	1.435	0.53	2.26	1.03		6.00776	0.0495942	0.131385	-2.01605	1	0.264306	0.0699778	2.26805

## Sheet: Tg_signif. metabolic proteins
Index	Description	Family		4 months											10 months										14 months											Kruskal_H	Kruskal_p	Dunn's test with Bonferroni adjustment
			Pathway	emPAI						Median	IQR	Max	Min		emPAI					Median	IQR	Max	Min		emPAI						Median	IQR	Max	Min				4 mths vs 10 mths		4 mths vs 14 mths		10 mths vs 14 mths
				1	2	3	4	5	6						1	2	3	4	5						1	2	3	4	5	6								p-value	z_adjusted	p-value	z_adjusted	p-value	z_adjusted
Index	Description	Family	Pathway	4m-emPAI-1	4m-emPAI-2	4m-emPAI-3	4m-emPAI-4	4m-emPAI-5	4m-emPAI-6	4 months-Median	4m-IQR	4m-Max	4m-Min	Column_1	10m-emPAI-2	10m-emPAI-3	10m-emPAI-4	10m-emPAI-5	10m-emPAI-6	10 months-Median	10m-IQR	10m-Max	10m-Min	Column_2	14m-emPAI-1	14m-emPAI-2	14m-emPAI-3	14m-emPAI-4	14m-emPAI-5	14m-emPAI-6	14 months-Median	14m-IQR	14m-Max	14m-Min	Column_3	Kruskal_H	Kruskal_p	Dunn_p_bonf_4m_vs_10m	Dunn_z_4m_vs_10m	Dunn_p_bonf_4m_vs_14m	Dunn_z_4m_vs_14m	Dunn_p_bonf_10m_vs_14m	Dunn_z_10m_vs_14m
Q9Z2I9	Succinate--CoA ligase [ADP-forming] subunit beta, mitochondrial	72	Tricarboxylic acid cycle	5.32	4.83	4.79	5.29	4.34	4.34	4.81	0.723	5.32	4.34		3.91	4.34	3.91	3.91	3.9	3.91	0	4.34	3.9		2.82	2.81	2.81	3.51	2.51	3.15	2.815	0.257	3.51	2.51		13.9724	0.000924549	0.274168	1.68811	0.000559876	3.73647	0.182599	1.87447
P03921	NADH-ubiquinone oxidoreductase chain 5	449	Electron transport chain	0.28	0.36	0.28	0.36	0.28	0.28	0.28	0.06	0.36	0.28		0.28	0.28	0.2	0.28	0.2	0.28	0.08	0.28	0.2		0.13	0.06	0.13	0.06	0.2	0.13	0.13	0.053	0.2	0.06		12.6791	0.00176509	0.697523	1.19392	0.00130404	3.51808	0.0922173	2.16043
P52825	Carnitine O-palmitoyltransferase 2, mitochondrial	181	Carnitine shuttle	1.48	1.79	1.62	1.94	1.63	1.63	1.63	0.127	1.94	1.48		0.98	1.09	0.87	1.35	0.76	0.98	0.22	1.35	0.76		0.58	0.67	0.87	0.58	0.76	0.98	0.715	0.24	0.98	0.58		12.6629	0.00177946	0.107328	2.09947	0.00126307	3.52654	0.619811	1.26296
Q91VR2	ATP synthase subunit gamma, mitochondrial	69	Chemiosmosis	3.62	4.27	3.61	3.61	3.62	4.25	3.62	0.48	4.27	3.61		3.07	3.07	3.07	3.07	3.06	3.07	0	3.07	3.06		3.07	3.06	3.06	3.06	3.06	3.07	3.06	0.007	3.07	3.06		12.5836	0.00185145	0.0481789	2.40756	0.00175882	3.43789	1	0.870338
Q2TPA8	Hydroxysteroid dehydrogenase-like protein 2	307	Cholesterol homeostasis	1.01	0.86	1.01	1.34	0.86	0.72	0.935	0.15	1.34	0.72		0.86	0.36	0.47	0.59	0.59	0.59	0.12	0.86	0.36		0.36	0.47	0.26	0.36	0.17	0.26	0.31	0.1	0.47	0.17		12.5476	0.00188506	0.248121	1.73519	0.00119195	3.54186	0.301869	1.64184
Q9D023	Mitochondrial pyruvate carrier 2	274	Uptake of pyruvate into mitochondria	12.47	12.54	9.06	12.42	12.47	9.09	12.445	2.548	12.54	9.06		4.66	6.56	6.56	6.56	12.42	6.56	0	12.42	4.66		2.18	4.65	6.54	6.55	3.23	3.24	3.945	2.835	6.55	2.18		12.4547	0.00197473	0.305676	1.63575	0.00125273	3.52872	0.251561	1.72875
P16858	Glyceraldehyde-3-phosphate dehydrogenase	15	Glycolysis	32.1	32.38	31.9	35.96	28.46	32.1	32.1	0.36	35.96	28.46		28.46	28.46	25.21	25.21	19.65	25.21	3.25	28.46	19.65		32.1	35.96	40.52	51.68	45.65	51.78	43.085	13.072	51.78	32.1		12.438	0.00199119	0.17987	1.88111	0.253263	-1.72559	0.00126375	-3.5264
Q07417	Short-chain specific acyl-CoA dehydrogenase, mitochondrial	139	Fatty acid beta-oxidation	5.47	5.5	5.45	6.77	6.1	5.47	5.485	0.48	6.77	5.45		6.8	6.8	7.56	6.1	6.77	6.8	0.03	7.56	6.1		3.89	3.05	5.45	3.45	3.44	5.47	3.67	1.618	5.47	3.05		12.3914	0.00203816	0.265422	-1.7035	0.173959	1.8958	0.00133888	3.51108
Q9DCN2	NADH-cytochrome b5 reductase 3	717	Steroid biosynthesis	0.28	0.63	0.63	1.08	0.63	0.28	0.63	0.262	1.08	0.28		1.36	1.09	1.67	2.01	1.36	1.36	0.31	2.01	1.09		1.36	3.34	3.34	1.67	1.66	2.41	2.04	1.445	3.34	1.36		12.2034	0.00223906	0.0754716	-2.23898	0.00184746	-3.42455	0.914393	-1.0262
Q9D6J6	NADH dehydrogenase [ubiquinone] flavoprotein 2, mitochondrial	150	Electron transport chain	7.37	6.22	7.34	6.17	6.19	6.19	6.205	0.87	7.37	6.17		5.18	7.37	6.19	5.18	6.17	6.17	1.01	7.37	5.18		4.31	3.55	3.55	4.3	4.29	4.31	4.295	0.572	4.31	3.55		11.8351	0.00269177	1	0.844057	0.00256749	3.33408	0.0586522	2.33486
P50544	Very long-chain specific acyl-CoA dehydrogenase, mitochondrial	25	Fatty acid beta-oxidation	10.41	11.94	11.05	11.79	14.36	11.11	11.45	0.837	14.36	10.41		8	9.13	11.85	8	10.36	9.13	2.36	11.85	8		8.55	5.66	5.28	6.52	6.07	5.3	5.865	1.018	8.55	5.28		11.8236	0.00270726	0.440553	1.45074	0.00179694	3.43208	0.205542	1.82161
Q8R1S0	Ubiquinone biosynthesis monooxygenase COQ6, mitochondrial	366	Electron transport chain	0.51	0.78	0.92	0.63	1.09	0.51	0.705	0.345	1.09	0.51		0.51	0.18	0.39	0.51	0.5	0.5	0.12	0.51	0.18		0.28	0.18	0.18	0.39	0.39	0.18	0.23	0.183	0.39	0.18		11.663	0.00293373	0.15444	1.94746	0.00206251	3.39451	0.592106	1.28908
Q8CGK3	Lon protease homolog, mitochondrial	275	Mitochondrion organization	0.49	0.62	0.75	0.55	0.61	0.61	0.61	0.052	0.75	0.49		1.05	1.4	0.97	0.89	0.97	0.97	0.08	1.4	0.89		1.05	1.31	1.13	1.31	1.05	0.97	1.09	0.215	1.31	0.97		11.6605	0.00293728	0.0489011	-2.40212	0.00312943	-3.27862	1	-0.723926
Q80XN0	D-beta-hydroxybutyrate dehydrogenase, mitochondrial	105	Ketone body catabolism	5.38	4.75	5.36	4.12	4.72	6.12	5.055	0.648	6.12	4.12		5.38	4.72	5.38	5.38	6.09	5.38	0	6.09	4.72		3.13	2.69	2.31	2.7	2.31	1.67	2.5	0.388	3.13	1.67		11.529	0.00313693	1	-0.604022	0.024205	2.6492	0.00524541	3.12993
P21550	Beta-enolase	22	Glycolysis	8.31	9.23	8.27	7.48	7.51	8.31	8.29	0.61	9.23	7.48		5.51	4.45	6.79	3.98	4.94	4.94	1.06	6.79	3.98		6.79	7.48	8.27	6.11	6.76	6.12	6.775	1.027	8.27	6.11		11.5268	0.00314047	0.00220046	3.37675	0.164658	1.91978	0.366089	-1.54631
Q60597	2-oxoglutarate dehydrogenase, mitochondrial	24	Tricarboxylic acid cycle	6.54	6.86	6.79	7.37	8.03	6.54	6.825	0.64	8.03	6.54		6.28	5.3	5.3	5.77	4.63	5.3	0.47	6.28	4.63		4.86	5.5	6.51	4.65	6.51	5.3	5.4	1.287	6.51	4.65		11.1394	0.00381158	0.0104548	2.92137	0.0147934	2.8115	1	-0.240712
Q9CQ75	NADH dehydrogenase [ubiquinone] 1 alpha subcomplex subunit 2	395	Electron transport chain	3.45	3.46	3.44	3.44	3.45	2.06	3.445	0.01	3.46	2.06		2.06	2.06	2.06	2.06	2.06	2.06	0	2.06	2.06		2.06	1.11	2.06	2.06	2.06	2.06	2.06	0	2.06	1.11		11.0258	0.00403436	0.031822	2.55538	0.00616604	3.08212	1	0.383306
Q8BMS1	Trifunctional enzyme subunit alpha, mitochondrial	18	Fatty acid beta-oxidation	8.87	10.57	7.88	7.88	7.47	9.38	8.375	1.373	10.57	7.47		6.27	6.27	6.65	5.91	7.44	6.27	0.38	7.44	5.91		4.93	6.62	7.02	5.24	5.54	7.47	6.08	1.605	7.47	4.93		10.8195	0.00447272	0.0313082	2.56104	0.00720667	3.03539	1	0.333098
P41216	Long-chain-fatty-acid--CoA ligase 1	50	Fatty acid beta-oxidation	5.54	6.32	6.25	6.25	6.28	5.9	6.25	0.285	6.32	5.54		5.54	5.2	4.87	4	4.26	4.87	0.94	5.54	4		4	5.52	4.26	4.27	5.52	4.87	4.57	1.095	5.52	4		10.7569	0.00461503	0.0209857	2.69707	0.0102921	2.92625	1	0.0930025
P47934	Carnitine O-acetyltransferase	121	Synthesis of short- and branched-chain acylcarnitines	1.91	1.44	1.43	1.43	1.3	1.59	1.435	0.123	1.91	1.3		1.16	1.3	1.04	1.04	1.43	1.16	0.26	1.43	1.04		1.16	1.29	1.04	0.92	0.92	1.04	1.04	0.18	1.29	0.92		10.7501	0.00463068	0.13313	2.01052	0.00364693	3.23518	0.848319	1.07411
Q9DB77	Cytochrome b-c1 complex subunit 2, mitochondrial	58	Electron transport chain	7.15	5.87	5.82	5.82	5.27	5.84	5.83	0.042	7.15	5.27		4.74	3.82	3.82	3.82	4.25	3.82	0.43	4.74	3.82		5.84	6.44	7.12	5.83	5.82	6.47	6.14	0.63	7.12	5.82		10.5114	0.0052178	0.0379145	2.49381	1	-0.632325	0.00587055	-3.0967
P16332	Methylmalonyl-CoA mutase, mitochondrial	378	BCAA catabolic process	0.58	0.43	0.58	0.5	0.36	0.36	0.465	0.182	0.58	0.36		0.29	0.36	0.5	0.36	0.66	0.36	0.14	0.66	0.29		0.23	0.29	0.29	0.29	0.29	0.23	0.29	0.045	0.29	0.23		10.432	0.00542896	1	0.56199	0.00655598	3.06382	0.0549365	2.35924
Q03265	ATP synthase subunit alpha, mitochondrial	10	Chemiosmosis	10.05	10.93	10	10	11.72	10.05	10.05	0.698	11.72	10		7.33	8.59	8.59	7.33	9.25	8.59	1.26	9.25	7.33		9.29	10	11.66	10.84	13.58	11.72	11.25	1.495	13.58	9.29		10.2607	0.00591441	0.0278198	2.60181	1	-0.402139	0.00850075	-2.98524
Q921G7	Electron transfer flavoprotein-ubiquinone oxidoreductase, mitochondrial	57	Electron transport chain	3.36	2.87	2.62	2.85	2.86	2.41	2.855	0.19	3.36	2.41		3.1	2.41	2.02	2.02	2.01	2.02	0.39	3.1	2.01		1.84	1.83	2.01	2.02	2.01	2.02	2.01	0.135	2.02	1.83		10.2575	0.00592393	0.416723	1.47987	0.00409014	3.20229	0.346882	1.5734
P62897	Cytochrome c, somatic	36	Release of apoptotic factors from the mitochondria	267.38	269.93	265.64	265.64	188.21	188.21	265.64	59.378	269.93	188.21		132.4	93.05	132.4	65.31	64.98	93.05	67.09	132.4	64.98		267.38	187.06	187.06	266.88	265.64	267.38	266.26	60.55	267.38	187.06		10.1896	0.00612839	0.0108957	2.90848	1	0.230222	0.0215018	-2.68897
Q9Z1P6	NADH dehydrogenase [ubiquinone] 1 alpha subcomplex subunit 7	137	Electron transport chain	6.06	4.11	6.04	12.5	6.06	6.06	6.06	0.015	12.5	4.11		4.1	6.06	4.1	8.78	6.04	6.04	1.96	8.78	4.1		4.1	4.09	4.09	4.1	4.09	4.1	4.095	0.01	4.1	4.09		10.16	0.00622002	1	0.813421	0.00586561	3.09695	0.0972078	2.13941
Q9EQ20	Methylmalonate-semialdehyde dehydrogenase [acylating], mitochondrial	148	BCAA catabolic process	2.42	3.94	2.42	1.96	3.57	2.96	2.69	0.998	3.94	1.96		1.76	3.25	2.18	2.68	2.42	2.42	0.5	3.25	1.76		1.76	0.92	1.56	1.38	1.96	1.76	1.66	0.335	1.96	0.92		10.0012	0.00673405	1	0.707035	0.00694206	3.04666	0.083882	2.19784
Q9CRB8	Mitochondrial fission process protein 1	524	Mitochondrion organization	2.12	1.49	1.48	1.48	0.98	0.98	1.48	0.383	2.12	0.98		1.48	0.98	0.26	0.98	0.98	0.98	0	1.48	0.26		0.26	0.25	0.57	0.26	0.25	0.98	0.26	0.24	0.98	0.25		9.9133	0.00703646	0.525193	1.35611	0.00499386	3.14434	0.301832	1.6419
O35857	Mitochondrial import inner membrane translocase subunit TIM44	327	Protein import into mitochondrial matrix	0.93	0.28	0.64	0.64	0.64	0.78	0.64	0.105	0.93	0.28		0.93	0.64	0.51	0.64	0.51	0.64	0.13	0.93	0.51		0.28	0.18	0.28	0.18	0.28	0.39	0.28	0.075	0.39	0.18		9.82035	0.0073712	1	0.166928	0.0139477	2.83038	0.0340498	2.53174
Q9CQJ8	NADH dehydrogenase [ubiquinone] 1 beta subcomplex subunit 9	215	Electron transport chain	4.44	4.46	4.43	4.43	3.51	6.93	4.435	0.025	6.93	3.51		2.73	2.73	4.44	2.73	5.55	2.73	1.71	5.55	2.73		2.73	2.73	2.73	1.12	2.09	1.56	2.41	1.038	2.73	1.12		9.80197	0.00743926	0.815345	1.09897	0.00578748	3.10093	0.189657	1.85765
Q8QZT1	Acetyl-CoA acetyltransferase, mitochondrial	46	Ketone body catabolism	5.47	8.45	6.08	7.53	6.8	6.1	6.45	1.263	8.45	5.47		4.37	4.89	4.89	4.89	3.88	4.89	0.52	4.89	3.88		4.89	6.08	6.08	6.1	7.53	6.1	6.09	0.02	7.53	4.89		9.76294	0.00758584	0.00766381	3.0168	1	0.723045	0.0598317	-2.3274
P62075	Mitochondrial import inner membrane translocase subunit Tim13	339	Protein insertion into mitochondrial inner membrane	2.17	2.18	2.17	2.17	1.16	1.16	2.17	0.758	2.18	1.16		1.16	2.17	1.16	1.16	1.16	1.16	0	2.17	1.16		0.47	0.47	0.47	1.16	0.47	1.16	0.47	0.518	1.16	0.47		9.70749	0.00779911	0.780276	1.12617	0.00599359	3.09055	0.206026	1.82055
P42125	Enoyl-CoA delta isomerase 1, mitochondrial	104	Fatty acid beta-oxidation	4.37	4.39	4.35	4.35	4.37	4.37	4.37	0.015	4.39	4.35		3.72	4.37	3.72	3.72	3.7	3.72	0	4.37	3.7		3.14	3.7	3.7	3.14	4.35	3.72	3.7	0.435	4.35	3.14		9.70233	0.00781926	0.193728	1.84818	0.00610398	3.08513	0.822695	1.09337
P53395	Lipoamide acyltransferase component of branched-chain alpha-keto acid dehydrogenase complex, mitochondrial	536	BCAA catabolic process	0.27	0.49	0.37	0.6	0.37	0.48	0.425	0.118	0.6	0.27		0.37	0.37	0.37	0.17	0.6	0.37	0	0.6	0.17		0.27	0.17	0.17	0.17	0.17	0.17	0.17	0	0.27	0.17		9.548	0.00844652	1	0.644276	0.00911909	2.96369	0.0874402	2.1815
P17710	Hexokinase-1	133	Glycolysis	1.34	1.44	1.34	1.43	1.63	1.74	1.435	0.22	1.74	1.34		1.96	2.07	1.96	1.84	1.73	1.96	0.12	2.07	1.73		1.96	2.19	2.19	1.95	2.31	1.53	2.075	0.238	2.31	1.53		9.46963	0.00878408	0.0768332	-2.23206	0.0102921	-2.92625	1	-0.558015
Q9CQ62	2,4-dienoyl-CoA reductase [(3E)-enoyl-CoA-producing], mitochondrial	127	Fatty acid beta-oxidation	4.63	3.49	4.62	2.98	4.02	2.99	3.755	1.355	4.63	2.98		2.99	1.51	2.55	2.55	2.16	2.55	0.39	2.99	1.51		2.55	2.16	2.16	1.82	1.82	2.99	2.16	0.547	2.99	1.82		9.33964	0.00937394	0.0528418	2.37364	0.0142406	2.82373	1	0.318683
Q99JY0	Trifunctional enzyme subunit beta, mitochondrial	32	Fatty acid beta-oxidation	16.52	16.64	12.64	13.8	12.71	13.88	13.84	2.877	16.64	12.64		10.64	12.71	11.63	13.88	11.57	11.63	1.14	13.88	10.64		8.11	10.58	11.57	9.71	10.58	12.71	10.58	1.395	12.71	8.11		9.25917	0.00975882	0.44064	1.45064	0.00702958	3.04289	0.44064	1.45064
Q60936	Atypical kinase COQ8A, mitochondrial	211	Ubiquinone biosynthesis	1.56	1.42	1.14	1.41	0.91	1.02	1.275	0.367	1.56	0.91		0.7	0.51	0.8	1.02	1.02	0.8	0.32	1.02	0.51		0.91	0.9	0.51	0.51	0.8	0.8	0.8	0.292	0.91	0.51		9.21677	0.0099679	0.0804257	2.21429	0.0118791	2.88135	1	0.532969
Q9CQX8	Alpha-ketoglutarate dehydrogenase component 4	314	Tricarboxylic acid cycle	8.19	12.36	8.17	12.27	18.26	8.19	10.23	4.147	18.26	8.17		12.31	12.31	8.19	8.19	12.27	12.27	4.12	12.31	8.19		5.35	8.17	3.38	8.19	5.34	5.35	5.35	2.123	8.19	3.38		9.07441	0.0107033	1	-0.132781	0.0294559	2.58215	0.0283966	2.59477
O09111	NADH dehydrogenase [ubiquinone] 1 beta subcomplex subunit 11, mitochondrial	373	Electron transport chain	4.26	4.28	3.14	7.42	4.26	3.15	4.26	0.848	7.42	3.14		7.45	4.26	4.26	5.67	3.14	4.26	1.41	7.45	3.14		3.15	3.14	1.58	0.61	2.27	2.27	2.27	1.17	3.15	0.61		9.06467	0.0107556	1	-0.313775	0.0391276	2.48261	0.0220308	2.68085
Q9JHI5	Isovaleryl-CoA dehydrogenase, mitochondrial	169	BCAA catabolic process	2.87	3.25	1.95	2.23	3.24	2.87	2.87	0.757	3.25	1.95		1.7	1.95	1.95	1.95	1.46	1.95	0.25	1.95	1.46		2.23	1.95	2.23	1.95	1.95	1.7	1.95	0.21	2.23	1.7		9.02246	0.010985	0.0103055	2.92585	0.139031	1.99225	0.914229	-1.02632
Q8BWT1	3-ketoacyl-CoA thiolase, mitochondrial	40	Fatty acid beta-oxidation	15.29	19.03	20.85	18.78	12.35	15.29	17.035	3.678	20.85	12.35		8.9	11.08	9.94	9.94	8.86	9.94	1.04	11.08	8.86		7.11	11.03	13.68	8.89	16.91	12.35	11.69	3.922	16.91	7.11		8.95121	0.0113833	0.0124381	2.86683	0.102259	2.11905	1	-0.846398
P51174	Long-chain specific acyl-CoA dehydrogenase, mitochondrial	52	Fatty acid beta-oxidation	5.27	5.3	4.72	6.44	6.47	5.27	5.285	0.885	6.47	4.72		3.82	3.42	4.74	3.05	4.25	3.82	0.83	4.74	3.05		5.27	4.25	3.81	3.42	4.72	3.05	4.03	1.085	5.27	3.05		8.94092	0.011442	0.0252652	2.63468	0.0373623	2.49901	1	-0.251965
Q9R062	Glycogenin-1	336	Glycogen biosynthetic process	0.25	0.4	0.56	0.25	0.75	0.75	0.48	0.415	0.75	0.25		1.19	1.19	0.96	1.19	1.44	1.19	0	1.44	0.96		0.75	1.73	0.75	1.19	0.56	2.06	0.97	0.845	2.06	0.56		8.7372	0.012669	0.0187049	-2.73516	0.0662147	-2.28913	1	0.552558
O88531	Palmitoyl-protein thioesterase 1	925	Protein depalmitoylation	0.13	0.13	0.27		0.13	0.13	0.13	0	0.27	0.13		0.27	0.13	0.13	0.27	0.27	0.27	0.14	0.27	0.13		0.27	0.43	0.27	0.62	0.43	0.27	0.35	0.16	0.62	0.27		8.69898	0.0129134	1	-0.928571	0.0122256	-2.87228	0.171349	-1.90242
P63030	Mitochondrial pyruvate carrier 1	382	Uptake of pyruvate into mitochondria	0.39	0.39	0.38	0.38	0.39	0.39	0.39	0.008	0.39	0.38		0.92	0.92	0.92	1.66	0.92	0.92	0	1.66	0.92		0.39	0.38	0.92	0.38	0.38	0.92	0.385	0.408	0.92	0.38		8.4009	0.0149888	0.0208185	-2.69973	1	-0.359937	0.0553372	2.35655
Q9CQH3	NADH dehydrogenase [ubiquinone] 1 beta subcomplex subunit 5, mitochondrial	225	Electron transport chain	2.83	2.17	2.83	2.83	2.16	2.16	2.5	0.668	2.83	2.16		3.65	3.65	3.65	2.83	2.83	3.65	0.82	3.65	2.83		2.16	2.83	2.83	2.16	2.16	2.16	2.16	0.502	2.83	2.16		8.30698	0.0157095	0.0957463	-2.14547	1	0.668974	0.0161422	2.78331
Q9DCD0	6-phosphogluconate dehydrogenase, decarboxylating	851	Pentose phosphate pathway	0.08	0.17	0.08		0.08	0.08	0.08	0	0.17	0.08		0.27	0.17	0.27	0.17	0.27	0.27	0.1	0.27	0.17		0.37	0.27	0.48	0.48	0.08	0.27	0.32	0.182	0.48	0.08		8.25197	0.0161476	0.162853	-1.92456	0.0142389	-2.82377	1	-0.813628
Q9DCL9	Multifunctional protein ADE2	756	Purine/pyrimidine metabolism		0.19	0.09	0.19	0.09	0.09	0.09	0.1	0.19	0.09		0.19	0.3	0.3	0.19	0.09	0.19	0.11	0.3	0.09		0.3	0.3	0.3	0.19	0.3	0.3	0.3	0	0.3	0.19		8.16667	0.0168512	0.406779	-1.49241	0.0128002	-2.85774	0.581861	-1.29897
P37040	NADPH--cytochrome P450 reductase	1151	Electron transport chain		0.06	0.06	0.06			0.06	0	0.06	0.06		0.18	0.12	0.12	0.24	0.24	0.18	0.12	0.24	0.12			0.06	0.06	0.06	0.18	0.06	0.06	0	0.18	0.06		8.08131	0.0175859	0.0376045	-2.49672	1	-0.499344	0.0632698	2.30637
P50136	2-oxoisovalerate dehydrogenase subunit alpha, mitochondrial	447	BCAA catabolic process	0.79	0.8	0.79	0.65	0.79	0.4	0.79	0.105	0.8	0.4		0.65	0.4	0.4	0.4	0.4	0.4	0	0.65	0.4		0.09	0.52	0.52	0.09	0.4	0.4	0.4	0.322	0.52	0.09		7.88278	0.0194212	0.111928	2.08236	0.0242782	2.64818	1	0.442573
Q99KI0	Aconitate hydratase, mitochondrial	12	Tricarboxylic acid cycle	10.69	10.77	10.08	10.64	11.28	12.55	10.73	0.5	12.55	10.08		11.28	9.09	10.69	8.6	11.84	10.69	2.19	11.84	8.6		12.55	11.22	13.16	12.53	15.41	13.95	12.855	1.217	15.41	11.22		7.84387	0.0198027	1	0.420469	0.0765299	-2.23359	0.0323063	-2.55011
Q9WV98	Mitochondrial import inner membrane translocase subunit Tim9	356	Protein insertion into mitochondrial inner membrane	2.21	2.21	3.72	2.2	3.73	3.73	2.965	1.518	3.73	2.2		1.17	1.17	1.17	0.47	2.2	1.17	0	2.2	0.47			0.47	2.2	2.21	2.2	3.73	2.2	0.01	3.73	0.47		7.73935	0.0208652	0.0162091	2.78197	0.618119	1.26453	0.438808	-1.45284
Q9D051	Pyruvate dehydrogenase E1 component subunit beta, mitochondrial	39	Glucose oxidation	9.57	8.55	10.72	8.46	10.77	10.77	10.145	1.953	10.77	8.46		6.67	9.57	6.67	7.53	8.46	7.53	1.79	9.57	6.67		8.5	8.46	7.5	6.66	7.5	8.5	7.98	0.99	8.5	6.66		7.72408	0.0210251	0.059517	2.32938	0.0436883	2.44307	1	0
[truncated: 35 more rows]

## Sheet: FVB_all proteins
Index	Description	Family		4 months											10 months										14 months											Kruskal_H	Kruskal_p	Dunn's test with Bonferroni adjustment
[truncated: 1,087 more rows]

## Sheet: FVB_significant proteins
Index	Description	Family		4 months											10 months										14 months											Kruskal_H	Kruskal_p	Dunn's test with Bonferroni adjustment
[truncated: 134 more rows]

[truncated: 1 more sheets: FVB_signif. metabolic proteins]
